# Supplementary material for: Expression of human endogenous retrovirus-K is strongly associated with the basal-like breast cancer phenotype
Source: Sci Rep. 2017 Feb 6;7:41960. doi: 10.1038/srep41960 (PMC5292751; doi:10.1038/srep41960)
Supplement: Supplementary Dataset 1 [file srep41960-s1.xls]

## Sheet: out
bcr_patient_barcode	sampleID_XSU	Form	OS.Event	OS.days	er_status_by_ihc	pr_status_by_ihc	HER2.KH.FISH2.0	HER2.conservative.KH.1	HER2.KH.FISH2.2	HER2.conservative.KH.2	PAM50	FINAL.EPC.DIAGNOSES_3.26.2014	bcr_patient_uuid	form_completion_date	tissue_prospective_collection_indicator	tissue_retrospective_collection_indicator	days_to_birth	gender	menopause_status	race	ethnicity	prior_dx	history_of_neoadjuvant_treatment	person_neoplasm_cancer_status	vital_status	days_to_last_followup	days_to_death	radiation_therapy	postoperative_rx_tx	histological_type_other	year_of_initial_pathologic_diagnosis	age_at_initial_pathologic_diagnosis	initial_pathologic_diagnosis_method	init_pathology_dx_method_other	breast_carcinoma_surgical_procedure_name	surgical_procedure_purpose_other_text	margin_status	breast_carcinoma_primary_surgical_procedure_name	breast_neoplasm_other_surgical_procedure_descriptive_text	breast_cancer_surgery_margin_status	axillary_lymph_node_stage_method_type	axillary_lymph_node_stage_other_method_descriptive_text	cytokeratin_immunohistochemistry_staining_method_micrometastasis_indicator	primary_lymph_node_presentation_assessment	lymph_node_examined_count	number_of_lymphnodes_positive_by_he	number_of_lymphnodes_positive_by_ihc	system_version	pathologic_T
TCGA-A8-A07R	BRCA-A07R-01A	enrollment	Alive	273	Negative	Negative	Equivocal	Equivocal	Equivocal	Equivocal	Basal	IDC	72e486b8-a866-4916-b2e4-8b4bb5dcd92d	2011-05-27	NO	YES	-29251	FEMALE	[Not Available]	[Not Available]	[Not Available]	No	No	[Not Available]	Alive	273	[Not Applicable]	[Not Available]	[Not Available]	[Not Applicable]	2009	80	[Not Available]	[Not Applicable]	Other	Surgical Resection	Positive	[Not Available]	[Not Applicable]	[Not Available]	[Not Available]	[Not Available]	[Not Available]	[Not Available]	[Not Available]	[Not Available]	[Not Available]	6th	T2
TCGA-C8-A134	BRCA-A134-01A	v2.1	Alive	34	Negative	Negative	Equivocal	Equivocal	Equivocal	Equivocal	Basal	IDC	f1692f4b-ce1b-4fc5-ac55-1022ecae0d1e	2011-04-15	YES	NO	-19010	FEMALE	Peri (6-12 months since last menstrual period)	ASIAN	NOT HISPANIC OR LATINO	No	No	TUMOR FREE	Alive	14	[Not Applicable]	[Not Available]	[Not Available]	[Not Applicable]	2010	52	Core needle biopsy	[Not Applicable]	Other	Modified Radical Masectomy	Negative	[Not Available]	[Not Applicable]	[Not Available]	Axillary lymph node dissection alone	[Not Available]	[Not Available]	[Not Available]	7	[Not Available]	[Not Available]	6th	T2
TCGA-B6-A1KF	BRCA-A1KF-01A	v2.1	Alive	3088	Negative	Negative	Equivocal	Equivocal	Equivocal	Equivocal	Basal	IDC	f30eb65f-fb44-4062-ac39-a38d072f655f	2011-07-19	NO	YES	-24891	FEMALE	Post (prior bilateral ovariectomy OR >12 mo since LMP with no prior hysterectomy)	WHITE	NOT HISPANIC OR LATINO	No	No	TUMOR FREE	Alive	3088	[Not Applicable]	[Not Available]	[Not Available]	[Not Applicable]	1998	68	Core needle biopsy	[Not Applicable]	Lumpectomy	[Not Available]	Negative	[Not Available]	[Not Applicable]	[Not Available]	Axillary lymph node dissection alone	[Not Available]	NO	YES	14	2	[Not Available]	5th	T2
TCGA-BH-A18T	BRCA-A18T-01A	enrollment	Dead	224	Negative	Negative	Equivocal	Equivocal	Equivocal	Equivocal	Basal	IDC	30ec8b1f-28c4-4f46-8a1b-a8d51e558c7d	2011-07-02	NO	YES	-25674	FEMALE	Post (prior bilateral ovariectomy OR >12 mo since LMP with no prior hysterectomy)	WHITE	NOT HISPANIC OR LATINO	No	No	WITH TUMOR	Dead	[Not Available]	224	[Not Available]	[Not Available]	[Not Applicable]	2003	70	Fine needle aspiration biopsy	[Not Applicable]	Other	segmental mastectomy	Negative	[Not Available]	[Not Applicable]	[Not Available]	Sentinel node biopsy alone	[Not Available]	[Not Available]	[Not Available]	[Not Available]	[Not Available]	[Not Available]	6th	T2
TCGA-D8-A142	BRCA-A142-01A	v2.1	Alive	425	Negative	Negative	Equivocal	Equivocal	Equivocal	Equivocal	Basal	IDC	ccb22ecc-6e18-44b8-ad48-6ab51314b16e	2011-02-25	YES	NO	-27313	FEMALE	Post (prior bilateral ovariectomy OR >12 mo since LMP with no prior hysterectomy)	WHITE	NOT HISPANIC OR LATINO	No	No	TUMOR FREE	Alive	61	[Not Applicable]	[Not Available]	[Not Available]	[Not Applicable]	2010	74	Core needle biopsy	[Not Applicable]	Modified Radical Mastectomy	[Not Available]	Negative	[Not Available]	[Not Applicable]	[Not Available]	Axillary lymph node dissection alone	[Not Available]	NO	YES	14	0	[Not Available]	7th	T3
TCGA-AR-A1AQ	BRCA-A1AQ-01A	v2.1	Alive	1310	Negative	Negative	Equivocal	Equivocal	Equivocal	Equivocal	Basal	IDC	98e0b4de-52fc-4945-9bf5-11e29368f939	2011-06-14	NO	YES	-18109	FEMALE	Post (prior bilateral ovariectomy OR >12 mo since LMP with no prior hysterectomy)	WHITE	NOT HISPANIC OR LATINO	No	No	TUMOR FREE	Alive	1310	[Not Applicable]	[Not Available]	[Not Available]	[Not Applicable]	2007	49	Core needle biopsy	[Not Applicable]	Other	Wide local excision	Negative	[Not Available]	[Not Applicable]	[Not Available]	Sentinel lymph node biopsy plus axillary dissection	[Not Available]	YES	YES	6	0	[Not Available]	6th	T2
TCGA-E2-A14Y	BRCA-A14Y-01A	v2.1	Alive	870	Positive	Positive	Equivocal	Equivocal	Equivocal	Equivocal	Basal	IDC	a0576d44-9add-429b-9eeb-f7b234b7385f	2011-04-06	NO	YES	-13004	FEMALE	Pre (<6 months since LMP AND no prior bilateral ovariectomy AND not on estrogen replacement)	WHITE	NOT HISPANIC OR LATINO	No	No	TUMOR FREE	Alive	688	[Not Applicable]	[Not Available]	[Not Available]	[Not Applicable]	2009	35	Tumor resection	[Not Applicable]	Simple Mastectomy	[Not Available]	Negative	[Not Available]	[Not Applicable]	[Not Available]	Sentinel node biopsy alone	[Not Available]	NO	YES	5	0	[Not Available]	6th	T2
TCGA-B6-A0IQ	BRCA-A0IQ-01A	v2.1	Alive	4285	Negative	Negative	Not Available	Not Available	Not Available	Not Available	Basal	IDC	01eef340-598c-4205-a990-cec190ac2ca5	2010-11-02	NO	YES	-14669	FEMALE	Indeterminate (neither Pre or Postmenopausal)	WHITE	NOT HISPANIC OR LATINO	No	No	TUMOR FREE	Alive	3872	[Not Applicable]	[Not Available]	[Not Available]	[Not Applicable]	1996	40	Other method, specify:	Biopsy, NOS	Modified Radical Mastectomy	[Not Available]	Negative	[Not Available]	[Not Applicable]	[Not Available]	Axillary lymph node dissection alone	[Not Available]	NO	[Not Available]	26	1	[Not Available]	[Not Available]	T3
TCGA-B6-A0IJ	BRCA-A0IJ-01A	v2.1	Alive	5383	Positive	Positive	Not Available	Not Available	Not Available	Not Available	Basal	IDC	2c86c3ea-d926-4d39-a5ae-39ece4774287	2010-11-02	NO	YES	-15625	FEMALE	Indeterminate (neither Pre or Postmenopausal)	BLACK OR AFRICAN AMERICAN	NOT HISPANIC OR LATINO	No	No	TUMOR FREE	Alive	5383	[Not Applicable]	[Not Available]	[Not Available]	[Not Applicable]	1995	42	Excisional Biopsy	[Not Applicable]	Modified Radical Mastectomy	[Not Available]	Negative	[Not Available]	[Not Applicable]	[Not Available]	Axillary lymph node dissection alone	[Not Available]	NO	[Not Available]	27	0	[Not Available]	[Not Available]	T3
TCGA-B6-A0RE	BRCA-A0RE-01A	v2.1	Alive	6435	Negative	Negative	Not Available	Not Available	Not Available	Not Available	Basal	IDC	08da7c4c-3067-4bcf-9d7a-78566df72e69	2010-11-02	NO	YES	-22449	FEMALE	Indeterminate (neither Pre or Postmenopausal)	BLACK OR AFRICAN AMERICAN	NOT HISPANIC OR LATINO	No	No	TUMOR FREE	Alive	6435	[Not Applicable]	[Not Available]	[Not Available]	[Not Applicable]	1989	61	Other method, specify:	[Unknown]	Modified Radical Mastectomy	[Not Available]	Negative	[Not Available]	[Not Applicable]	[Not Available]	Axillary lymph node dissection alone	[Not Available]	NO	[Not Available]	14	0	[Not Available]	[Not Available]	TX
TCGA-C8-A12K	BRCA-A12K-01A	enrollment	Alive	0	[Not Evaluated]	[Not Evaluated]	Not Available	Not Available	Not Available	Not Available	Basal	IDC	6b923e30-2ddc-407f-91b1-c202f1373fbb	2011-04-12	YES	NO	-29463	FEMALE	Post (prior bilateral ovariectomy OR >12 mo since LMP with no prior hysterectomy)	ASIAN	NOT HISPANIC OR LATINO	No	No	TUMOR FREE	Alive	0	[Not Applicable]	[Not Available]	[Not Available]	[Not Applicable]	2010	80	Other method, specify:	Patey's Surgery	Other	Pateys surgery	Negative	[Not Available]	[Not Applicable]	[Not Available]	Other (specify)	Pateys surgery	NO	[Not Available]	7	1	[Not Available]	6th	T2
TCGA-E9-A244	BRCA-A244-01A	v2.1	Alive	21	[Not Evaluated]	[Not Evaluated]	Not Available	Not Available	Not Available	Not Available	Basal	IDC	a4c59287-1ad5-46a5-8040-e591e6ce064f	2011-03-15	YES	NO	-19778	FEMALE	Post (prior bilateral ovariectomy OR >12 mo since LMP with no prior hysterectomy)	WHITE	NOT HISPANIC OR LATINO	No	No	TUMOR FREE	Alive	21	[Not Applicable]	[Not Available]	[Not Available]	[Not Applicable]	2011	54	Cytology (e.g. Peritoneal or pleural fluid)	[Not Applicable]	Lumpectomy	[Not Available]	Negative	[Not Available]	[Not Applicable]	[Not Available]	Axillary lymph node dissection alone	[Not Available]	NO	YES	10	0	[Not Available]	7th	T2
TCGA-E9-A243	BRCA-A243-01A	v4.0	Alive	519	[Not Evaluated]	[Not Evaluated]	Not Available	Not Available	Not Available	Not Available	Basal	IDC	d4a1ecdc-399c-4f82-aa7a-68a0c82ded3f	2011-08-17	YES	NO	-19035	FEMALE	Peri (6-12 months since last menstrual period)	WHITE	NOT HISPANIC OR LATINO	No	No	[Not Available]	Alive	43	[Not Applicable]	[Not Available]	[Not Available]	[Not Applicable]	2011	52	Cytology (e.g. Peritoneal or pleural fluid)	[Not Applicable]	Lumpectomy	[Not Available]	Negative	[Not Available]	[Not Applicable]	[Not Available]	Axillary lymph node dissection alone	[Not Available]	NO	YES	10	0	[Not Available]	7th	T2
TCGA-AR-A0U0	BRCA-A0U0-01A	v4.0	Alive	1988	Negative	Negative	Not Available	Not Available	Not Available	Not Available	Basal	IDC	e3c336f5-c32f-4c5d-81fb-e2408ae145b2	2011-03-07	NO	YES	-26993	FEMALE	Post (prior bilateral ovariectomy OR >12 mo since LMP with no prior hysterectomy)	WHITE	[Not Available]	No	No	[Not Available]	Alive	8	[Not Applicable]	[Not Available]	[Not Available]	[Not Applicable]	2004	73	Core needle biopsy	[Not Applicable]	Simple Mastectomy	[Not Available]	Negative	[Not Available]	[Not Applicable]	[Not Available]	Sentinel lymph node biopsy plus axillary dissection	[Not Available]	YES	[Not Available]	4	0	2	[Not Available]	T2
TCGA-B6-A0I2	BRCA-A0I2-01A	v2.1	Alive	4361	[Not Evaluated]	[Not Evaluated]	Not Available	Not Available	Not Available	Not Available	Basal	IDC	328dfcb0-b5ae-43f2-bc87-dad0ab3df9e7	2010-11-02	NO	YES	-16702	FEMALE	Indeterminate (neither Pre or Postmenopausal)	WHITE	NOT HISPANIC OR LATINO	No	No	TUMOR FREE	Alive	3827	[Not Applicable]	[Not Available]	[Not Available]	[Not Applicable]	1995	45	Excisional Biopsy	[Not Applicable]	Other	Excisional biopsy	Negative	[Not Available]	[Not Applicable]	[Not Available]	Axillary lymph node dissection alone	[Not Available]	NO	[Not Available]	8	0	[Not Available]	[Not Available]	T1c
TCGA-B6-A0X1	BRCA-A0X1-01A	v2.1	Alive	5672	Negative	Negative	Not Available	Not Available	Not Available	Not Available	Basal	IDC	178b2c48-c07d-422e-ae17-8bcfd996ad51	2010-12-14	NO	YES	-17629	FEMALE	Indeterminate (neither Pre or Postmenopausal)	WHITE	NOT HISPANIC OR LATINO	No	No	TUMOR FREE	Alive	5672	[Not Applicable]	[Not Available]	[Not Available]	[Not Applicable]	1994	48	Fine needle aspiration biopsy	[Not Applicable]	Modified Radical Mastectomy	[Not Available]	Negative	[Not Available]	[Not Applicable]	[Not Available]	Axillary lymph node dissection alone	[Not Available]	NO	[Not Available]	21	16	[Not Available]	[Not Available]	T2
TCGA-E2-A1AZ	BRCA-A1AZ-01A	v2.1	Alive	2329	Negative	Negative	Negative	Negative	Negative	Negative	Basal	IDC	89128dba-403f-4a96-bb3b-23ed0d5e2147	2011-04-25	NO	YES	-23230	FEMALE	Post (prior bilateral ovariectomy OR >12 mo since LMP with no prior hysterectomy)	WHITE	HISPANIC OR LATINO	No	No	TUMOR FREE	Alive	1965	[Not Applicable]	[Not Available]	[Not Available]	[Not Applicable]	2004	63	Tumor resection	[Not Applicable]	Lumpectomy	[Not Available]	Negative	[Not Available]	[Not Applicable]	[Not Available]	Sentinel node biopsy alone	[Not Available]	NO	YES	3	1	[Not Available]	6th	T2
TCGA-GM-A3XL	BRCA-A3XL-01A	v4.0	Alive	2108	Negative	Negative	Negative	Negative	Negative	Negative	Basal	IDC	65CAC997-4D39-4501-85EC-4FCB328A8EB5	2012-10-01	NO	YES	-18171	FEMALE	Post (prior bilateral ovariectomy OR >12 mo since LMP with no prior hysterectomy)	BLACK OR AFRICAN AMERICAN	NOT HISPANIC OR LATINO	No	No	TUMOR FREE	Alive	1717	[Not Applicable]	YES	YES	[Not Applicable]	2007	49	Core needle biopsy	[Not Applicable]	Lumpectomy	[Not Available]	Negative	[Not Available]	[Not Applicable]	[Not Available]	Sentinel node biopsy alone	[Not Available]	YES	YES	4	0	0	6th	T2
TCGA-E2-A574	BRCA-A574-01A	v4.0	Alive	808	Negative	Negative	Negative	Negative	Negative	Negative	Basal	IDC	029CE650-5E5A-4100-8596-CD94300E7EF5	2013-06-20	NO	YES	-16195	FEMALE	Pre (<6 months since LMP AND no prior bilateral ovariectomy AND not on estrogen replacement)	BLACK OR AFRICAN AMERICAN	NOT HISPANIC OR LATINO	No	No	TUMOR FREE	Alive	605	[Not Applicable]	YES	YES	[Not Applicable]	2011	44	Core needle biopsy	[Not Applicable]	Lumpectomy	[Not Available]	Negative	[Not Available]	[Not Applicable]	[Not Available]	Sentinel node biopsy alone	[Not Available]	NO	YES	4	0	[Not Available]	7th	T2
TCGA-E2-A1B6	BRCA-A1B6-01A	v2.1	Alive	867	Negative	Negative	Negative	Negative	Negative	Negative	Basal	IDC	e0b1bcd2-1139-44b9-98b3-67bcf92bcc39	2011-04-25	NO	YES	-16370	FEMALE	Pre (<6 months since LMP AND no prior bilateral ovariectomy AND not on estrogen replacement)	WHITE	NOT HISPANIC OR LATINO	No	No	TUMOR FREE	Alive	338	[Not Applicable]	[Not Available]	[Not Available]	[Not Applicable]	2008	44	Tumor resection	[Not Applicable]	Simple Mastectomy	[Not Available]	Negative	[Not Available]	[Not Applicable]	[Not Available]	Sentinel node biopsy alone	[Not Available]	NO	YES	5	0	[Not Available]	6th	T2
TCGA-OL-A66I	BRCA-A66I-01A	v4.0	Alive	714	Negative	Negative	Negative	Negative	Negative	Negative	Basal	IDC	35BD694D-1DD2-466F-AB27-03320614B40E	2013-06-11	NO	YES	-13458	FEMALE	[Not Evaluated]	BLACK OR AFRICAN AMERICAN	NOT HISPANIC OR LATINO	No	No	TUMOR FREE	Alive	714	[Not Applicable]	YES	YES	[Not Applicable]	2008	36	Core needle biopsy	[Not Applicable]	Lumpectomy	[Not Available]	Negative	[Not Available]	[Not Applicable]	[Not Available]	Sentinel node biopsy alone	[Not Available]	[Unknown]	YES	13	0	[Not Available]	6th	T1c
TCGA-A2-A0D2	BRCA-A0D2-01A	v2.1	Alive	1027	Negative	Negative	Negative	Negative	Negative	Negative	Basal	IDC	99e32c59-aa73-43fa-88c9-399ddadb2c72	2010-09-16	NO	YES	-16623	FEMALE	Pre (<6 months since LMP AND no prior bilateral ovariectomy AND not on estrogen replacement)	WHITE	NOT HISPANIC OR LATINO	No	No	TUMOR FREE	Alive	761	[Not Applicable]	[Not Available]	[Not Available]	[Not Applicable]	2008	45	Core needle biopsy	[Not Applicable]	Simple Mastectomy	[Not Available]	Negative	[Not Available]	[Not Applicable]	[Not Available]	Sentinel node biopsy alone	[Not Available]	YES	[Not Available]	5	0	4	[Not Available]	T2
TCGA-A2-A0YM	BRCA-A0YM-01A	v2.1	Alive	965	Negative	Negative	Negative	Negative	Negative	Negative	Basal	IDC	5cbf0aea-ebb4-4005-bdd5-14ef2dc6826c	2010-12-08	NO	YES	-24831	FEMALE	Post (prior bilateral ovariectomy OR >12 mo since LMP with no prior hysterectomy)	WHITE	NOT HISPANIC OR LATINO	No	No	TUMOR FREE	Alive	662	[Not Applicable]	[Not Available]	[Not Available]	[Not Applicable]	2008	67	Core needle biopsy	[Not Applicable]	Lumpectomy	[Not Available]	Negative	[Not Available]	[Not Applicable]	[Not Available]	Other (specify)	Sentinel lymph node biopsy and non-sentinel lymph node biopsy	YES	[Not Available]	5	0	0	[Not Available]	T2
TCGA-A2-A3XU	BRCA-A3XU-01A	v4.0	Dead	912	Negative	Negative	Negative	Negative	Negative	Negative	Basal	IDC	A8E7D8A4-BBF0-496B-B387-8E014CFDCEA6	2012-08-29	NO	YES	-13046	FEMALE	Post (prior bilateral ovariectomy OR >12 mo since LMP with no prior hysterectomy)	BLACK OR AFRICAN AMERICAN	NOT HISPANIC OR LATINO	No	No	WITH TUMOR	Dead	[Not Available]	912	YES	YES	[Not Applicable]	2006	35	Excisional Biopsy	[Not Applicable]	Lumpectomy	[Not Available]	Negative	[Not Available]	[Not Applicable]	[Not Available]	Sentinel lymph node biopsy plus axillary dissection	[Not Available]	NO	YES	12	3	0	6th	T2
TCGA-A7-A13D	BRCA-A13D-01A	v4.0	Alive	965	Negative	Positive	Negative	Negative	Negative	Negative	Basal	IDC	8785012f-f73e-4d68-87cf-1d804af32782	2011-02-23	YES	NO	-17070	FEMALE	Post (prior bilateral ovariectomy OR >12 mo since LMP with no prior hysterectomy)	BLACK OR AFRICAN AMERICAN	NOT HISPANIC OR LATINO	No	No	TUMOR FREE	Alive	267	[Not Applicable]	[Not Available]	[Not Available]	[Not Applicable]	2010	46	Core needle biopsy	[Not Applicable]	Lumpectomy	[Not Available]	Close	Lumpectomy	[Not Applicable]	Negative	Sentinel node biopsy alone	[Not Available]	NO	[Not Available]	4	0	[Not Available]	[Not Available]	T2
TCGA-A7-A26I	BRCA-A26I-01A	v4.0	Alive	661	Negative	Negative	Negative	Negative	Negative	Negative	Basal	IDC	b2ecbc0f-2c30-4200-8d5e-7b95424bcadb	2011-07-29	YES	NO	-23948	FEMALE	Post (prior bilateral ovariectomy OR >12 mo since LMP with no prior hysterectomy)	WHITE	NOT HISPANIC OR LATINO	Yes	No	[Not Available]	Alive	122	[Not Applicable]	[Not Available]	[Not Available]	[Not Applicable]	2011	65	Fine needle aspiration biopsy	[Not Applicable]	Lumpectomy	[Not Available]	Close	Other	Re-Excision of Superior Margin	Negative	Axillary lymph node dissection alone	[Not Available]	NO	YES	2	0	[Not Available]	7th	T2
TCGA-A7-A13E	BRCA-A13E-01A	v2.1	Dead	614	Positive	Negative	Negative	Negative	Negative	Negative	Basal	IDC	8c7e74e0-71ef-49b8-9217-94b8ef740ef9	2011-02-28	YES	NO	-22690	FEMALE	Post (prior bilateral ovariectomy OR >12 mo since LMP with no prior hysterectomy)	WHITE	NOT HISPANIC OR LATINO	No	No	TUMOR FREE	Alive	287	[Not Applicable]	[Not Available]	[Not Available]	[Not Applicable]	2010	62	Core needle biopsy	[Not Applicable]	Lumpectomy	[Not Available]	Negative	[Not Available]	[Not Applicable]	[Not Available]	Sentinel lymph node biopsy plus axillary dissection	[Not Available]	NO	[Not Available]	12	2	[Not Available]	[Not Available]	T2
TCGA-A7-A0CE	BRCA-A0CE-01A	v4.0	Alive	1074	Negative	Negative	Negative	Negative	Negative	Negative	Basal	IDC	9d95a65b-e41d-4f93-92d4-99dce29ff40d	2010-10-04	YES	NO	-20863	FEMALE	Indeterminate (neither Pre or Postmenopausal)	WHITE	NOT HISPANIC OR LATINO	No	No	TUMOR FREE	Alive	254	[Not Applicable]	[Not Available]	[Not Available]	[Not Applicable]	2009	57	Core needle biopsy	[Not Applicable]	Lumpectomy	[Not Available]	Negative	[Not Available]	[Not Applicable]	[Not Available]	Sentinel lymph node biopsy plus axillary dissection	[Not Available]	YES	[Not Available]	1	0	0	[Not Available]	T2
TCGA-AQ-A54N	BRCA-A54N-01A	v4.0	Alive	78	Negative	Negative	Negative	Negative	Negative	Negative	Basal	IDC	58090433-D8D1-4499-A235-810C3E9D5B74	2013-02-26	YES	NO	-18741	FEMALE	Post (prior bilateral ovariectomy OR >12 mo since LMP with no prior hysterectomy)	BLACK OR AFRICAN AMERICAN	HISPANIC OR LATINO	Yes	No	TUMOR FREE	Alive	78	[Not Applicable]	NO	NO	[Not Applicable]	2011	51	Core needle biopsy	[Not Applicable]	Lumpectomy	[Not Available]	Negative	[Not Available]	[Not Applicable]	[Not Available]	Sentinel node biopsy alone	[Not Available]	YES	YES	1	0	0	7th	T2
TCGA-A2-A04T	BRCA-A04T-01A	v1.5	Alive	2246	Negative	Negative	Negative	Negative	Negative	Negative	Basal	IDC	b58ad350-5140-4fa8-bc2c-24bca8395f3a	2010-08-09	NO	YES	-22707	FEMALE	Post (prior bilateral ovariectomy OR >12 mo since LMP with no prior hysterectomy)	WHITE	[Not Available]	No	No	TUMOR FREE	Alive	1950	[Not Applicable]	[Not Available]	[Not Available]	[Not Applicable]	2004	62	Core needle biopsy	[Not Applicable]	Lumpectomy	[Not Available]	Negative	[Not Available]	[Not Applicable]	[Not Available]	Sentinel node biopsy alone	[Not Available]	YES	[Not Available]	3	0	0	[Not Available]	T2
TCGA-GM-A2DF	BRCA-A2DF-01A	v4.0	Alive	2155	Negative	Negative	Negative	Negative	Negative	Negative	Basal	IDC	D6F7AFC0-1558-43AD-ACB1-2B5311ED2264	2011-09-29	NO	YES	-19614	FEMALE	Post (prior bilateral ovariectomy OR >12 mo since LMP with no prior hysterectomy)	BLACK OR AFRICAN AMERICAN	NOT HISPANIC OR LATINO	No	No	TUMOR FREE	Alive	1299	[Not Applicable]	[Not Available]	[Not Available]	[Not Applicable]	2007	53	Core needle biopsy	[Not Applicable]	Lumpectomy	[Not Available]	Negative	[Not Available]	[Not Applicable]	[Not Available]	Axillary lymph node dissection alone	[Not Available]	NO	YES	32	1	0	6th	T1c
TCGA-A2-A3XY	BRCA-A3XY-01A	v4.0	Alive	1064	Negative	Negative	Negative	Negative	Negative	Negative	Basal	IDC	DEBA32E4-0E68-4711-941B-3B63BD965AFB	2012-08-14	YES	NO	-18059	FEMALE	Post (prior bilateral ovariectomy OR >12 mo since LMP with no prior hysterectomy)	BLACK OR AFRICAN AMERICAN	NOT HISPANIC OR LATINO	No	No	TUMOR FREE	Alive	786	[Not Applicable]	[Not Available]	[Not Available]	[Not Applicable]	2010	49	Core needle biopsy	[Not Applicable]	Modified Radical Mastectomy	[Not Available]	Negative	[Not Available]	[Not Applicable]	[Not Available]	Axillary lymph node dissection alone	[Not Available]	NO	YES	16	3	[Not Available]	7th	T2
TCGA-A2-A3XT	BRCA-A3XT-01A	v4.0	Alive	2525	Negative	Negative	Negative	Negative	Negative	Negative	Basal	IDC	C72CB184-462D-4009-9CDB-848782FF8A76	2012-08-17	NO	YES	-16649	FEMALE	Pre (<6 months since LMP AND no prior bilateral ovariectomy AND not on estrogen replacement)	BLACK OR AFRICAN AMERICAN	NOT HISPANIC OR LATINO	No	No	TUMOR FREE	Alive	2238	[Not Applicable]	YES	YES	[Not Applicable]	2006	45	Excisional Biopsy	[Not Applicable]	Modified Radical Mastectomy	[Not Available]	Negative	[Not Available]	[Not Applicable]	[Not Available]	Other (specify)	FNA plus axillary lymph node dissection	NO	YES	13	1	[Not Available]	6th	T2
TCGA-A2-A0D0	BRCA-A0D0-01A	v2.1	Alive	643	Negative	Negative	Negative	Negative	Negative	Negative	Basal	IDC	324bcba2-f6a4-45a6-807c-215bdffcca21	2010-09-16	NO	YES	-22115	FEMALE	Post (prior bilateral ovariectomy OR >12 mo since LMP with no prior hysterectomy)	BLACK OR AFRICAN AMERICAN	NOT HISPANIC OR LATINO	No	No	TUMOR FREE	Alive	643	[Not Applicable]	[Not Available]	[Not Available]	[Not Applicable]	2008	60	Core needle biopsy	[Not Applicable]	Simple Mastectomy	[Not Available]	Negative	[Not Available]	[Not Applicable]	[Not Available]	Axillary lymph node dissection alone	[Not Available]	NO	[Not Available]	8	0	0	[Not Available]	T2
TCGA-BH-A0E6	BRCA-A0E6-01A	v1.5	Alive	293	Negative	Negative	Negative	Negative	Negative	Negative	Basal	IDC	6c0066e3-96df-4870-bcd3-98cda64082e9	2010-11-09	NO	YES	-25408	FEMALE	Post (prior bilateral ovariectomy OR >12 mo since LMP with no prior hysterectomy)	WHITE	[Not Available]	No	No	TUMOR FREE	Alive	293	[Not Applicable]	[Not Available]	[Not Available]	[Not Applicable]	2009	69	Core needle biopsy	[Not Applicable]	Lumpectomy	[Not Available]	Negative	[Not Evaluated]	[Not Applicable]	[Not Available]	Sentinel node biopsy alone	[Not Available]	NO	[Not Available]	1	0	[Not Available]	[Not Available]	T1c
TCGA-E2-A1LI	BRCA-A1LI-01A	v2.1	Alive	3121	Negative	Negative	Negative	Negative	Negative	Negative	Basal	IDC	3558dec7-eae3-4a41-a217-266c6a4535fb	2011-06-03	NO	YES	-21064	FEMALE	Post (prior bilateral ovariectomy OR >12 mo since LMP with no prior hysterectomy)	WHITE	NOT HISPANIC OR LATINO	No	No	TUMOR FREE	Alive	2750	[Not Applicable]	[Not Available]	[Not Available]	[Not Applicable]	2003	57	Tumor resection	[Not Applicable]	Lumpectomy	[Not Available]	Close	[Not Available]	[Not Applicable]	[Not Available]	Sentinel node biopsy alone	[Not Available]	NO	YES	2	0	[Not Available]	6th	T2
TCGA-A2-A3XX	BRCA-A3XX-01A	v4.0	Dead	1439	Negative	Negative	Negative	Negative	Negative	Negative	Basal	IDC	53886143-C1C6-40E9-88E6-E4E5E0271FC8	2012-08-15	YES	NO	-17981	FEMALE	Post (prior bilateral ovariectomy OR >12 mo since LMP with no prior hysterectomy)	BLACK OR AFRICAN AMERICAN	NOT HISPANIC OR LATINO	No	No	TUMOR FREE	Alive	1168	[Not Applicable]	[Not Available]	[Not Available]	[Not Applicable]	2009	49	Core needle biopsy	[Not Applicable]	Simple Mastectomy	[Not Available]	Negative	[Not Available]	[Not Applicable]	[Not Available]	Sentinel node biopsy alone	[Not Available]	YES	YES	1	0	0	7th	T2
TCGA-A2-A04P	BRCA-A04P-01A	v1.5	Dead	548	Negative	Negative	Negative	Negative	Negative	Negative	Basal	IDC	ccd4a24b-d8cc-4686-9dee-c98b0c5a8d21	2010-08-26	NO	YES	-13238	FEMALE	Pre (<6 months since LMP AND no prior bilateral ovariectomy AND not on estrogen replacement)	BLACK OR AFRICAN AMERICAN	[Not Available]	No	No	WITH TUMOR	Dead	[Not Available]	548	[Not Available]	[Not Available]	[Not Applicable]	2003	36	Excisional Biopsy	[Not Applicable]	Lumpectomy	[Not Available]	Positive	Mastectomy NOS	[Not Applicable]	Positive	Axillary lymph node dissection alone	[Not Available]	NO	[Not Available]	20	18	0	[Not Available]	T2
TCGA-A2-A0ST	BRCA-A0ST-01A	v2.1	Alive	3017	Negative	Negative	Negative	Negative	Negative	Negative	Basal	IDC	12d31787-e54d-4729-ace8-9141043c92b8	2010-11-09	NO	YES	-22922	FEMALE	Post (prior bilateral ovariectomy OR >12 mo since LMP with no prior hysterectomy)	WHITE	NOT HISPANIC OR LATINO	No	No	[Not Available]	Alive	1643	[Not Applicable]	[Not Available]	[Not Available]	[Not Applicable]	2003	62	Excisional Biopsy	[Not Applicable]	Lumpectomy	[Not Available]	Negative	[Not Available]	[Not Applicable]	[Not Available]	Sentinel lymph node biopsy plus axillary dissection	[Not Available]	YES	[Not Available]	9	3	0	[Not Available]	T1c
TCGA-E2-A573	BRCA-A573-01A	v4.0	Alive	1062	Negative	Negative	Negative	Negative	Negative	Negative	Basal	IDC	6429C443-8AC3-407F-BB9C-66420B904BBF	2013-06-20	NO	YES	-17689	FEMALE	Peri (6-12 months since last menstrual period)	BLACK OR AFRICAN AMERICAN	NOT HISPANIC OR LATINO	No	No	TUMOR FREE	Alive	677	[Not Applicable]	YES	YES	[Not Applicable]	2011	48	Core needle biopsy	[Not Applicable]	Other	Partial Mastectomy	Negative	[Not Available]	[Not Applicable]	[Not Available]	Sentinel node biopsy alone	[Not Available]	NO	YES	4	0	[Not Available]	7th	T1c
TCGA-A7-A4SD	BRCA-A4SD-01A	v4.0	Alive	441	Negative	Negative	Negative	Negative	Negative	Negative	Basal	IDC	8C09F413-E938-4F2E-A414-84F0E7FCFE41	2013-02-19	YES	NO	-19131	FEMALE	Post (prior bilateral ovariectomy OR >12 mo since LMP with no prior hysterectomy)	BLACK OR AFRICAN AMERICAN	NOT HISPANIC OR LATINO	No	No	TUMOR FREE	Alive	168	[Not Applicable]	NO	YES	[Not Applicable]	2012	52	Core needle biopsy	[Not Applicable]	Simple Mastectomy	[Not Available]	Negative	[Not Available]	[Not Applicable]	[Not Available]	Sentinel node biopsy alone	[Not Available]	YES	YES	6	0	0	7th	T2
TCGA-A2-A04Q	BRCA-A04Q-01A	v1.5	Alive	1276	Negative	Negative	Negative	Negative	Negative	Negative	Basal	IDC	b5fba77b-1f50-4e71-95b2-566afba4bdd7	2010-08-10	NO	YES	-17660	FEMALE	Post (prior bilateral ovariectomy OR >12 mo since LMP with no prior hysterectomy)	WHITE	[Not Available]	No	No	TUMOR FREE	Alive	1276	[Not Applicable]	[Not Available]	[Not Available]	[Not Applicable]	2004	48	Other method, specify:	SKIN BIOPSY	Simple Mastectomy	[Not Available]	Negative	[Not Available]	[Not Applicable]	[Not Available]	Other (specify)	SLN AND NON-SLN BX	YES	[Not Available]	3	0	0	[Not Available]	T1
TCGA-E2-A1LK	BRCA-A1LK-01A	v2.1	Dead	266	Negative	Negative	Negative	Negative	Negative	Negative	Basal	IDC	1d27253f-b036-44e7-a04d-8da5bbf57419	2011-06-03	NO	YES	-30757	FEMALE	Post (prior bilateral ovariectomy OR >12 mo since LMP with no prior hysterectomy)	BLACK OR AFRICAN AMERICAN	NOT HISPANIC OR LATINO	No	No	WITH TUMOR	Dead	[Not Available]	266	[Not Available]	[Not Available]	[Not Applicable]	2008	84	Tumor resection	[Not Applicable]	Modified Radical Mastectomy	[Not Available]	Negative	[Not Available]	[Not Applicable]	[Not Available]	Axillary lymph node dissection alone	[Not Available]	NO	YES	15	11	[Not Available]	6th	T4b
TCGA-AN-A04D	BRCA-A04D-01A	v4.0	Alive	52	Negative	Negative	Negative	Negative	Negative	Negative	Basal	IDC	49717f75-0f2d-4e1c-9a12-f1cd7877b80a	2010-12-20	NO	YES	-21426	FEMALE	Post (prior bilateral ovariectomy OR >12 mo since LMP with no prior hysterectomy)	WHITE	NOT HISPANIC OR LATINO	No	No	TUMOR FREE	Alive	52	[Not Applicable]	[Not Available]	[Not Available]	[Not Applicable]	2008	58	Tumor resection	[Not Applicable]	Simple Mastectomy	[Not Available]	Positive	Modified radical mastectomy	[Not Applicable]	[Not Available]	No axillary staging	[Not Available]	NO	[Not Available]	15	2	0	[Not Available]	T2
TCGA-AN-A0AL	BRCA-A0AL-01A	enrollment	Alive	198	Negative	Negative	Negative	Negative	Negative	Negative	Basal	IDC	3e9f93c0-aa79-4b4c-bd6c-b3325912362a	2010-12-21	NO	YES	-15286	FEMALE	Pre (<6 months since LMP AND no prior bilateral ovariectomy AND not on estrogen replacement)	WHITE	NOT HISPANIC OR LATINO	No	No	TUMOR FREE	Alive	198	[Not Applicable]	[Not Available]	[Not Available]	[Not Applicable]	2010	41	Tumor resection	[Not Applicable]	Modified Radical Mastectomy	[Not Available]	Negative	[Not Available]	[Not Applicable]	[Not Available]	Axillary lymph node dissection alone	[Not Available]	NO	[Not Available]	5	0	0	[Not Available]	T4
TCGA-A2-A0T2	BRCA-A0T2-01A	v1.5	Dead	255	Negative	Negative	Negative	Negative	Negative	Negative	Basal	IDC	128d198e-9b22-427c-90db-3714455f3a17	2010-11-12	NO	YES	-24235	FEMALE	Post (prior bilateral ovariectomy OR >12 mo since LMP with no prior hysterectomy)	WHITE	NOT HISPANIC OR LATINO	No	No	WITH TUMOR	Dead	[Not Available]	255	[Not Available]	[Not Available]	[Not Applicable]	2009	66	Core needle biopsy	[Not Applicable]	Modified Radical Mastectomy	[Not Available]	Close	[Not Available]	[Not Applicable]	[Not Available]	Axillary lymph node dissection alone	[Not Available]	NO	[Not Available]	14	10	0	[Not Available]	T3
TCGA-A2-A0T0	BRCA-A0T0-01A	v2.1	Alive	533	Negative	Negative	Negative	Negative	Negative	Negative	Basal	IDC	95c53f69-0f05-4348-822a-571f3d757001	2010-11-12	NO	YES	-21575	FEMALE	Post (prior bilateral ovariectomy OR >12 mo since LMP with no prior hysterectomy)	WHITE	NOT HISPANIC OR LATINO	No	No	TUMOR FREE	Alive	337	[Not Applicable]	[Not Available]	[Not Available]	[Not Applicable]	2009	59	Core needle biopsy	[Not Applicable]	Lumpectomy	[Not Available]	Negative	[Not Available]	[Not Applicable]	[Not Available]	Axillary lymph node dissection alone	[Not Available]	NO	[Not Available]	14	2	0	[Not Available]	T2
TCGA-A2-A0YE	BRCA-A0YE-01A	v2.1	Alive	554	Negative	Negative	Negative	Negative	Negative	Negative	Basal	IDC	84a88e8d-1e65-4b88-aae6-bf4c7a7e4c33	2010-12-10	NO	YES	-17727	FEMALE	Post (prior bilateral ovariectomy OR >12 mo since LMP with no prior hysterectomy)	WHITE	NOT HISPANIC OR LATINO	No	No	TUMOR FREE	Alive	253	[Not Applicable]	[Not Available]	[Not Available]	[Not Applicable]	2010	48	Core needle biopsy	[Not Applicable]	Lumpectomy	[Not Available]	Negative	[Not Available]	[Not Applicable]	[Not Available]	Sentinel lymph node biopsy plus axillary dissection	[Not Available]	NO	[Not Available]	19	1	[Not Available]	[Not Available]	T2
TCGA-A2-A0YJ	BRCA-A0YJ-01A	v2.1	Alive	566	Positive	Negative	Negative	Negative	Negative	Negative	Basal	IDC	796b593f-5886-4a27-bf94-7ea8df325e1a	2010-12-28	NO	YES	-14448	FEMALE	Pre (<6 months since LMP AND no prior bilateral ovariectomy AND not on estrogen replacement)	WHITE	NOT HISPANIC OR LATINO	No	No	TUMOR FREE	Alive	326	[Not Applicable]	[Not Available]	[Not Available]	[Not Applicable]	2010	39	Core needle biopsy	[Not Applicable]	Modified Radical Mastectomy	[Not Available]	Negative	[Not Available]	[Not Applicable]	[Not Available]	Axillary lymph node dissection alone	[Not Available]	NO	[Not Available]	18	5	[Not Available]	[Not Available]	T3
TCGA-A1-A0SP	BRCA-A0SP-01A	enrollment	Alive	584	Negative	Negative	Negative	Negative	Negative	Negative	Basal	IDC	a9bb8159-32f0-454c-a946-b3286a52b9d5	2010-12-06	NO	YES	-14954	FEMALE	[Not Available]	[Not Available]	NOT HISPANIC OR LATINO	Yes	[Not Available]	TUMOR FREE	Alive	584	[Not Applicable]	[Not Available]	[Not Available]	[Not Applicable]	2007	40	Fine needle aspiration biopsy	[Not Applicable]	Lumpectomy	[Not Available]	Negative	[Not Available]	[Not Applicable]	[Not Available]	Axillary lymph node dissection alone	[Not Available]	[Not Available]	[Not Available]	3	0	[Not Available]	6th	T2
TCGA-A2-A0CM	BRCA-A0CM-01A	v1.5	Dead	754	Negative	Negative	Negative	Negative	Negative	Negative	Basal	IDC	eb2dbb4f-66b6-4525-8323-431970f7a64e	2010-09-06	NO	YES	-14969	FEMALE	Pre (<6 months since LMP AND no prior bilateral ovariectomy AND not on estrogen replacement)	BLACK OR AFRICAN AMERICAN	NOT HISPANIC OR LATINO	No	No	WITH TUMOR	Dead	[Not Available]	754	[Not Available]	[Not Available]	[Not Applicable]	2003	40	Excisional Biopsy	[Not Applicable]	Simple Mastectomy	[Not Available]	Negative	[Not Available]	[Not Applicable]	[Not Available]	Sentinel node biopsy alone	[Not Available]	YES	[Not Available]	1	0	0	[Not Available]	T2
TCGA-AQ-A04J	BRCA-A04J-01A	v2.1	Alive	819	Negative	Negative	Negative	Negative	Negative	Negative	Basal	IDC	9938ce5c-e74e-446e-a932-f096f85cc3b1	2010-10-15	NO	YES	-16615	FEMALE	Pre (<6 months since LMP AND no prior bilateral ovariectomy AND not on estrogen replacement)	WHITE	NOT HISPANIC OR LATINO	No	No	TUMOR FREE	Alive	160	[Not Applicable]	[Not Available]	[Not Available]	[Not Applicable]	2009	45	Core needle biopsy	[Not Applicable]	Simple Mastectomy	[Not Available]	Negative	[Not Available]	[Not Applicable]	[Not Available]	Axillary lymph node dissection alone	[Not Available]	NO	[Not Available]	20	0	0	[Not Available]	T2
TCGA-BH-A0B9	BRCA-A0B9-01A	v2.1	Alive	1572	Negative	Negative	Negative	Negative	Negative	Negative	Basal	IDC	5a57dc25-d252-4b22-b192-4de630d7002f	2010-11-04	NO	YES	-16310	FEMALE	Pre (<6 months since LMP AND no prior bilateral ovariectomy AND not on estrogen replacement)	WHITE	[Not Available]	No	No	TUMOR FREE	Alive	1572	[Not Applicable]	[Not Available]	[Not Available]	[Not Applicable]	2006	44	Core needle biopsy	[Not Applicable]	Lumpectomy	[Not Available]	Negative	[Not Evaluated]	[Not Applicable]	[Not Available]	Sentinel node biopsy alone	[Not Available]	NO	[Not Available]	1	0	[Not Available]	[Not Available]	T1c
TCGA-AO-A1KR	BRCA-A1KR-01A	enrollment	Alive	2141	Negative	Negative	Negative	Negative	Negative	Negative	Basal	IDC	b7f74ae1-6f58-447c-be50-a7666eb19d9a	2011-09-15	NO	YES	-18900	FEMALE	Pre (<6 months since LMP AND no prior bilateral ovariectomy AND not on estrogen replacement)	WHITE	NOT HISPANIC OR LATINO	No	No	TUMOR FREE	Alive	2141	[Not Applicable]	[Not Available]	[Not Available]	[Not Applicable]	2005	51	Core needle biopsy	[Not Applicable]	Simple Mastectomy	[Not Available]	Negative	[Not Available]	[Not Applicable]	[Not Available]	Sentinel node biopsy alone	[Not Available]	YES	YES	4	0	0	6th	T2
TCGA-AN-A0FX	BRCA-A0FX-01A	v4.0	Alive	10	Negative	Negative	Negative	Negative	Negative	Negative	Basal	IDC	13b860c3-8048-4dc9-9eb0-7480bc660837	2010-11-28	NO	YES	-19309	FEMALE	Post (prior bilateral ovariectomy OR >12 mo since LMP with no prior hysterectomy)	WHITE	NOT HISPANIC OR LATINO	No	No	TUMOR FREE	Alive	10	[Not Applicable]	[Not Available]	[Not Available]	[Not Applicable]	2010	52	Tumor resection	[Not Applicable]	Modified Radical Mastectomy	[Not Available]	Negative	[Not Available]	[Not Applicable]	[Not Available]	No axillary staging	[Not Available]	NO	[Not Available]	12	0	0	[Not Available]	T2
TCGA-AN-A0G0	BRCA-A0G0-01A	v4.0	Alive	16	Negative	Negative	Negative	Negative	Negative	Negative	Basal	IDC	96312510-c126-485d-8109-ed81844a1dc3	2010-12-29	NO	YES	-20504	FEMALE	Post (prior bilateral ovariectomy OR >12 mo since LMP with no prior hysterectomy)	WHITE	NOT HISPANIC OR LATINO	No	No	TUMOR FREE	Alive	16	[Not Applicable]	[Not Available]	[Not Available]	[Not Applicable]	2010	56	Tumor resection	[Not Applicable]	Modified Radical Mastectomy	[Not Available]	Negative	[Not Available]	[Not Applicable]	[Not Available]	No axillary staging	[Not Available]	NO	[Not Available]	23	0	0	[Not Available]	T2
TCGA-A8-A08R	BRCA-A08R-01A	enrollment	Alive	30	Negative	Negative	Negative	Negative	Negative	Negative	Basal	IDC	6412854a-f874-469e-9d1f-8bd3ae5bd41d	2011-05-27	NO	YES	-19298	FEMALE	Post (prior bilateral ovariectomy OR >12 mo since LMP with no prior hysterectomy)	[Not Available]	[Not Available]	No	No	TUMOR FREE	Alive	30	[Not Applicable]	[Not Available]	[Not Available]	[Not Applicable]	2008	52	[Not Available]	[Not Applicable]	Other	Surgical Resection	Negative	[Not Available]	[Not Applicable]	[Not Available]	[Not Available]	[Not Available]	[Not Available]	[Not Available]	[Not Available]	[Not Available]	[Not Available]	6th	T2
TCGA-C8-A131	BRCA-A131-01A	v2.1	Alive	68	Negative	Negative	Negative	Negative	Negative	Negative	Basal	IDC	c49e3b18-fd88-48f4-8b01-300692ceb367	2011-04-15	YES	NO	-29966	FEMALE	Post (prior bilateral ovariectomy OR >12 mo since LMP with no prior hysterectomy)	ASIAN	NOT HISPANIC OR LATINO	No	No	TUMOR FREE	Alive	14	[Not Applicable]	[Not Available]	[Not Available]	[Not Applicable]	2010	82	Core needle biopsy	[Not Applicable]	Other	Patey's Surgery	Negative	[Not Available]	[Not Applicable]	[Not Available]	Axillary lymph node dissection alone	[Not Available]	[Not Available]	YES	8	4	[Not Available]	6th	T2
TCGA-BH-A0E0	BRCA-A0E0-01A	v1.5	Alive	134	Negative	Negative	Negative	Negative	Negative	Negative	Basal	IDC	20e8106b-1290-4735-abe4-7621e08e3dc8	2010-11-09	NO	YES	-14175	FEMALE	Pre (<6 months since LMP AND no prior bilateral ovariectomy AND not on estrogen replacement)	WHITE	[Not Available]	No	No	TUMOR FREE	Alive	134	[Not Applicable]	[Not Available]	[Not Available]	[Not Applicable]	2009	38	Core needle biopsy	[Not Applicable]	Modified Radical Mastectomy	[Not Available]	Negative	[Not Evaluated]	[Not Applicable]	[Not Available]	Axillary lymph node dissection alone	[Not Available]	NO	[Not Available]	21	10	[Not Available]	[Not Available]	T3
TCGA-AN-A0FJ	BRCA-A0FJ-01A	v4.0	Alive	242	Positive	Negative	Negative	Negative	Negative	Negative	Basal	IDC	546248b0-22a0-4b70-a437-76fb0a238a0d	2010-12-27	NO	YES	-21910	FEMALE	Peri (6-12 months since last menstrual period)	WHITE	NOT HISPANIC OR LATINO	No	No	TUMOR FREE	Alive	242	[Not Applicable]	[Not Available]	[Not Available]	[Not Applicable]	2010	59	Tumor resection	[Not Applicable]	Modified Radical Mastectomy	[Not Available]	Negative	[Not Available]	[Not Applicable]	[Not Available]	Axillary lymph node dissection alone	[Not Available]	NO	[Not Available]	14	8	0	[Not Available]	T2
TCGA-A8-A07O	BRCA-A07O-01A	v4.0	Alive	304	Negative	Negative	Negative	Negative	Negative	Negative	Basal	IDC	cf9db1af-17f0-490e-8139-142bd704763a	2011-05-27	NO	YES	-18870	FEMALE	Post (prior bilateral ovariectomy OR >12 mo since LMP with no prior hysterectomy)	[Not Available]	[Not Available]	No	No	TUMOR FREE	Alive	304	[Not Applicable]	[Not Available]	[Not Available]	[Not Applicable]	2009	51	[Not Available]	[Not Applicable]	Other	Surgical Resection	Negative	[Not Available]	[Not Applicable]	[Not Available]	[Not Available]	[Not Available]	[Not Available]	[Not Available]	[Not Available]	[Not Available]	[Not Available]	6th	T2
TCGA-AR-A0TU	BRCA-A0TU-01A	v2.1	Alive	417	Negative	Negative	Negative	Negative	Negative	Negative	Basal	IDC	dfe6db17-cf45-488e-bd3c-b8433d7343ca	2011-03-10	NO	YES	-13039	FEMALE	Pre (<6 months since LMP AND no prior bilateral ovariectomy AND not on estrogen replacement)	[Not Available]	[Not Available]	No	No	[Not Available]	Alive	360	[Not Applicable]	[Not Available]	[Not Available]	[Not Applicable]	2006	35	Core needle biopsy	[Not Applicable]	Simple Mastectomy	[Not Available]	Negative	[Not Available]	[Not Applicable]	[Not Available]	Sentinel lymph node biopsy plus axillary dissection	[Not Available]	YES	[Not Available]	4	0	[Not Available]	[Not Available]	T2
TCGA-E2-A158	BRCA-A158-01A	v2.1	Alive	450	Negative	Negative	Negative	Negative	Negative	Negative	Basal	IDC	a6edb6ca-ae9f-4da7-8ebe-92d83d2987fb	2011-04-07	NO	YES	-15903	FEMALE	Pre (<6 months since LMP AND no prior bilateral ovariectomy AND not on estrogen replacement)	WHITE	NOT HISPANIC OR LATINO	No	No	TUMOR FREE	Alive	450	[Not Applicable]	[Not Available]	[Not Available]	[Not Applicable]	2009	43	Tumor resection	[Not Applicable]	Simple Mastectomy	[Not Available]	Negative	[Not Available]	[Not Applicable]	[Not Available]	Sentinel node biopsy alone	[Not Available]	NO	YES	2	1	[Not Available]	6th	T1c
TCGA-D8-A27F	BRCA-A27F-01A	v2.1	Alive	488	Negative	Negative	Negative	Negative	Negative	Negative	Basal	IDC	1549dc64-3dab-43fc-96e9-b07d520957e1	2011-07-18	YES	NO	-14731	FEMALE	Pre (<6 months since LMP AND no prior bilateral ovariectomy AND not on estrogen replacement)	WHITE	NOT HISPANIC OR LATINO	No	No	TUMOR FREE	Alive	106	[Not Applicable]	[Not Available]	[Not Available]	[Not Applicable]	2010	40	Other method, specify:	intraoperative examination	Modified Radical Mastectomy	[Not Available]	Negative	[Not Available]	[Not Applicable]	[Not Available]	Axillary lymph node dissection alone	[Not Available]	NO	YES	11	0	0	7th	T2
TCGA-D8-A1XQ	BRCA-A1XQ-01A	v2.1	Alive	499	Negative	Negative	Negative	Negative	Negative	Negative	Basal	IDC	3886b4fb-ba22-4a50-b11a-a6893951f170	2011-05-16	YES	NO	-25345	FEMALE	Post (prior bilateral ovariectomy OR >12 mo since LMP with no prior hysterectomy)	WHITE	NOT HISPANIC OR LATINO	No	No	TUMOR FREE	Alive	177	[Not Applicable]	[Not Available]	[Not Available]	[Not Applicable]	2010	69	Core needle biopsy	[Not Applicable]	Modified Radical Mastectomy	[Not Available]	Negative	[Not Available]	[Not Applicable]	[Not Available]	Axillary lymph node dissection alone	[Not Available]	NO	YES	7	0	0	7th	T2
TCGA-D8-A1JL	BRCA-A1JL-01A	v2.1	Alive	611	Negative	Negative	Negative	Negative	Negative	Negative	Basal	IDC	aa4244a8-0454-4247-a1c3-357fd51746fa	2011-03-29	YES	NO	-26484	FEMALE	Post (prior bilateral ovariectomy OR >12 mo since LMP with no prior hysterectomy)	WHITE	NOT HISPANIC OR LATINO	No	No	TUMOR FREE	Alive	265	[Not Applicable]	[Not Available]	[Not Available]	[Not Applicable]	2010	72	Fine needle aspiration biopsy	[Not Applicable]	Modified Radical Mastectomy	[Not Available]	Negative	[Not Available]	[Not Applicable]	[Not Available]	Axillary lymph node dissection alone	[Not Available]	[Not Available]	YES	11	0	[Not Available]	7th	T2
TCGA-D8-A1JK	BRCA-A1JK-01A	v2.1	Alive	612	Negative	Positive	Negative	Negative	Negative	Negative	Basal	IDC	56203436-8634-4fd0-96b5-ba6be9d87857	2011-03-29	YES	NO	-32872	FEMALE	Post (prior bilateral ovariectomy OR >12 mo since LMP with no prior hysterectomy)	WHITE	NOT HISPANIC OR LATINO	No	No	[Not Available]	Alive	109	[Not Applicable]	[Not Available]	[Not Available]	[Not Applicable]	2010	90	Fine needle aspiration biopsy	[Not Applicable]	Modified Radical Mastectomy	[Not Available]	Negative	[Not Available]	[Not Applicable]	[Not Available]	Axillary lymph node dissection alone	[Not Available]	[Not Available]	YES	13	0	[Not Available]	7th	T2
TCGA-A7-A4SE	BRCA-A4SE-01A	v4.0	Alive	644	Negative	Negative	Negative	Negative	Negative	Negative	Basal	IDC	DBF6F981-15CC-40AD-91AC-A66360405FBD	2013-02-22	YES	NO	-20080	FEMALE	Post (prior bilateral ovariectomy OR >12 mo since LMP with no prior hysterectomy)	BLACK OR AFRICAN AMERICAN	NOT HISPANIC OR LATINO	No	No	TUMOR FREE	Alive	371	[Not Applicable]	NO	YES	[Not Applicable]	2011	54	Core needle biopsy	[Not Applicable]	Lumpectomy	[Not Available]	Negative	[Not Available]	[Not Applicable]	[Not Available]	Sentinel node biopsy alone	[Not Available]	YES	YES	3	0	0	7th	T2
TCGA-E2-A1IP	BRCA-A1IP-01A	v2.1	Alive	659	Positive	Negative	Negative	Negative	Negative	Negative	Basal	IDC	826d8224-55fe-48c7-a5fe-ad81ac1ebba3	2011-04-29	NO	YES	-15400	FEMALE	Pre (<6 months since LMP AND no prior bilateral ovariectomy AND not on estrogen replacement)	[Not Available]	[Not Available]	No	No	TUMOR FREE	Alive	428	[Not Available]	[Not Available]	[Not Available]	[Not Applicable]	2010	42	Tumor resection	[Not Applicable]	Lumpectomy	[Not Available]	Negative	[Not Available]	[Not Applicable]	[Not Available]	Sentinel node biopsy alone	[Not Available]	NO	YES	3	1	[Not Available]	7th	T2
TCGA-EW-A1OW	BRCA-A1OW-01A	v2.1	Alive	694	Negative	Negative	Negative	Negative	Negative	Negative	Basal	IDC	f55dd73d-8c36-440b-84e5-9aae53107775	2011-05-18	NO	YES	-21465	FEMALE	Post (prior bilateral ovariectomy OR >12 mo since LMP with no prior hysterectomy)	BLACK OR AFRICAN AMERICAN	NOT HISPANIC OR LATINO	No	No	TUMOR FREE	Alive	464	[Not Applicable]	[Not Available]	[Not Available]	[Not Applicable]	2009	58	Core needle biopsy	[Not Applicable]	Lumpectomy	[Not Available]	Negative	[Not Available]	[Not Applicable]	[Not Available]	Sentinel node biopsy alone	[Not Available]	YES	YES	3	0	0	6th	T2
TCGA-E2-A14X	BRCA-A14X-01A	v2.1	Alive	972	Negative	Negative	Negative	Negative	Negative	Negative	Basal	IDC	60df7543-6da5-4c75-943b-5800c1e08234	2011-04-06	NO	YES	-20105	FEMALE	Post (prior bilateral ovariectomy OR >12 mo since LMP with no prior hysterectomy)	BLACK OR AFRICAN AMERICAN	NOT HISPANIC OR LATINO	No	No	TUMOR FREE	Alive	692	[Not Applicable]	[Not Available]	[Not Available]	[Not Applicable]	2009	55	Tumor resection	[Not Applicable]	Lumpectomy	[Not Available]	Negative	[Not Available]	[Not Applicable]	[Not Available]	Sentinel lymph node biopsy plus axillary dissection	[Not Available]	NO	YES	21	5	[Not Available]	6th	T2
TCGA-E2-A1II	BRCA-A1II-01A	v2.1	Alive	1025	Negative	Positive	Negative	Negative	Negative	Negative	Basal	IDC	0fe1419e-a005-407c-8ae7-15c4c1579539	2011-04-28	NO	YES	-18788	FEMALE	Post (prior bilateral ovariectomy OR >12 mo since LMP with no prior hysterectomy)	WHITE	NOT HISPANIC OR LATINO	No	No	TUMOR FREE	Alive	850	[Not Applicable]	[Not Available]	[Not Available]	[Not Applicable]	2008	51	Tumor resection	[Not Applicable]	Lumpectomy	[Not Available]	Negative	[Not Available]	[Not Applicable]	[Not Available]	Sentinel node biopsy alone	[Not Available]	NO	YES	5	0	[Not Available]	6th	T1c
TCGA-A8-A07C	BRCA-A07C-01A	v4.0	Alive	1034	Negative	Negative	Negative	Negative	Negative	Negative	Basal	IDC	b6633c36-7ce4-4b69-9bf6-30b64d46c66f	2011-05-27	NO	YES	-20820	FEMALE	Post (prior bilateral ovariectomy OR >12 mo since LMP with no prior hysterectomy)	[Not Available]	[Not Available]	No	No	TUMOR FREE	Alive	580	[Not Applicable]	[Not Available]	[Not Available]	[Not Applicable]	2008	57	[Not Available]	[Not Applicable]	Other	Surgical Resection	Negative	[Not Available]	[Not Applicable]	[Not Available]	[Not Available]	[Not Available]	[Not Available]	[Not Available]	[Not Available]	[Not Available]	[Not Available]	6th	T2
TCGA-A7-A0DA	BRCA-A0DA-01A	v4.0	Alive	1085	Negative	Negative	Negative	Negative	Negative	Negative	Basal	IDC	3afa1e93-1df8-4e4c-aaa4-557463f4bb77	2011-01-10	YES	NO	-22708	FEMALE	Post (prior bilateral ovariectomy OR >12 mo since LMP with no prior hysterectomy)	WHITE	NOT HISPANIC OR LATINO	No	No	TUMOR FREE	Alive	373	[Not Applicable]	[Not Available]	[Not Available]	[Not Applicable]	2009	62	Core needle biopsy	[Not Applicable]	Lumpectomy	[Not Available]	Negative	[Not Available]	[Not Applicable]	[Not Available]	Sentinel lymph node biopsy plus axillary dissection	[Not Available]	[Not Available]	[Not Available]	1	0	[Not Available]	[Not Available]	T2
TCGA-A2-A3Y0	BRCA-A3Y0-01A	v4.0	Alive	1167	Positive	Negative	Negative	Negative	Negative	Negative	Basal	IDC	174850B4-5EC2-462B-A890-89BD1716B3C2	2012-08-24	NO	YES	-21024	FEMALE	Post (prior bilateral ovariectomy OR >12 mo since LMP with no prior hysterectomy)	BLACK OR AFRICAN AMERICAN	NOT HISPANIC OR LATINO	No	No	TUMOR FREE	Alive	859	[Not Applicable]	NO	YES	[Not Applicable]	2010	57	Core needle biopsy	[Not Applicable]	Modified Radical Mastectomy	[Not Available]	Close	[Not Available]	[Not Applicable]	[Not Available]	Axillary lymph node dissection alone	[Not Available]	NO	YES	39	1	0	7th	T2
TCGA-E2-A14R	BRCA-A14R-01A	v2.1	Alive	1174	Negative	Negative	Negative	Negative	Negative	Negative	Basal	IDC	4fba3deb-db94-44b5-a0f2-a575d270779e	2011-04-06	NO	YES	-22686	FEMALE	Post (prior bilateral ovariectomy OR >12 mo since LMP with no prior hysterectomy)	WHITE	NOT HISPANIC OR LATINO	No	No	TUMOR FREE	Alive	845	[Not Applicable]	[Not Available]	[Not Available]	[Not Applicable]	2008	62	Tumor resection	[Not Applicable]	Lumpectomy	[Not Available]	Negative	[Not Available]	[Not Applicable]	[Not Available]	Sentinel lymph node biopsy plus axillary dissection	[Not Available]	NO	YES	8	0	[Not Available]	6th	T2
TCGA-BH-A0B3	BRCA-A0B3-01A	v2.1	Alive	1203	Negative	Negative	Negative	Negative	Negative	Negative	Basal	IDC	18eb4dfc-556f-4bf3-a411-4780209ed1e0	2010-11-03	NO	YES	-19479	FEMALE	Post (prior bilateral ovariectomy OR >12 mo since LMP with no prior hysterectomy)	WHITE	[Not Available]	No	No	TUMOR FREE	Alive	1203	[Not Applicable]	[Not Available]	[Not Available]	[Not Applicable]	2007	53	Core needle biopsy	[Not Applicable]	Lumpectomy	[Not Available]	Negative	[Not Available]	[Not Applicable]	[Not Available]	Sentinel lymph node biopsy plus axillary dissection	[Not Available]	NO	[Not Available]	29	2	[Not Available]	[Not Available]	T2
TCGA-A2-A0SX	BRCA-A0SX-01A	v2.1	Alive	1534	Negative	Negative	Negative	Negative	Negative	Negative	Basal	IDC	18d35983-ea6a-4b70-a209-9bef37595956	2010-11-09	NO	YES	-17774	FEMALE	Pre (<6 months since LMP AND no prior bilateral ovariectomy AND not on estrogen replacement)	WHITE	NOT HISPANIC OR LATINO	No	No	WITH TUMOR	Alive	1288	[Not Applicable]	[Not Available]	[Not Available]	[Not Applicable]	2007	48	Core needle biopsy	[Not Applicable]	Lumpectomy	[Not Available]	Positive	Lumpectomy	[Not Applicable]	Negative	Sentinel node biopsy alone	[Not Available]	YES	[Not Available]	1	0	0	[Not Available]	T1c
TCGA-AR-A0TS	BRCA-A0TS-01A	v4.0	Alive	2275	Negative	Negative	Negative	Negative	Negative	Negative	Basal	IDC	972447aa-4332-47e7-bddd-2eb699dbb664	2011-03-08	NO	YES	-17141	FEMALE	Pre (<6 months since LMP AND no prior bilateral ovariectomy AND not on estrogen replacement)	WHITE	NOT HISPANIC OR LATINO	No	No	[Not Available]	Alive	1138	[Not Applicable]	[Not Available]	[Not Available]	[Not Applicable]	2006	46	Core needle biopsy	[Not Applicable]	Lumpectomy	[Not Available]	Negative	[Not Available]	[Not Applicable]	[Not Available]	Sentinel lymph node biopsy plus axillary dissection	[Not Available]	YES	[Not Available]	16	2	[Not Available]	[Not Available]	T2
TCGA-BH-A18G	BRCA-A18G-01A	enrollment	Alive	61	Negative	Negative	Negative	Not Available	Negative	Not Available	Basal	IDC	747083ff-0703-431b-aad4-f2adff739516	2011-06-01	NO	YES	-29820	FEMALE	Post (prior bilateral ovariectomy OR >12 mo since LMP with no prior hysterectomy)	WHITE	NOT HISPANIC OR LATINO	No	No	[Not Available]	Alive	61	[Not Applicable]	[Not Available]	[Not Available]	[Not Applicable]	2010	81	Core needle biopsy	[Not Applicable]	Other	right segmental mastectomy	Negative	[Not Available]	[Not Applicable]	[Not Available]	Sentinel lymph node biopsy plus axillary dissection	[Not Available]	[Not Available]	YES	3	0	[Not Available]	[Not Available]	T1c
TCGA-BH-A0BG	BRCA-A0BG-01A	enrollment	Alive	756	Negative	Negative	Negative	Not Available	Negative	Not Available	Basal	IDC	4f608829-ffc4-4527-886e-6bc764ab29f5	2011-08-08	NO	YES	-26988	FEMALE	Post (prior bilateral ovariectomy OR >12 mo since LMP with no prior hysterectomy)	WHITE	NOT HISPANIC OR LATINO	No	No	TUMOR FREE	Alive	756	[Not Applicable]	[Not Available]	[Not Available]	[Not Applicable]	2008	73	Core needle biopsy	[Not Applicable]	Other	Segmental mastectomy with sentinel axillary lymph node biopsy	Negative	[Not Available]	[Not Applicable]	[Not Available]	[Not Available]	[Not Available]	[Not Available]	YES	1	0	[Not Available]	6th	T1
TCGA-BH-A0BL	BRCA-A0BL-01A	enrollment	Alive	1340	Negative	Negative	Negative	Not Available	Negative	Not Available	Basal	IDC	92b5de82-0221-4df1-8094-80f40c0bb4fa	2011-08-08	NO	YES	-12841	FEMALE	Pre (<6 months since LMP AND no prior bilateral ovariectomy AND not on estrogen replacement)	WHITE	NOT HISPANIC OR LATINO	No	No	TUMOR FREE	Alive	1340	[Not Applicable]	[Not Available]	[Not Available]	[Not Applicable]	2007	35	Core needle biopsy	[Not Applicable]	Other	Segmental mastectomy with sentinel lymph node biopsy	Negative	[Not Available]	[Not Applicable]	[Not Available]	[Not Available]	[Not Available]	[Not Available]	YES	2	0	[Not Available]	6th	T1c
TCGA-BH-A18V	BRCA-A18V-01A	enrollment	Dead	1556	Negative	Negative	Negative	Not Available	Negative	Not Available	Basal	IDC	6b960b58-28e1-41c6-bd6e-7e669c6aa4ef	2011-07-02	NO	YES	-17682	FEMALE	[Not Available]	WHITE	NOT HISPANIC OR LATINO	No	No	[Not Available]	Dead	[Not Available]	1556	[Not Available]	[Not Available]	[Not Applicable]	2001	48	Core needle biopsy	[Not Applicable]	Other	Modified radical mastectomy with left breast biopsy	Negative	[Not Available]	[Not Applicable]	[Not Available]	Axillary lymph node dissection alone	[Not Available]	[Not Available]	YES	25	0	[Not Available]	5th	T2
TCGA-C8-A1HJ	BRCA-A1HJ-01A	enrollment	Alive	5	Negative	Negative	Negative	Not Available	Negative	Not Available	Basal	IDC	a855c228-a263-44df-87a0-cbc32187e3f5	2011-06-01	YES	NO	-19629	FEMALE	Peri (6-12 months since last menstrual period)	ASIAN	NOT HISPANIC OR LATINO	No	No	TUMOR FREE	Alive	5	[Not Applicable]	[Not Available]	[Not Available]	[Not Applicable]	2010	53	Tumor resection	[Not Applicable]	Other	Patey's Surgery	Negative	[Not Available]	[Not Applicable]	[Not Available]	Axillary lymph node dissection alone	[Not Available]	[Not Available]	YES	10	[Not Available]	[Not Available]	6th	T2
TCGA-AN-A0AT	BRCA-A0AT-01A	v4.0	Alive	10	Negative	Negative	Negative	Not Available	Negative	Not Available	Basal	IDC	05506f4c-e701-4a9d-ae06-97f066aade43	2010-12-28	NO	YES	-22798	FEMALE	Post (prior bilateral ovariectomy OR >12 mo since LMP with no prior hysterectomy)	WHITE	NOT HISPANIC OR LATINO	No	No	TUMOR FREE	Alive	10	[Not Applicable]	[Not Available]	[Not Available]	[Not Applicable]	2010	62	Tumor resection	[Not Applicable]	Modified Radical Mastectomy	[Not Available]	Negative	[Not Available]	[Not Applicable]	[Not Available]	No axillary staging	[Not Available]	NO	[Not Available]	10	0	0	[Not Available]	T2
TCGA-AN-A0XU	BRCA-A0XU-01A	v4.0	Alive	10	Negative	Negative	Negative	Not Available	Negative	Not Available	Basal	IDC	a1da9db1-db11-4f4d-a249-c738db81b87e	2011-03-28	NO	YES	-20052	FEMALE	Post (prior bilateral ovariectomy OR >12 mo since LMP with no prior hysterectomy)	WHITE	NOT HISPANIC OR LATINO	No	No	[Not Available]	Alive	10	[Not Applicable]	[Not Available]	[Not Available]	[Not Applicable]	2010	54	Tumor resection	[Not Applicable]	[Not Available]	[Not Available]	Negative	[Not Available]	[Not Applicable]	[Not Available]	[Not Available]	[Not Available]	[Not Available]	YES	16	0	[Not Available]	7th	T2
TCGA-C8-A27B	BRCA-A27B-01A	enrollment	Alive	30	Negative	Negative	Negative	Not Available	Negative	Not Available	Basal	IDC	f0d8a1fe-e313-44f1-99cc-b965cbeeff0e	2011-07-21	YES	NO	-17763	FEMALE	Peri (6-12 months since last menstrual period)	ASIAN	NOT HISPANIC OR LATINO	No	No	TUMOR FREE	Alive	30	[Not Applicable]	[Not Available]	[Not Available]	[Not Applicable]	2011	48	Tumor resection	[Not Applicable]	Modified Radical Mastectomy	[Not Available]	Negative	[Not Available]	[Not Applicable]	[Not Available]	[Not Available]	[Not Available]	[Not Available]	NO	[Not Available]	[Not Available]	[Not Available]	6th	T3
TCGA-EW-A1P8	BRCA-A1P8-01A	v2.1	Dead	239	Negative	Negative	Negative	Not Available	Negative	Not Available	Basal	IDC	359f12f9-5c41-48a4-85bc-fd7e307bf7d8	2011-05-27	NO	YES	-21501	FEMALE	Post (prior bilateral ovariectomy OR >12 mo since LMP with no prior hysterectomy)	WHITE	NOT HISPANIC OR LATINO	No	No	WITH TUMOR	Dead	[Not Available]	239	[Not Available]	[Not Available]	[Not Applicable]	2010	58	Fine needle aspiration biopsy	[Not Applicable]	Lumpectomy	[Not Available]	Negative	[Not Available]	[Not Applicable]	[Not Available]	Sentinel lymph node biopsy plus axillary dissection	[Not Available]	NO	YES	15	14	[Not Available]	7th	T2
TCGA-E9-A1N8	BRCA-A1N8-01A	v2.1	Alive	365	Negative	[Not Evaluated]	Negative	Not Available	Negative	Not Available	Basal	IDC	ac075bc0-1b59-4557-beea-541694faee03	2011-06-23	YES	NO	-17652	FEMALE	Post (prior bilateral ovariectomy OR >12 mo since LMP with no prior hysterectomy)	WHITE	NOT HISPANIC OR LATINO	No	No	TUMOR FREE	Alive	0	[Not Applicable]	[Not Available]	[Not Available]	[Not Applicable]	2010	48	Tumor resection	[Not Applicable]	[Not Available]	[Not Available]	Negative	[Not Available]	[Not Applicable]	[Not Available]	Axillary lymph node dissection alone	[Not Available]	NO	YES	8	0	0	7th	T2
TCGA-C8-A12V	BRCA-A12V-01A	v2.1	Alive	385	Negative	Negative	Negative	Not Available	Negative	Not Available	Basal	IDC	7e1673f8-5758-4963-8804-d5e39f06205b	2011-03-22	YES	NO	-20346	FEMALE	Post (prior bilateral ovariectomy OR >12 mo since LMP with no prior hysterectomy)	ASIAN	NOT HISPANIC OR LATINO	No	No	TUMOR FREE	Alive	0	[Not Applicable]	[Not Available]	[Not Available]	[Not Applicable]	2010	55	Other method, specify:	Patey's Surgery	Other	Patey's Surgery	[Not Available]	[Not Available]	[Not Applicable]	[Not Available]	Axillary lymph node dissection alone	[Not Available]	[Not Available]	YES	5	0	[Not Available]	6th	T2
TCGA-D8-A27H	BRCA-A27H-01A	v2.1	Alive	397	Negative	Negative	Negative	Not Available	Negative	Not Available	Basal	IDC	0dca98b0-f43e-45b6-9a02-00092c78678c	2011-07-18	YES	NO	-26588	FEMALE	Post (prior bilateral ovariectomy OR >12 mo since LMP with no prior hysterectomy)	WHITE	NOT HISPANIC OR LATINO	No	No	TUMOR FREE	Alive	19	[Not Applicable]	[Not Available]	[Not Available]	[Not Applicable]	2011	72	Other method, specify:	intraoperative examination	Modified Radical Mastectomy	[Not Available]	Negative	[Not Available]	[Not Applicable]	[Not Available]	No axillary staging	[Not Available]	NO	YES	1	[Not Available]	[Not Available]	7th	T2
TCGA-D8-A27M	BRCA-A27M-01A	v2.1	Alive	410	Negative	Negative	Negative	Not Available	Negative	Not Available	Basal	IDC	ae65baeb-6b78-492a-8c63-bb7e93e83dc2	2011-07-17	YES	NO	-21910	FEMALE	Post (prior bilateral ovariectomy OR >12 mo since LMP with no prior hysterectomy)	WHITE	NOT HISPANIC OR LATINO	No	No	TUMOR FREE	Alive	145	[Not Applicable]	[Not Available]	[Not Available]	[Not Applicable]	2011	59	Fine needle aspiration biopsy	[Not Applicable]	Modified Radical Mastectomy	[Not Available]	Negative	[Not Available]	[Not Applicable]	[Not Available]	Sentinel node biopsy alone	[Not Available]	NO	YES	1	[Not Available]	[Not Available]	7th	T1c
TCGA-D8-A1XK	BRCA-A1XK-01A	v2.1	Alive	441	Negative	Negative	Negative	Not Available	Negative	Not Available	Basal	IDC	97943d87-fed7-4f14-a0a7-c5bfee64c392	2011-06-09	YES	NO	-20092	FEMALE	Post (prior bilateral ovariectomy OR >12 mo since LMP with no prior hysterectomy)	WHITE	NOT HISPANIC OR LATINO	No	No	TUMOR FREE	Alive	326	[Not Applicable]	[Not Available]	[Not Available]	[Not Applicable]	2010	55	Fine needle aspiration biopsy	[Not Applicable]	Modified Radical Mastectomy	[Not Available]	Negative	[Not Available]	[Not Applicable]	[Not Available]	Axillary lymph node dissection alone	[Not Available]	[Not Available]	YES	18	3	[Not Available]	7th	T2
TCGA-D8-A147	BRCA-A147-01A	v2.1	Alive	584	Negative	Negative	Negative	Not Available	Negative	Not Available	Basal	IDC	fc18d029-9be2-4fa0-9aef-6d647dc55f0b	2011-02-27	YES	NO	-16736	FEMALE	Indeterminate (neither Pre or Postmenopausal)	WHITE	NOT HISPANIC OR LATINO	No	No	[Not Available]	Alive	2	[Not Applicable]	[Not Available]	[Not Available]	[Not Applicable]	2010	45	Tumor resection	[Not Applicable]	Lumpectomy	[Not Available]	Negative	[Not Available]	[Not Applicable]	[Not Available]	Sentinel node biopsy alone	[Not Available]	[Not Available]	YES	1	0	[Not Available]	7th	T2
TCGA-EW-A1PH	BRCA-A1PH-01A	v4.0	Alive	607	Negative	Negative	Negative	Not Available	Negative	Not Available	Basal	IDC	4da999a0-ef41-4a0b-b1d1-446b39cc855a	2011-05-27	NO	YES	-19073	FEMALE	Post (prior bilateral ovariectomy OR >12 mo since LMP with no prior hysterectomy)	WHITE	HISPANIC OR LATINO	No	No	TUMOR FREE	Alive	140	[Not Applicable]	[Not Available]	[Not Available]	[Not Applicable]	2010	52	Core needle biopsy	[Not Applicable]	Lumpectomy	[Not Available]	Negative	[Not Available]	[Not Applicable]	[Not Available]	Sentinel lymph node biopsy plus axillary dissection	[Not Available]	YES	YES	10	1	0	7th	T1c
TCGA-EW-A1PB	BRCA-A1PB-01A	v2.1	Alive	608	Negative	Negative	Negative	Not Available	Negative	Not Available	Basal	IDC	88db1340-e4bf-451a-87c0-6e9168296f5e	2011-05-18	NO	YES	-25770	FEMALE	Post (prior bilateral ovariectomy OR >12 mo since LMP with no prior hysterectomy)	BLACK OR AFRICAN AMERICAN	NOT HISPANIC OR LATINO	No	No	TUMOR FREE	Alive	608	[Not Applicable]	[Not Available]	[Not Available]	[Not Applicable]	2009	70	Core needle biopsy	[Not Applicable]	Simple Mastectomy	[Not Available]	Negative	[Not Available]	[Not Applicable]	[Not Available]	Axillary lymph node dissection alone	[Not Available]	NO	YES	8	2	[Not Available]	6th	T3
TCGA-BH-A1F0	BRCA-A1F0-01A	enrollment	Dead	785	Negative	Indeterminate	Negative	Not Available	Negative	Not Available	Basal	IDC	21ef1730-e5a7-47ce-b419-d000bb59ae15	2011-09-07	NO	YES	-29335	FEMALE	Post (prior bilateral ovariectomy OR >12 mo since LMP with no prior hysterectomy)	WHITE	NOT HISPANIC OR LATINO	No	No	WITH TUMOR	Dead	[Not Available]	785	[Not Available]	[Not Available]	[Not Applicable]	2000	80	Fine needle aspiration biopsy	[Not Applicable]	Modified Radical Mastectomy	with left lymphatic mapping and left axillary biopsy	[Not Available]	[Not Available]	[Not Applicable]	[Not Available]	[Not Available]	[Not Available]	[Not Available]	YES	9	1	[Not Available]	5th	T1a
TCGA-AR-A1AY	BRCA-A1AY-01A	v4.0	Alive	1026	Negative	Negative	Negative	Not Available	Negative	Not Available	Basal	IDC	5fd9552a-c742-4388-940d-295d1107ae00	2011-06-14	NO	YES	-23927	FEMALE	Post (prior bilateral ovariectomy OR >12 mo since LMP with no prior hysterectomy)	WHITE	NOT HISPANIC OR LATINO	No	No	[Not Available]	Alive	615	[Not Applicable]	[Not Available]	[Not Available]	[Not Applicable]	2008	65	Core needle biopsy	[Not Applicable]	Other	Wide Local Excision	Negative	[Not Available]	[Not Applicable]	[Not Available]	Sentinel lymph node biopsy plus axillary dissection	[Not Available]	YES	YES	4	0	[Not Available]	6th	T1
TCGA-AC-A2BK	BRCA-A2BK-01A	enrollment	Alive	1172	Negative	Negative	Negative	Not Available	Negative	Not Available	Basal	IDC	6FA2A667-9C36-4526-8A58-1975E863A806	2011-09-16	NO	YES	-28625	FEMALE	Post (prior bilateral ovariectomy OR >12 mo since LMP with no prior hysterectomy)	BLACK OR AFRICAN AMERICAN	[Not Available]	No	No	TUMOR FREE	Alive	1172	[Not Applicable]	[Not Available]	[Not Available]	[Not Applicable]	2006	78	Core needle biopsy	[Not Applicable]	Modified Radical Mastectomy	[Not Available]	Negative	[Not Available]	[Not Applicable]	[Not Available]	Axillary lymph node dissection alone	[Not Available]	NO	YES	23	6	[Not Available]	6th	T2
TCGA-E2-A14N	BRCA-A14N-01A	v2.1	Alive	1434	Negative	Negative	Negative	Not Available	Negative	Not Available	Basal	IDC	752ad011-79e0-494f-9868-98bf6feb28f8	2011-05-31	NO	YES	-13743	FEMALE	Pre (<6 months since LMP AND no prior bilateral ovariectomy AND not on estrogen replacement)	WHITE	NOT HISPANIC OR LATINO	No	No	TUMOR FREE	Alive	1350	[Not Applicable]	[Not Available]	[Not Available]	[Not Applicable]	2007	37	Tumor resection	[Not Applicable]	Simple Mastectomy	[Not Available]	Negative	[Not Available]	[Not Applicable]	[Not Available]	Sentinel lymph node biopsy plus axillary dissection	[Not Available]	NO	YES	38	1	[Not Available]	6th	T2
TCGA-AR-A1AJ	BRCA-A1AJ-01A	v2.1	Alive	1605	Positive	Negative	Negative	Not Available	Negative	Not Available	Basal	IDC	23e7a78a-1d56-4ad1-9bb4-72ec0178aff2	2011-06-13	NO	YES	-30489	FEMALE	Post (prior bilateral ovariectomy OR >12 mo since LMP with no prior hysterectomy)	WHITE	NOT HISPANIC OR LATINO	No	No	TUMOR FREE	Alive	1605	[Not Applicable]	[Not Available]	[Not Available]	[Not Applicable]	2005	83	Core needle biopsy	[Not Applicable]	Other	Wide local excision	Negative	[Not Available]	[Not Applicable]	[Not Available]	Sentinel lymph node biopsy plus axillary dissection	[Not Available]	YES	YES	8	0	[Not Available]	6th	T1
TCGA-AR-A1AH	BRCA-A1AH-01A	v2.1	Alive	2298	Positive	Negative	Negative	Not Available	Negative	Not Available	Basal	IDC	a6e11b30-3ae8-4dd1-b04c-a730c6a79746	2011-06-13	NO	YES	-18991	FEMALE	Post (prior bilateral ovariectomy OR >12 mo since LMP with no prior hysterectomy)	WHITE	NOT HISPANIC OR LATINO	No	No	TUMOR FREE	Alive	2298	[Not Applicable]	[Not Available]	[Not Available]	[Not Applicable]	2004	51	Core needle biopsy	[Not Applicable]	Other	Total Mastectomy	Negative	[Not Available]	[Not Applicable]	[Not Available]	Axillary lymph node dissection alone	[Not Available]	[Not Available]	YES	9	1	[Not Available]	6th	T2
TCGA-BH-A1F6	BRCA-A1F6-01A	enrollment	Dead	2965	Negative	Negative	Negative	Not Available	Negative	Not Available	Basal	IDC	ad18820b-a804-49c0-ba8a-86c09fa6bce2	2011-09-07	NO	YES	-18691	FEMALE	[Not Available]	WHITE	NOT HISPANIC OR LATINO	No	No	[Not Available]	Dead	[Not Available]	2965	[Not Available]	[Not Available]	[Not Applicable]	1996	51	Core needle biopsy	[Not Applicable]	Modified Radical Mastectomy	with axillary lymph nodes dissection	[Not Available]	[Not Available]	[Not Applicable]	[Not Available]	[Not Available]	[Not Available]	[Not Available]	YES	6	6	[Not Available]	[Not Available]	T4d
TCGA-AR-A24Q	BRCA-A24Q-01A	v4.0	Alive	3172	Positive	Negative	Negative	Not Available	Negative	Not Available	Basal	IDC	28e9048a-e540-42de-a1f4-4ef894fccc4c	2011-08-30	NO	YES	-18084	FEMALE	Post (prior bilateral ovariectomy OR >12 mo since LMP with no prior hysterectomy)	WHITE	[Not Available]	No	No	[Not Available]	Alive	2009	[Not Applicable]	[Not Available]	[Not Available]	[Not Applicable]	2006	49	Core needle biopsy	[Not Applicable]	Simple Mastectomy	[Not Available]	Negative	[Not Available]	[Not Applicable]	[Not Available]	Sentinel lymph node biopsy plus axillary dissection	[Not Available]	[Not Available]	YES	2	0	[Not Available]	6th	T3
TCGA-E2-A1LH	BRCA-A1LH-01A	v2.1	Alive	3247	Negative	Negative	Negative	Not Available	Negative	Not Available	Basal	IDC	d8ecba6a-9fff-4993-a799-9a8d2aea524e	2011-06-03	NO	YES	-21628	FEMALE	Post (prior bilateral ovariectomy OR >12 mo since LMP with no prior hysterectomy)	WHITE	NOT HISPANIC OR LATINO	No	No	TUMOR FREE	Alive	2876	[Not Applicable]	[Not Available]	[Not Available]	[Not Applicable]	2002	59	Tumor resection	[Not Applicable]	Lumpectomy	[Not Available]	Negative	[Not Available]	[Not Applicable]	[Not Available]	Sentinel node biopsy alone	[Not Available]	NO	YES	2	0	[Not Available]	5th	T1c
TCGA-AR-A0TP	BRCA-A0TP-01A	v4.0	Alive	3386	Positive	Negative	Negative	Not Available	Negative	Not Available	Basal	IDC	ab89bb2e-da84-4116-a8cd-49aad7bbfd4d	2011-02-25	NO	YES	-15812	FEMALE	Pre (<6 months since LMP AND no prior bilateral ovariectomy AND not on estrogen replacement)	WHITE	NOT HISPANIC OR LATINO	No	No	[Not Available]	Alive	2521	[Not Applicable]	[Not Available]	[Not Available]	[Not Applicable]	2003	43	Core needle biopsy	[Not Applicable]	Other	Wide local excision	Negative	[Not Available]	[Not Applicable]	[Not Available]	Sentinel lymph node biopsy plus axillary dissection	[Not Available]	YES	[Not Available]	5	0	0	[Not Available]	T2
TCGA-BH-A0BW	BRCA-A0BW-01A	enrollment	Alive	355	Negative	Negative	Negative	Not Available	Negative	Not Available	Basal	IDC	5d1d00c6-fcae-479e-ae1e-de76efd41d98	2011-08-10	NO	YES	-25974	FEMALE	Post (prior bilateral ovariectomy OR >12 mo since LMP with no prior hysterectomy)	BLACK OR AFRICAN AMERICAN	NOT HISPANIC OR LATINO	No	No	TUMOR FREE	Alive	355	[Not Applicable]	[Not Available]	[Not Available]	[Not Applicable]	2006	71	Core needle biopsy	[Not Applicable]	Other	Segmental mastectomy	Negative	[Not Available]	[Not Applicable]	[Not Available]	[Not Available]	[Not Available]	[Not Available]	YES	8	0	[Not Available]	6th	T1c
TCGA-BH-A0AV	BRCA-A0AV-01A	enrollment	Alive	1180	Negative	Negative	Negative	Not Available	Negative	Not Available	Basal	IDC	790ff5db-b7f3-4946-aaed-305f66b1dd6a	2011-08-02	NO	YES	-19314	FEMALE	[Not Available]	BLACK OR AFRICAN AMERICAN	[Not Available]	No	No	TUMOR FREE	Alive	1180	[Not Applicable]	[Not Available]	[Not Available]	[Not Applicable]	2008	52	Core needle biopsy	[Not Applicable]	Other	Segmental mastectomy with left axillary lymph node dissection	Negative	[Not Available]	[Not Applicable]	[Not Available]	[Not Available]	[Not Available]	[Not Available]	YES	2	0	[Not Available]	6th	T1c
TCGA-E2-A159	BRCA-A159-01A	v2.1	Alive	762	Negative	Negative	Negative	Not Available	Negative	Not Available	Basal	IDC	d7308344-5bab-4073-bb4f-4d8cd8d7bd17	2011-04-07	NO	YES	-18621	FEMALE	Pre (<6 months since LMP AND no prior bilateral ovariectomy AND not on estrogen replacement)	WHITE	NOT HISPANIC OR LATINO	No	No	TUMOR FREE	Alive	515	[Not Applicable]	[Not Available]	[Not Available]	[Not Applicable]	2009	50	Tumor resection	[Not Applicable]	Lumpectomy	[Not Available]	Negative	[Not Available]	[Not Applicable]	[Not Available]	Sentinel node biopsy alone	[Not Available]	NO	YES	4	0	[Not Available]	6th	T2
TCGA-A8-A07U	BRCA-A07U-01A	v4.0	Alive	760	Negative	Positive	Negative	Not Available	Negative	Not Available	Basal	IDC	59bf0ce4-715a-4017-bccb-c59916e78324	2011-05-27	NO	YES	-24411	FEMALE	Post (prior bilateral ovariectomy OR >12 mo since LMP with no prior hysterectomy)	[Not Available]	[Not Available]	No	No	TUMOR FREE	Alive	303	[Not Applicable]	[Not Available]	[Not Available]	[Not Applicable]	2009	66	[Not Available]	[Not Applicable]	Other	Surgical Resection	Negative	[Not Available]	[Not Applicable]	[Not Available]	[Not Available]	[Not Available]	[Not Available]	[Not Available]	[Not Available]	[Not Available]	[Not Available]	6th	T2
TCGA-A2-A04U	BRCA-A04U-01A	v1.5	Alive	671	Negative	Negative	Positive	Positive	Equivocal	Equivocal	Basal	IDC	1c3610f7-e0aa-48d7-9a27-0dbaf6e244f9	2011-01-05	NO	YES	-17474	FEMALE	Peri (6-12 months since last menstrual period)	WHITE	NOT HISPANIC OR LATINO	No	No	[Not Available]	Alive	671	[Not Applicable]	[Not Available]	[Not Available]	[Not Applicable]	2004	47	Core needle biopsy	[Not Applicable]	Simple Mastectomy	[Not Available]	Negative	[Not Available]	[Not Applicable]	[Not Available]	Sentinel node biopsy alone	[Not Available]	YES	[Not Available]	3	0	1	[Not Available]	T2
TCGA-LL-A5YP	BRCA-A5YP-01A	v4.0	Alive	450	Positive	Negative	Positive	Positive	Positive	Positive	Basal	IDC	6D24E675-2FA4-4102-861F-7516650B3049	2013-05-20	YES	NO	-18041	FEMALE	Post (prior bilateral ovariectomy OR >12 mo since LMP with no prior hysterectomy)	BLACK OR AFRICAN AMERICAN	NOT HISPANIC OR LATINO	Yes	No	[Unknown]	Alive	99	[Not Applicable]	NO	YES	[Not Applicable]	2013	49	Core needle biopsy	[Not Applicable]	Modified Radical Mastectomy	[Not Available]	Negative	[Not Available]	[Not Applicable]	[Not Available]	Sentinel lymph node biopsy plus axillary dissection	[Not Available]	NO	YES	12	2	[Not Available]	7th	T2
TCGA-A2-A1G1	BRCA-A1G1-01A	v2.1	Alive	584	Negative	Negative	Positive	Positive	Positive	Positive	Basal	IDC	75b5529b-565a-4eba-918a-910b2f441d32	2011-05-12	YES	NO	-31223	FEMALE	Post (prior bilateral ovariectomy OR >12 mo since LMP with no prior hysterectomy)	WHITE	NOT HISPANIC OR LATINO	No	No	TUMOR FREE	Alive	371	[Not Applicable]	[Not Available]	[Not Available]	[Not Applicable]	2010	85	Core needle biopsy	[Not Applicable]	Lumpectomy	[Not Available]	Negative	[Not Available]	[Not Applicable]	[Not Available]	Sentinel lymph node biopsy plus axillary dissection	[Not Available]	NO	YES	13	1	0	7th	T2
TCGA-E9-A1ND	BRCA-A1ND-01A	v2.1	Alive	383	Negative	Negative	Positive	Not Available	Positive	Not Available	Basal	IDC	f06f09f3-8133-4a92-ac86-fbe64295e0d8	2011-06-23	YES	NO	-27400	FEMALE	Post (prior bilateral ovariectomy OR >12 mo since LMP with no prior hysterectomy)	WHITE	NOT HISPANIC OR LATINO	No	No	TUMOR FREE	Alive	0	[Not Applicable]	[Not Available]	[Not Available]	[Not Applicable]	2011	75	Tumor resection	[Not Applicable]	[Not Available]	[Not Available]	Negative	[Not Available]	[Not Applicable]	[Not Available]	Axillary lymph node dissection alone	[Not Available]	YES	YES	11	1	0	7th	T2
TCGA-E9-A1N9	BRCA-A1N9-01A	v2.1	Alive	399	Negative	Positive	Positive	Not Available	Positive	Not Available	Basal	IDC	994ca1f5-ad10-44ec-aa21-71fc2940653b	2011-06-23	YES	NO	-21228	FEMALE	Post (prior bilateral ovariectomy OR >12 mo since LMP with no prior hysterectomy)	WHITE	NOT HISPANIC OR LATINO	No	No	TUMOR FREE	Alive	0	[Not Applicable]	[Not Available]	[Not Available]	Infiltrating ductal and lobular carcinoma	2011	58	Tumor resection	[Not Applicable]	[Not Available]	[Not Available]	Negative	[Not Available]	[Not Applicable]	[Not Available]	Axillary lymph node dissection alone	[Not Available]	YES	YES	8	0	0	7th	T2
TCGA-E9-A22G	BRCA-A22G-01A	v2.1	Alive	715	Negative	Negative	Positive	Not Available	Positive	Not Available	Basal	IDC	56033839-35d5-4d72-8b8c-400cb345263d	2011-08-02	YES	NO	-17300	FEMALE	Post (prior bilateral ovariectomy OR >12 mo since LMP with no prior hysterectomy)	WHITE	NOT HISPANIC OR LATINO	No	No	TUMOR FREE	Alive	0	[Not Applicable]	[Not Available]	[Not Available]	[Not Applicable]	2011	47	Tumor resection	[Not Applicable]	[Not Available]	[Not Available]	Negative	[Not Available]	[Not Applicable]	[Not Available]	Axillary lymph node dissection alone	[Not Available]	YES	YES	6	0	0	7th	T2
TCGA-BH-A18Q	BRCA-A18Q-01A	enrollment	Dead	1692	Negative	Negative	Positive	Not Available	Positive	Not Available	Basal	IDC	db4bc6aa-2e7d-4bcb-8519-a455f624d33b	2011-06-24	NO	YES	-20675	FEMALE	[Not Available]	WHITE	NOT HISPANIC OR LATINO	No	No	[Not Available]	Dead	[Not Available]	1692	[Not Available]	[Not Available]	[Not Applicable]	2001	56	Core needle biopsy	[Not Applicable]	Modified Radical Mastectomy	[Not Available]	Negative	[Not Available]	[Not Applicable]	[Not Available]	Axillary lymph node dissection alone	[Not Available]	[Not Available]	YES	25	2	2	[Not Available]	T2
TCGA-EW-A1OV	BRCA-A1OV-01A	v2.1	Alive	789	Negative	Negative	Equivocal	Equivocal	Equivocal	Equivocal	Her2E	IDC	ac68d219-5670-4ddd-8df6-8aa7ad59e5c7	2011-05-27	NO	YES	-20764	FEMALE	Post (prior bilateral ovariectomy OR >12 mo since LMP with no prior hysterectomy)	WHITE	HISPANIC OR LATINO	No	No	TUMOR FREE	Alive	523	[Not Applicable]	[Not Available]	[Not Available]	[Not Applicable]	2009	56	Core needle biopsy	[Not Applicable]	Lumpectomy	[Not Available]	Close	Modified radical mastectomy	[Not Applicable]	Negative	Sentinel node biopsy alone	[Not Available]	YES	YES	6	0	1	6th	T2
TCGA-C8-A138	BRCA-A138-01A	v2.1	Alive	124	Positive	Negative	Equivocal	Equivocal	Equivocal	Equivocal	Her2E	IDC	b6c286c6-2755-419b-87d3-59c7feda9653	2011-04-15	YES	NO	-20053	FEMALE	Post (prior bilateral ovariectomy OR >12 mo since LMP with no prior hysterectomy)	ASIAN	NOT HISPANIC OR LATINO	No	No	TUMOR FREE	Alive	7	[Not Applicable]	[Not Available]	[Not Available]	[Not Applicable]	2010	54	Core needle biopsy	[Not Applicable]	Modified Radical Mastectomy	[Not Available]	Negative	[Not Available]	[Not Applicable]	[Not Available]	Axillary lymph node dissection alone	[Not Available]	[Not Available]	YES	2	[Not Available]	[Not Available]	6th	T2
TCGA-C8-A12L	BRCA-A12L-01A	v2.1	Alive	363	Negative	Negative	Equivocal	Equivocal	Equivocal	Equivocal	Her2E	IDC	441919eb-8c9f-478c-bda3-8de4f8295e8a	2011-04-12	YES	NO	-24710	FEMALE	Post (prior bilateral ovariectomy OR >12 mo since LMP with no prior hysterectomy)	ASIAN	NOT HISPANIC OR LATINO	No	No	TUMOR FREE	Alive	0	[Not Applicable]	[Not Available]	[Not Available]	[Not Applicable]	2010	67	Other method, specify:	Patey's Suregery	Other	Patey's Surgery	Negative	[Not Available]	[Not Applicable]	[Not Available]	Axillary lymph node dissection alone	[Not Available]	[Not Available]	[Not Available]	3	[Not Available]	[Not Available]	6th	T2
TCGA-D8-A1JG	BRCA-A1JG-01B	v2.1	Alive	366	Negative	Negative	Equivocal	Equivocal	Equivocal	Equivocal	Her2E	IDC	7f2a63e6-64d5-4be1-9814-e8416fc9e688	2011-03-28	YES	NO	-22878	FEMALE	Post (prior bilateral ovariectomy OR >12 mo since LMP with no prior hysterectomy)	WHITE	NOT HISPANIC OR LATINO	No	No	TUMOR FREE	Alive	187	[Not Applicable]	[Not Available]	[Not Available]	[Not Applicable]	2010	62	Other method, specify:	intraoperative examination	Lumpectomy	[Not Available]	Negative	[Not Available]	[Not Applicable]	[Not Available]	Sentinel node biopsy alone	[Not Available]	NO	YES	1	0	[Not Available]	7th	T2
TCGA-B6-A0I9	BRCA-A0I9-01A	v2.1	Dead	369	Indeterminate	Positive	Not Available	Not Available	Not Available	Not Available	Her2E	IDC	44954053-0b93-4577-a436-42777e442300	2010-11-02	NO	YES	-22791	FEMALE	Indeterminate (neither Pre or Postmenopausal)	WHITE	NOT HISPANIC OR LATINO	No	No	WITH TUMOR	Dead	[Not Available]	369	[Not Available]	[Not Available]	[Not Applicable]	1992	62	Other method, specify:	Biopsy, NOS	Other	Excisional biopsy	Negative	[Not Available]	[Not Applicable]	[Not Available]	No axillary staging	[Not Available]	NO	[Not Available]	[Not Available]	[Not Available]	[Not Available]	[Not Available]	T3
TCGA-B6-A0IK	BRCA-A0IK-01A	v2.1	Dead	571	Negative	Negative	Not Available	Not Available	Not Available	Not Available	Her2E	IDC	0491063c-14a7-4104-8002-1459126332f3	2010-11-02	NO	YES	-23150	FEMALE	Indeterminate (neither Pre or Postmenopausal)	WHITE	NOT HISPANIC OR LATINO	No	No	WITH TUMOR	Dead	[Not Available]	571	[Not Available]	[Not Available]	[Not Applicable]	1994	63	Other method, specify:	Biopsy, NOS	Lumpectomy	[Not Available]	Positive	Modified radical mastectomy	[Not Applicable]	Negative	[Not Available]	[Not Available]	NO	[Not Available]	14	1	[Not Available]	[Not Available]	T4
TCGA-B6-A0RS	BRCA-A0RS-01A	v2.1	Dead	3063	Negative	Negative	Not Available	Not Available	Not Available	Not Available	Her2E	IDC	9416ff9b-6f29-4554-b04d-b537a3ae3969	2010-11-02	NO	YES	-14134	FEMALE	Indeterminate (neither Pre or Postmenopausal)	WHITE	NOT HISPANIC OR LATINO	No	No	WITH TUMOR	Dead	[Not Available]	3063	[Not Available]	[Not Available]	[Not Applicable]	1988	38	Other method, specify:	Biopsy, NOS	Modified Radical Mastectomy	[Not Available]	Negative	[Not Available]	[Not Applicable]	[Not Available]	Axillary lymph node dissection alone	[Not Available]	NO	[Not Available]	15	0	[Not Available]	[Not Available]	T2
TCGA-C8-A275	BRCA-A275-01A	enrollment	Alive	1	[Not Evaluated]	[Not Evaluated]	Not Available	Not Available	Not Available	Not Available	Her2E	IDC	ce887e90-0660-4f44-a3a4-b3b894cb7eda	2011-07-21	YES	NO	-20774	FEMALE	Post (prior bilateral ovariectomy OR >12 mo since LMP with no prior hysterectomy)	ASIAN	NOT HISPANIC OR LATINO	No	No	TUMOR FREE	Alive	1	[Not Applicable]	[Not Available]	[Not Available]	[Not Applicable]	2010	56	Tumor resection	[Not Applicable]	Other	Patey's Surgery	Negative	[Not Available]	[Not Applicable]	[Not Available]	[Not Available]	[Not Available]	[Not Available]	NO	[Not Available]	[Not Available]	[Not Available]	6th	T1
TCGA-E9-A248	BRCA-A248-01A	v2.1	Alive	59	[Not Evaluated]	[Not Evaluated]	Not Available	Not Available	Not Available	Not Available	Her2E	IDC	539bbbed-43fb-4fef-9c67-6406f58b186a	2011-03-22	YES	NO	-18684	FEMALE	Peri (6-12 months since last menstrual period)	WHITE	NOT HISPANIC OR LATINO	No	No	TUMOR FREE	Alive	22	[Not Applicable]	[Not Available]	[Not Available]	[Not Applicable]	2011	51	Cytology (e.g. Peritoneal or pleural fluid)	[Not Applicable]	Lumpectomy	[Not Available]	Negative	[Not Available]	[Not Applicable]	[Not Available]	Axillary lymph node dissection alone	[Not Available]	NO	YES	10	0	[Not Available]	7th	T2
TCGA-E9-A1RH	BRCA-A1RH-01A	v4.0	Alive	1052	[Not Evaluated]	[Not Evaluated]	Not Available	Not Available	Not Available	Not Available	Her2E	IDC	408cb583-6dc3-4698-8bd2-e284042bd5ef	2011-08-02	YES	NO	-23224	FEMALE	Post (prior bilateral ovariectomy OR >12 mo since LMP with no prior hysterectomy)	WHITE	NOT HISPANIC OR LATINO	No	No	TUMOR FREE	Alive	14	[Not Applicable]	[Not Available]	[Not Available]	[Not Applicable]	2011	63	Cytology (e.g. Peritoneal or pleural fluid)	[Not Applicable]	Lumpectomy	[Not Available]	Negative	[Not Available]	[Not Applicable]	[Not Available]	Axillary lymph node dissection alone	[Not Available]	NO	YES	10	0	[Not Available]	7th	T2
TCGA-BH-A203	BRCA-A203-01A	enrollment	Dead	1174	[Not Evaluated]	[Not Evaluated]	Not Available	Not Available	Not Available	Not Available	Her2E	IDC	b3264748-947a-43aa-b227-b294fbcc8447	2011-09-08	NO	YES	-28609	FEMALE	Post (prior bilateral ovariectomy OR >12 mo since LMP with no prior hysterectomy)	WHITE	NOT HISPANIC OR LATINO	No	No	WITH TUMOR	Dead	[Not Available]	1174	[Not Available]	[Not Available]	[Not Applicable]	1996	78	[Not Available]	[Not Applicable]	Other	segmental mastectomy with axillary dissection	[Not Available]	[Not Available]	[Not Applicable]	[Not Available]	[Not Available]	[Not Available]	[Not Available]	YES	39	35	[Not Available]	5th	T2
TCGA-B6-A0RH	BRCA-A0RH-01A	v2.1	Alive	5749	Positive	Positive	Not Available	Not Available	Not Available	Not Available	Her2E	IDC	c3148e68-1739-4334-abda-1dcbc2166846	2011-03-15	NO	YES	-18759	FEMALE	Indeterminate (neither Pre or Postmenopausal)	BLACK OR AFRICAN AMERICAN	NOT HISPANIC OR LATINO	No	No	TUMOR FREE	Alive	5749	[Not Applicable]	[Not Available]	[Not Available]	[Not Applicable]	1991	51	Incisional Biopsy	[Not Applicable]	Modified Radical Mastectomy	[Not Available]	Positive	[Not Evaluated]	[Not Applicable]	Negative	Axillary lymph node dissection alone	[Not Available]	NO	YES	23	0	[Not Available]	6th	T2
TCGA-GM-A2DH	BRCA-A2DH-01A	v4.0	Alive	2193	Negative	Negative	Negative	Negative	Negative	Negative	Her2E	IDC	5700C1B3-922A-4401-8AB8-89028908D696	2011-09-29	NO	YES	-21344	FEMALE	Post (prior bilateral ovariectomy OR >12 mo since LMP with no prior hysterectomy)	WHITE	NOT HISPANIC OR LATINO	No	No	TUMOR FREE	Alive	1286	[Not Applicable]	[Not Available]	[Not Available]	[Not Applicable]	2007	58	Core needle biopsy	[Not Applicable]	Simple Mastectomy	[Not Available]	Negative	[Not Available]	[Not Applicable]	[Not Available]	Sentinel node biopsy alone	[Not Available]	YES	YES	2	0	1	6th	T1c
TCGA-GM-A2DB	BRCA-A2DB-01A	v4.0	Alive	2406	Negative	Negative	Negative	Negative	Negative	Negative	Her2E	IDC	6E6B7742-A562-490B-BB72-04A5653852E4	2011-09-28	NO	YES	-22883	FEMALE	Post (prior bilateral ovariectomy OR >12 mo since LMP with no prior hysterectomy)	WHITE	NOT HISPANIC OR LATINO	No	No	TUMOR FREE	Alive	1616	[Not Applicable]	[Not Available]	[Not Available]	[Not Applicable]	2006	62	Core needle biopsy	[Not Applicable]	Lumpectomy	[Not Available]	Negative	[Not Available]	[Not Applicable]	[Not Available]	Sentinel node biopsy alone	[Not Available]	YES	YES	3	0	0	6th	T2
TCGA-A8-A094	BRCA-A094-01A	enrollment	Alive	0	Positive	Negative	Negative	Negative	Negative	Negative	Her2E	IDC	993103b1-e5a1-4c33-8629-be53ebc41d64	2011-05-27	NO	YES	-27729	FEMALE	Post (prior bilateral ovariectomy OR >12 mo since LMP with no prior hysterectomy)	[Not Available]	[Not Available]	No	No	TUMOR FREE	Alive	0	[Not Applicable]	[Not Available]	[Not Available]	[Not Applicable]	2009	75	[Not Available]	[Not Applicable]	Other	Surgical Resection	Negative	[Not Available]	[Not Applicable]	[Not Available]	[Not Available]	[Not Available]	[Not Available]	[Not Available]	[Not Available]	[Not Available]	[Not Available]	6th	T2
TCGA-C8-A26X	BRCA-A26X-01A	enrollment	Alive	11	Negative	Negative	Negative	Negative	Negative	Negative	Her2E	IDC	70ab4f23-23c4-409f-a5cc-18a010c3a24e	2011-07-21	YES	NO	-21463	FEMALE	Post (prior bilateral ovariectomy OR >12 mo since LMP with no prior hysterectomy)	ASIAN	NOT HISPANIC OR LATINO	No	No	TUMOR FREE	Alive	11	[Not Applicable]	[Not Available]	[Not Available]	[Not Applicable]	2010	58	Tumor resection	[Not Applicable]	Modified Radical Mastectomy	[Not Available]	Negative	[Not Available]	[Not Applicable]	[Not Available]	[Not Available]	[Not Available]	[Not Available]	NO	[Not Available]	[Not Available]	[Not Available]	6th	T1
TCGA-C8-A26Y	BRCA-A26Y-01A	enrollment	Alive	13	Negative	Negative	Negative	Negative	Negative	Negative	Her2E	IDC	4d51159f-ab2f-40e3-a363-847c3654431e	2011-07-21	YES	NO	-32872	FEMALE	Post (prior bilateral ovariectomy OR >12 mo since LMP with no prior hysterectomy)	ASIAN	NOT HISPANIC OR LATINO	No	No	TUMOR FREE	Alive	13	[Not Applicable]	[Not Available]	[Not Available]	[Not Applicable]	2010	90	Tumor resection	[Not Applicable]	Modified Radical Mastectomy	[Not Available]	Negative	[Not Available]	[Not Applicable]	[Not Available]	[Not Available]	[Not Available]	[Not Available]	NO	[Not Available]	[Not Available]	[Not Available]	6th	T2
TCGA-A8-A08L	BRCA-A08L-01A	v4.0	Dead	304	Positive	Negative	Negative	Negative	Negative	Negative	Her2E	IDC	8bd68696-5eeb-46d7-9dc6-c39c849029a4	2011-05-27	NO	YES	-32842	FEMALE	Post (prior bilateral ovariectomy OR >12 mo since LMP with no prior hysterectomy)	[Not Available]	[Not Available]	No	No	TUMOR FREE	Dead	[Not Available]	304	[Not Available]	[Not Available]	[Not Applicable]	2008	89	[Not Available]	[Not Applicable]	Other	Surgical Resection	Negative	[Not Available]	[Not Applicable]	[Not Available]	[Not Available]	[Not Available]	[Not Available]	[Not Available]	[Not Available]	[Not Available]	[Not Available]	6th	T3
TCGA-D8-A1JF	BRCA-A1JF-01A	v2.1	Alive	366	Negative	Negative	Negative	Negative	Negative	Negative	Her2E	IDC	dcd5e079-813a-4c1a-b320-0931468d2bbc	2011-03-28	YES	NO	-29199	FEMALE	Post (prior bilateral ovariectomy OR >12 mo since LMP with no prior hysterectomy)	WHITE	NOT HISPANIC OR LATINO	No	No	TUMOR FREE	Alive	96	[Not Applicable]	[Not Available]	[Not Available]	[Not Applicable]	2010	79	Other method, specify:	intraoperative examination	Modified Radical Mastectomy	[Not Available]	Negative	[Not Available]	[Not Applicable]	[Not Available]	Axillary lymph node dissection alone	[Not Available]	NO	YES	25	8	[Not Available]	7th	T1c
TCGA-LL-A5YO	BRCA-A5YO-01A	v4.0	Alive	440	Negative	Negative	Negative	Negative	Negative	Negative	Her2E	IDC	B8AEFC48-4A6E-4254-A57F-5F688399B582	2013-05-08	YES	NO	-18354	FEMALE	Pre (<6 months since LMP AND no prior bilateral ovariectomy AND not on estrogen replacement)	BLACK OR AFRICAN AMERICAN	NOT HISPANIC OR LATINO	No	No	TUMOR FREE	Alive	97	[Not Applicable]	NO	YES	[Not Applicable]	2013	50	Core needle biopsy	[Not Applicable]	Lumpectomy	[Not Available]	Negative	[Not Available]	[Not Applicable]	[Not Available]	Sentinel node biopsy alone	[Not Available]	YES	YES	1	0	0	7th	T1b
TCGA-D8-A13Z	BRCA-A13Z-01A	v2.1	Alive	635	Negative	Negative	Negative	Negative	Negative	Negative	Her2E	IDC	5a17dcd9-5ced-4a69-8069-23c7fd0649d1	2011-02-27	YES	NO	-18942	FEMALE	Post (prior bilateral ovariectomy OR >12 mo since LMP with no prior hysterectomy)	WHITE	NOT HISPANIC OR LATINO	No	No	[Not Available]	Alive	210	[Not Applicable]	[Not Available]	[Not Available]	[Not Applicable]	2010	51	Fine needle aspiration biopsy	[Not Applicable]	Modified Radical Mastectomy	[Not Available]	Negative	[Not Available]	[Not Applicable]	[Not Available]	Axillary lymph node dissection alone	[Not Available]	[Not Available]	YES	11	9	[Not Available]	7th	T2
TCGA-A8-A08J	BRCA-A08J-01A	v4.0	Dead	1127	Positive	Negative	Negative	Negative	Negative	Negative	Her2E	IDC	68177e92-4784-45d9-af14-4ce0c00eae74	2011-05-27	NO	YES	-19266	FEMALE	Post (prior bilateral ovariectomy OR >12 mo since LMP with no prior hysterectomy)	[Not Available]	[Not Available]	No	No	WITH TUMOR	Dead	[Not Available]	1127	[Not Available]	[Not Available]	[Not Applicable]	2005	52	[Not Available]	[Not Applicable]	Other	Surgical Resection	Positive	[Not Available]	[Not Applicable]	[Not Available]	[Not Available]	[Not Available]	[Not Available]	[Not Available]	[Not Available]	[Not Available]	[Not Available]	6th	T4b
TCGA-A2-A3XV	BRCA-A3XV-01A	v4.0	Alive	996	Positive	Negative	Positive	Positive	Positive	Positive	Her2E	IDC	189E1F27-7738-413A-A4D4-97D41D592A13	2012-08-24	YES	NO	-16971	FEMALE	Pre (<6 months since LMP AND no prior bilateral ovariectomy AND not on estrogen replacement)	BLACK OR AFRICAN AMERICAN	NOT HISPANIC OR LATINO	No	No	TUMOR FREE	Alive	428	[Not Applicable]	YES	YES	[Not Applicable]	2011	46	Core needle biopsy	[Not Applicable]	Lumpectomy	[Not Available]	Negative	[Not Available]	[Not Applicable]	[Not Available]	Sentinel node biopsy alone	[Not Available]	YES	YES	4	0	0	7th	T2
TCGA-EW-A2FR	BRCA-A2FR-01A	v4.0	Alive	1673	Negative	Negative	Positive	Positive	Positive	Positive	Her2E	IDC	AF97E043-88CB-4F99-8F8B-9BCBCCCDF842	2011-10-12	NO	YES	-21628	FEMALE	Post (prior bilateral ovariectomy OR >12 mo since LMP with no prior hysterectomy)	BLACK OR AFRICAN AMERICAN	NOT HISPANIC OR LATINO	No	No	TUMOR FREE	Alive	1120	[Not Applicable]	[Not Available]	[Not Available]	[Not Applicable]	2008	59	Core needle biopsy	[Not Applicable]	Lumpectomy	[Not Available]	Negative	[Not Available]	[Not Applicable]	[Not Available]	Axillary lymph node dissection alone	[Not Available]	NO	YES	21	19	[Not Available]	6th	T1b
TCGA-A2-A0EQ	BRCA-A0EQ-01A	v2.1	Alive	2426	Negative	Negative	Positive	Positive	Positive	Positive	Her2E	IDC	2192c1db-4718-4254-ba42-3ae7f30ad5a8	2010-08-11	NO	YES	-23543	FEMALE	Post (prior bilateral ovariectomy OR >12 mo since LMP with no prior hysterectomy)	BLACK OR AFRICAN AMERICAN	NOT HISPANIC OR LATINO	No	No	TUMOR FREE	Alive	2053	[Not Applicable]	[Not Available]	[Not Available]	[Not Applicable]	2004	64	Core needle biopsy	[Not Applicable]	Lumpectomy	[Not Available]	Positive	Lumpectomy	[Not Applicable]	Negative	Other (specify)	Sentinel lymph node and non-sentinel lymph node biopsy	YES	[Not Available]	2	0	0	[Not Available]	T2
TCGA-A2-A04X	BRCA-A04X-01A	v1.5	Alive	1686	Positive	Positive	Positive	Positive	Positive	Positive	Her2E	IDC	733a2a0f-b37a-4b81-b49e-3c0f30d1eb37	2010-08-09	NO	YES	-12642	FEMALE	Pre (<6 months since LMP AND no prior bilateral ovariectomy AND not on estrogen replacement)	WHITE	[Not Available]	No	No	TUMOR FREE	Alive	1349	[Not Applicable]	[Not Available]	[Not Available]	[Not Applicable]	2006	34	Core needle biopsy	[Not Applicable]	Simple Mastectomy	[Not Available]	Negative	[Not Available]	[Not Applicable]	[Not Available]	Sentinel node biopsy alone	[Not Available]	YES	[Not Available]	3	0	0	[Not Available]	T2
TCGA-C8-A12T	BRCA-A12T-01A	enrollment	Alive	0	Positive	Positive	Positive	Positive	Positive	Positive	Her2E	IDC	71229981-97c2-4ae1-a130-fe5de336b37d	2011-04-11	YES	NO	[Not Available]	FEMALE	Pre (<6 months since LMP AND no prior bilateral ovariectomy AND not on estrogen replacement)	ASIAN	NOT HISPANIC OR LATINO	No	No	TUMOR FREE	Alive	0	[Not Applicable]	[Not Available]	[Not Available]	[Not Applicable]	2010	43	Other method, specify:	Patey's Surgery	Other	Patey's Surgery	Negative	[Not Available]	[Not Applicable]	[Not Available]	Axillary lymph node dissection alone	[Not Available]	NO	YES	5	0	[Not Available]	6th	T2
TCGA-AN-A0FV	BRCA-A0FV-01A	enrollment	Alive	10	Negative	Negative	Positive	Positive	Positive	Positive	Her2E	IDC	2e8e70f2-c781-44c2-8f12-1f8c2f536aa3	2010-12-28	NO	YES	-21479	FEMALE	Post (prior bilateral ovariectomy OR >12 mo since LMP with no prior hysterectomy)	WHITE	NOT HISPANIC OR LATINO	No	No	TUMOR FREE	Alive	10	[Not Applicable]	[Not Available]	[Not Available]	[Not Applicable]	2010	58	Tumor resection	[Not Applicable]	Modified Radical Mastectomy	[Not Available]	Negative	[Not Available]	[Not Applicable]	[Not Available]	No axillary staging	[Not Available]	NO	[Not Available]	12	0	0	[Not Available]	T2
TCGA-C8-A135	BRCA-A135-01A	v2.1	Alive	32	Negative	Negative	Positive	Positive	Positive	Positive	Her2E	IDC	33cea538-4c3f-470a-972d-257c43241ab4	2011-04-15	YES	NO	-23667	FEMALE	Post (prior bilateral ovariectomy OR >12 mo since LMP with no prior hysterectomy)	ASIAN	NOT HISPANIC OR LATINO	No	No	TUMOR FREE	Alive	13	[Not Applicable]	[Not Available]	[Not Available]	[Not Applicable]	2010	64	Core needle biopsy	[Not Applicable]	Modified Radical Mastectomy	[Not Available]	Negative	[Not Available]	[Not Applicable]	[Not Available]	Axillary lymph node dissection alone	[Not Available]	[Not Available]	YES	3	1	[Not Available]	6th	T2
TCGA-D8-A1XT	BRCA-A1XT-01A	enrollment	Alive	193	Negative	Negative	Positive	Positive	Positive	Positive	Her2E	IDC	64975923-d032-4182-8565-59fc37127d8d	2011-05-16	YES	NO	-22448	FEMALE	Post (prior bilateral ovariectomy OR >12 mo since LMP with no prior hysterectomy)	WHITE	NOT HISPANIC OR LATINO	No	No	TUMOR FREE	Alive	193	[Not Applicable]	[Not Available]	[Not Available]	[Not Applicable]	2010	61	Fine needle aspiration biopsy	[Not Applicable]	Modified Radical Mastectomy	[Not Available]	Negative	[Not Available]	[Not Applicable]	[Not Available]	Axillary lymph node dissection alone	[Not Available]	NO	YES	10	3	0	7th	T1c
TCGA-C8-A278	BRCA-A278-01A	v2.1	Alive	289	Negative	Negative	Positive	Positive	Positive	Positive	Her2E	IDC	65077db7-dd59-4362-9d28-d5a9154e9be0	2011-07-21	YES	NO	-22606	FEMALE	Post (prior bilateral ovariectomy OR >12 mo since LMP with no prior hysterectomy)	ASIAN	NOT HISPANIC OR LATINO	No	No	TUMOR FREE	Alive	1	[Not Applicable]	[Not Available]	[Not Available]	[Not Applicable]	2010	61	Other method, specify:	Patey's Surgery	Other	Patey's Surgery	Negative	[Not Available]	[Not Applicable]	[Not Available]	[Not Available]	[Not Available]	[Not Available]	NO	[Not Available]	[Not Available]	[Not Available]	6th	T2
TCGA-C8-A1HF	BRCA-A1HF-01A	v2.1	Alive	332	Negative	Positive	Positive	Positive	Positive	Positive	Her2E	IDC	a2453bcb-90f2-4505-949d-a89cf4bfc9b8	2011-05-24	YES	NO	[Not Available]	FEMALE	Pre (<6 months since LMP AND no prior bilateral ovariectomy AND not on estrogen replacement)	ASIAN	NOT HISPANIC OR LATINO	No	No	TUMOR FREE	Alive	0	[Not Applicable]	[Not Available]	[Not Available]	[Not Applicable]	2010	48	Other method, specify:	Patey's Surgery	Other	Patey's Surgery	Negative	[Not Available]	[Not Applicable]	[Not Available]	Axillary lymph node dissection alone	[Not Available]	NO	YES	12	[Not Available]	[Not Available]	6th	T2
TCGA-C8-A12P	BRCA-A12P-01A	v2.1	Alive	358	Negative	Negative	Positive	Positive	Positive	Positive	Her2E	IDC	abdc76db-f85e-4337-a57e-6d098789da03	2011-04-13	YES	NO	-20332	FEMALE	Post (prior bilateral ovariectomy OR >12 mo since LMP with no prior hysterectomy)	ASIAN	NOT HISPANIC OR LATINO	No	No	TUMOR FREE	Alive	0	[Not Applicable]	[Not Available]	[Not Available]	[Not Applicable]	2010	55	Other method, specify:	Patey's Surgery	Other	Patey's Surgery	Negative	[Not Available]	[Not Applicable]	[Not Available]	[Not Available]	[Not Available]	[Not Available]	[Not Available]	8	[Not Available]	[Not Available]	6th	T2
TCGA-C8-A1HK	BRCA-A1HK-01A	v2.1	Alive	366	Negative	Negative	Positive	Positive	Positive	Positive	Her2E	IDC	52c35691-efca-42f5-a03e-02c9f872275c	2011-06-01	YES	NO	[Not Available]	FEMALE	Peri (6-12 months since last menstrual period)	ASIAN	NOT HISPANIC OR LATINO	No	No	TUMOR FREE	Alive	7	[Not Applicable]	[Not Available]	[Not Available]	[Not Applicable]	2010	53	Other method, specify:	Patey's Surgery	Other	Patey's Surgery	Negative	[Not Available]	[Not Applicable]	[Not Available]	Axillary lymph node dissection alone	[Not Available]	[Not Available]	YES	8	[Not Available]	[Not Available]	6th	T2
TCGA-C8-A12Q	BRCA-A12Q-01A	v2.1	Dead	385	Negative	Negative	Positive	Positive	Positive	Positive	Her2E	IDC	a824b3bd-34d5-4cc1-a92f-f9d6ac0f1814	2011-04-13	YES	NO	-28733	FEMALE	Post (prior bilateral ovariectomy OR >12 mo since LMP with no prior hysterectomy)	ASIAN	NOT HISPANIC OR LATINO	No	No	TUMOR FREE	Alive	2	[Not Applicable]	[Not Available]	[Not Available]	[Not Applicable]	2010	78	Other method, specify:	Patey's Surgery	Other	Patey's Surgery	Negative	[Not Available]	[Not Applicable]	[Not Available]	Axillary lymph node dissection alone	[Not Available]	[Not Available]	[Not Available]	7	[Not Available]	[Not Available]	[Not Available]	T1
TCGA-A8-A07I	BRCA-A07I-01A	v4.0	Alive	426	Positive	Negative	Positive	Positive	Positive	Positive	Her2E	IDC	566792ae-f853-4a47-856d-f02cdcfcb18a	2011-05-27	NO	YES	-25263	FEMALE	Post (prior bilateral ovariectomy OR >12 mo since LMP with no prior hysterectomy)	[Not Available]	[Not Available]	No	No	TUMOR FREE	Alive	426	[Not Applicable]	[Not Available]	[Not Available]	[Not Applicable]	2009	69	[Not Available]	[Not Applicable]	Other	Surgical Resection	Negative	[Not Available]	[Not Applicable]	[Not Available]	[Not Available]	[Not Available]	[Not Available]	[Not Available]	[Not Available]	[Not Available]	[Not Available]	6th	T2
TCGA-D8-A1JA	BRCA-A1JA-01A	v2.1	Alive	502	Negative	Negative	Positive	Positive	Positive	Positive	Her2E	IDC	9ced0c70-c46c-4f98-8f48-840defe4b8b1	2011-03-29	YES	NO	-21918	FEMALE	Post (prior bilateral ovariectomy OR >12 mo since LMP with no prior hysterectomy)	WHITE	NOT HISPANIC OR LATINO	No	No	TUMOR FREE	Alive	18	[Not Applicable]	[Not Available]	[Not Available]	[Not Applicable]	2010	60	Other method, specify:	intraoperative examination	Modified Radical Mastectomy	[Not Available]	Negative	[Not Available]	[Not Applicable]	[Not Available]	No axillary staging	[Not Available]	NO	NO	[Not Available]	[Not Available]	[Not Available]	7th	T4b
TCGA-A2-A0T1	BRCA-A0T1-01A	v2.1	Alive	521	Negative	Negative	Positive	Positive	Positive	Positive	Her2E	IDC	02bed00f-bef7-4fb7-b243-540354990e45	2010-11-12	NO	YES	-20227	FEMALE	Post (prior bilateral ovariectomy OR >12 mo since LMP with no prior hysterectomy)	AMERICAN INDIAN OR ALASKA NATIVE	NOT HISPANIC OR LATINO	No	No	TUMOR FREE	Alive	323	[Not Applicable]	[Not Available]	[Not Available]	[Not Applicable]	2009	55	Core needle biopsy	[Not Applicable]	Lumpectomy	[Not Available]	Negative	[Not Available]	[Not Applicable]	[Not Available]	Axillary lymph node dissection alone	[Not Available]	NO	[Not Available]	10	10	0	[Not Available]	T3
TCGA-A7-A4SF	BRCA-A4SF-01A	v4.0	Alive	545	Positive	Negative	Positive	Positive	Positive	Positive	Her2E	IDC	D81594D9-DD6A-45C3-8BAD-61960611D78D	2013-02-25	YES	NO	-19985	FEMALE	Post (prior bilateral ovariectomy OR >12 mo since LMP with no prior hysterectomy)	BLACK OR AFRICAN AMERICAN	NOT HISPANIC OR LATINO	No	No	TUMOR FREE	Alive	369	[Not Applicable]	YES	YES	[Not Applicable]	2012	54	Core needle biopsy	[Not Applicable]	Lumpectomy	[Not Available]	Positive	Other	Right Breast Reexcision	Positive	Sentinel node biopsy alone	[Not Available]	YES	YES	2	0	0	7th	T2
TCGA-E2-A152	BRCA-A152-01A	v2.1	Alive	825	Positive	Negative	Positive	Positive	Positive	Positive	Her2E	IDC	a8015490-9740-45c9-8bd2-eb6d1beefc2e	2011-04-06	NO	YES	-20705	FEMALE	Post (prior bilateral ovariectomy OR >12 mo since LMP with no prior hysterectomy)	WHITE	NOT HISPANIC OR LATINO	No	No	WITH TUMOR	Alive	588	[Not Applicable]	[Not Available]	[Not Available]	[Not Applicable]	2009	56	Tumor resection	[Not Applicable]	Lumpectomy	[Not Available]	Negative	[Not Available]	[Not Applicable]	[Not Available]	Sentinel node biopsy alone	[Not Available]	NO	YES	3	0	[Not Available]	6th	T1c
TCGA-E2-A1LE	BRCA-A1LE-01A	v2.1	Dead	879	Negative	Negative	Positive	Positive	Positive	Positive	Her2E	IDC	7317E605-93BA-49A9-8743-20613B02767A	2011-06-07	NO	YES	-26239	FEMALE	Post (prior bilateral ovariectomy OR >12 mo since LMP with no prior hysterectomy)	WHITE	NOT HISPANIC OR LATINO	No	No	TUMOR FREE	Dead	[Not Available]	879	[Not Available]	[Not Available]	[Not Applicable]	2008	71	Tumor resection	[Not Applicable]	Simple Mastectomy	[Not Available]	Negative	[Not Available]	[Not Applicable]	[Not Available]	Sentinel lymph node biopsy plus axillary dissection	[Not Available]	NO	YES	28	27	[Not Available]	6th	T2
TCGA-A2-A3XZ	BRCA-A3XZ-01A	enrollment	Alive	973	Negative	Negative	Positive	Positive	Positive	Positive	Her2E	IDC	FE7F74B8-20F4-4471-91DC-4CCA8C68E5C0	2012-08-21	NO	YES	-16978	FEMALE	Pre (<6 months since LMP AND no prior bilateral ovariectomy AND not on estrogen replacement)	BLACK OR AFRICAN AMERICAN	NOT HISPANIC OR LATINO	No	No	TUMOR FREE	Alive	973	[Not Applicable]	NO	YES	[Not Applicable]	2009	46	Core needle biopsy	[Not Applicable]	Simple Mastectomy	[Not Available]	Negative	[Not Available]	[Not Applicable]	[Not Available]	Sentinel node biopsy alone	[Not Available]	YES	YES	3	0	0	7th	T1c
TCGA-E2-A14V	BRCA-A14V-01A	v2.1	Alive	1042	Positive	Positive	Positive	Positive	Positive	Positive	Her2E	IDC	3144f1fb-4342-4079-bfe8-940da4bfd88e	2011-04-06	NO	YES	-19643	FEMALE	Post (prior bilateral ovariectomy OR >12 mo since LMP with no prior hysterectomy)	WHITE	NOT HISPANIC OR LATINO	No	No	TUMOR FREE	Alive	748	[Not Applicable]	[Not Available]	[Not Available]	[Not Applicable]	2008	53	Tumor resection	[Not Applicable]	Lumpectomy	[Not Available]	Negative	[Not Available]	[Not Applicable]	[Not Available]	Sentinel lymph node biopsy plus axillary dissection	[Not Available]	NO	YES	24	3	[Not Available]	6th	T2
TCGA-BH-A18R	BRCA-A18R-01A	enrollment	Dead	1142	Indeterminate	Negative	Positive	Positive	Positive	Positive	Her2E	IDC	f6e1ec78-5ad9-4879-9b7e-262d17b166ad	2011-07-03	NO	YES	-18524	FEMALE	[Not Available]	WHITE	NOT HISPANIC OR LATINO	No	No	TUMOR FREE	Dead	[Not Available]	1142	[Not Available]	[Not Available]	[Not Applicable]	2001	50	Incisional Biopsy	[Not Applicable]	Modified Radical Mastectomy	[Not Available]	Negative	[Not Available]	[Not Applicable]	[Not Available]	[Not Available]	[Not Available]	[Not Available]	YES	15	10	[Not Available]	[Not Available]	T2b
TCGA-A8-A08B	BRCA-A08B-01A	v4.0	Alive	1156	Positive	Negative	Positive	Positive	Positive	Positive	Her2E	IDC	d8d7a6c2-6427-4f47-968c-6c3affba4617	2011-05-27	NO	YES	-19114	FEMALE	Pre (<6 months since LMP AND no prior bilateral ovariectomy AND not on estrogen replacement)	[Not Available]	[Not Available]	No	No	TUMOR FREE	Alive	702	[Not Applicable]	[Not Available]	[Not Available]	[Not Applicable]	2008	52	[Not Available]	[Not Applicable]	Other	Surgical Resection	Negative	[Not Available]	[Not Applicable]	[Not Available]	[Not Available]	[Not Available]	[Not Available]	[Not Available]	[Not Available]	[Not Available]	[Not Available]	6th	T2
TCGA-E2-A1LB	BRCA-A1LB-01A	v2.1	Alive	1231	Negative	Negative	Positive	Positive	Positive	Positive	Her2E	IDC	fa176764-a76f-44c7-b97a-cd6d21e052be	2011-06-07	NO	YES	-15283	FEMALE	Pre (<6 months since LMP AND no prior bilateral ovariectomy AND not on estrogen replacement)	BLACK OR AFRICAN AMERICAN	NOT HISPANIC OR LATINO	No	No	TUMOR FREE	Alive	972	[Not Applicable]	[Not Available]	[Not Available]	[Not Applicable]	2008	41	Tumor resection	[Not Applicable]	Lumpectomy	[Not Available]	Negative	[Not Available]	[Not Applicable]	[Not Available]	Axillary lymph node dissection alone	[Not Available]	NO	YES	25	2	[Not Available]	6th	T2
TCGA-E2-A14P	BRCA-A14P-01A	v2.1	Alive	1246	Negative	Negative	Positive	Positive	Positive	Positive	Her2E	IDC	e4fc0909-f284-4471-866d-d8967b6adcbc	2011-03-31	NO	YES	-28923	FEMALE	Post (prior bilateral ovariectomy OR >12 mo since LMP with no prior hysterectomy)	WHITE	NOT HISPANIC OR LATINO	No	No	TUMOR FREE	Alive	487	[Not Applicable]	[Not Available]	[Not Available]	[Not Applicable]	2008	79	Tumor resection	[Not Applicable]	Lumpectomy	[Not Available]	Negative	[Not Available]	[Not Applicable]	[Not Available]	Axillary lymph node dissection alone	[Not Available]	NO	YES	24	10	[Not Available]	6th	T2
TCGA-A8-A08X	BRCA-A08X-01A	v4.0	Alive	1308	Negative	Negative	Positive	Positive	Positive	Positive	Her2E	IDC	f5539207-6534-4edc-a5a5-7666b5d16ba4	2011-05-27	NO	YES	-15705	FEMALE	Pre (<6 months since LMP AND no prior bilateral ovariectomy AND not on estrogen replacement)	[Not Available]	[Not Available]	No	No	TUMOR FREE	Alive	1034	[Not Applicable]	[Not Available]	[Not Available]	[Not Applicable]	2007	43	[Not Available]	[Not Applicable]	Other	Surgical Resection	Negative	[Not Available]	[Not Applicable]	[Not Available]	[Not Available]	[Not Available]	[Not Available]	[Not Available]	[Not Available]	[Not Available]	[Not Available]	6th	T4d
TCGA-E2-A1B0	BRCA-A1B0-01A	v2.1	Alive	1631	Negative	Negative	Positive	Positive	Positive	Positive	Her2E	IDC	996bd3f0-d767-4eff-9c82-99fcb5a3006a	2011-04-25	NO	YES	-18346	FEMALE	Post (prior bilateral ovariectomy OR >12 mo since LMP with no prior hysterectomy)	WHITE	NOT HISPANIC OR LATINO	No	No	TUMOR FREE	Alive	1271	[Not Applicable]	[Not Available]	[Not Available]	[Not Applicable]	2007	50	Tumor resection	[Not Applicable]	Modified Radical Mastectomy	[Not Available]	Negative	[Not Available]	[Not Applicable]	[Not Available]	Sentinel lymph node biopsy plus axillary dissection	[Not Available]	NO	YES	28	6	[Not Available]	6th	T2
TCGA-A2-A0CX	BRCA-A0CX-01A	v2.1	Alive	1728	Positive	Negative	Positive	Positive	Positive	Positive	Her2E	IDC	c744fc13-3aca-4245-9e24-abd368cc8bef	2010-09-10	NO	YES	-19152	FEMALE	Pre (<6 months since LMP AND no prior bilateral ovariectomy AND not on estrogen replacement)	WHITE	NOT HISPANIC OR LATINO	No	No	TUMOR FREE	Alive	1303	[Not Applicable]	[Not Available]	[Not Available]	[Not Applicable]	2006	52	Core needle biopsy	[Not Applicable]	Lumpectomy	[Not Available]	Negative	[Not Available]	[Not Applicable]	[Not Available]	Sentinel node biopsy alone	[Not Available]	YES	[Not Available]	2	0	0	[Not Available]	T2
TCGA-BH-A0B7	BRCA-A0B7-01A	enrollment	Alive	1733	Positive	Positive	Positive	Positive	Positive	Positive	Her2E	IDC	214a4507-d974-4b3e-8525-7408fccc6a0f	2011-08-04	NO	YES	-15593	FEMALE	Pre (<6 months since LMP AND no prior bilateral ovariectomy AND not on estrogen replacement)	WHITE	NOT HISPANIC OR LATINO	No	No	[Not Available]	Alive	1733	[Not Applicable]	[Not Available]	[Not Available]	[Not Applicable]	2006	42	Core needle biopsy	[Not Applicable]	Other	right total mastectomy with sentinel lymph node dissection right reconstruction with TRAMP	Negative	[Not Available]	[Not Applicable]	[Not Available]	[Not Available]	[Not Available]	[Not Available]	YES	17	1	[Not Available]	6th	T2
TCGA-BH-A1EV	BRCA-A1EV-01A	enrollment	Dead	365	Positive	Positive	Positive	Not Available	Positive	Not Available	Her2E	IDC	417dea5f-f68e-4dab-940e-43ae8c67e5e6	2011-09-07	NO	YES	-16504	FEMALE	[Not Available]	WHITE	NOT HISPANIC OR LATINO	No	No	WITH TUMOR	Dead	[Not Available]	365	[Not Available]	[Not Available]	[Not Applicable]	1999	45	Fine needle aspiration biopsy	[Not Applicable]	Modified Radical Mastectomy	[Not Available]	[Not Available]	[Not Available]	[Not Applicable]	[Not Available]	[Not Available]	[Not Available]	[Not Available]	YES	10	3	[Not Available]	5th	T3
TCGA-AC-A23H	BRCA-A23H-01A	v4.0	Dead	174	Positive	Negative	Positive	Not Available	Positive	Not Available	Her2E	IDC	7dcf550c-90ce-4f63-aecd-0e46897e2a3e	2011-07-13	NO	YES	-32873	FEMALE	Post (prior bilateral ovariectomy OR >12 mo since LMP with no prior hysterectomy)	WHITE	NOT HISPANIC OR LATINO	No	No	TUMOR FREE	Alive	81	[Not Applicable]	[Not Available]	[Not Available]	[Not Applicable]	2009	90	Core needle biopsy	[Not Applicable]	Simple Mastectomy	[Not Available]	Negative	[Not Available]	[Not Applicable]	[Not Available]	[Not Available]	[Not Available]	[Not Available]	NO	[Not Available]	[Not Available]	[Not Available]	7th	T2
TCGA-AN-A0FZ	BRCA-A0FZ-01A	v4.0	Alive	10	Positive	Negative	Equivocal	Equivocal	Equivocal	Equivocal	LumA	IDC	8240c4ae-f878-4882-aa07-7857c7ac52cf	2010-12-29	NO	YES	-16533	FEMALE	Pre (<6 months since LMP AND no prior bilateral ovariectomy AND not on estrogen replacement)	WHITE	NOT HISPANIC OR LATINO	No	No	TUMOR FREE	Alive	10	[Not Applicable]	[Not Available]	[Not Available]	[Not Applicable]	2010	45	Tumor resection	[Not Applicable]	Modified Radical Mastectomy	[Not Available]	Negative	[Not Available]	[Not Applicable]	[Not Available]	No axillary staging	[Not Available]	NO	[Not Available]	14	1	0	[Not Available]	T2
TCGA-C8-A1HE	BRCA-A1HE-01A	v2.1	Alive	375	Positive	Positive	Equivocal	Equivocal	Equivocal	Equivocal	LumA	IDC	b26d41cd-393b-4cd4-8925-a9488f7de576	2011-05-24	YES	NO	[Not Available]	FEMALE	Post (prior bilateral ovariectomy OR >12 mo since LMP with no prior hysterectomy)	ASIAN	NOT HISPANIC OR LATINO	No	No	TUMOR FREE	Alive	0	[Not Applicable]	[Not Available]	[Not Available]	[Not Applicable]	2010	59	Other method, specify:	Patey's Surgery	Other	Patey's Surgery	Negative	[Not Available]	[Not Applicable]	[Not Available]	Axillary lymph node dissection alone	[Not Available]	NO	YES	5	[Not Available]	[Not Available]	6th	T2
TCGA-E2-A105	BRCA-A105-01A	v2.1	Alive	1308	Positive	Positive	Equivocal	Equivocal	Equivocal	Equivocal	LumA	IDC	b0bcb829-cee0-4247-bb75-093a5bea89ee	2011-02-11	NO	YES	-28855	FEMALE	Post (prior bilateral ovariectomy OR >12 mo since LMP with no prior hysterectomy)	WHITE	NOT HISPANIC OR LATINO	No	No	TUMOR FREE	Alive	1163	[Not Applicable]	[Not Available]	[Not Available]	[Not Applicable]	2007	79	Core needle biopsy	[Not Applicable]	Lumpectomy	[Not Available]	Negative	[Not Available]	[Not Applicable]	[Not Available]	Sentinel node biopsy alone	[Not Available]	NO	[Not Available]	1	0	[Not Available]	[Not Available]	T2
TCGA-AR-A24P	BRCA-A24P-01A	v2.1	Alive	84	Positive	Positive	Equivocal	Equivocal	Equivocal	Equivocal	LumA	IDC	d1fd8ed2-be13-4272-b31e-df86911db3b1	2011-08-16	NO	YES	-17490	FEMALE	Post (prior bilateral ovariectomy OR >12 mo since LMP with no prior hysterectomy)	WHITE	NOT HISPANIC OR LATINO	No	No	[Not Available]	Alive	26	[Not Applicable]	[Not Available]	[Not Available]	[Not Applicable]	2005	47	Core needle biopsy	[Not Applicable]	Other	Wide local excision	Negative	[Not Available]	[Not Applicable]	[Not Available]	Sentinel lymph node biopsy plus axillary dissection	[Not Available]	YES	YES	3	0	[Not Available]	6th	T1
TCGA-AR-A0TR	BRCA-A0TR-01A	v2.1	Dead	160	Positive	Positive	Equivocal	Equivocal	Equivocal	Equivocal	LumA	IDC	d1703dbd-5c93-4cf2-a4d1-0d90640882bd	2011-03-08	NO	YES	-25190	FEMALE	Post (prior bilateral ovariectomy OR >12 mo since LMP with no prior hysterectomy)	WHITE	NOT HISPANIC OR LATINO	No	No	[Not Available]	Dead	[Not Available]	160	[Not Available]	[Not Available]	[Not Applicable]	2006	68	Other method, specify:	Biopsy not specified	Modified Radical Mastectomy	[Not Available]	Negative	[Not Available]	[Not Applicable]	[Not Available]	Sentinel lymph node biopsy plus axillary dissection	[Not Available]	NO	[Not Available]	27	1	[Not Available]	[Not Available]	T2
TCGA-D8-A145	BRCA-A145-01A	v2.1	Alive	410	Positive	Positive	Equivocal	Equivocal	Equivocal	Equivocal	LumA	IDC	4958c36f-1dc7-4f14-9dec-36e14107dbe3	2011-02-25	YES	NO	-29280	FEMALE	Post (prior bilateral ovariectomy OR >12 mo since LMP with no prior hysterectomy)	WHITE	NOT HISPANIC OR LATINO	No	No	TUMOR FREE	Alive	49	[Not Applicable]	[Not Available]	[Not Available]	[Not Applicable]	2010	80	Core needle biopsy	[Not Applicable]	Simple Mastectomy	[Not Available]	Negative	[Not Available]	[Not Applicable]	[Not Available]	Sentinel lymph node biopsy plus axillary dissection	[Not Available]	NO	YES	7	1	[Not Available]	7th	T1c
TCGA-AR-A1AU	BRCA-A1AU-01A	v4.0	Alive	2318	Positive	Positive	Equivocal	Equivocal	Equivocal	Equivocal	LumA	IDC	36220587-1c1c-4f92-b177-3b2155e7e273	2011-06-14	NO	YES	-14564	FEMALE	Pre (<6 months since LMP AND no prior bilateral ovariectomy AND not on estrogen replacement)	WHITE	NOT HISPANIC OR LATINO	No	No	[Not Available]	Alive	1409	[Not Applicable]	[Not Available]	[Not Available]	[Not Applicable]	2007	39	Core needle biopsy	[Not Applicable]	Other	Total Mastectomy	Negative	[Not Available]	[Not Applicable]	[Not Available]	Sentinel lymph node biopsy plus axillary dissection	[Not Available]	[Not Available]	YES	37	4	[Not Available]	6th	T2
TCGA-AR-A24L	BRCA-A24L-01A	v4.0	Dead	2866	Positive	Positive	Equivocal	Equivocal	Equivocal	Equivocal	LumA	IDC	de646f6a-6d50-4be2-b3cd-f17554b234df	2011-08-12	NO	YES	-9706	FEMALE	Pre (<6 months since LMP AND no prior bilateral ovariectomy AND not on estrogen replacement)	WHITE	NOT HISPANIC OR LATINO	No	No	[Not Available]	Alive	2221	[Not Applicable]	[Not Available]	[Not Available]	[Not Applicable]	2005	26	Core needle biopsy	[Not Applicable]	Other	Wide local excision	Negative	[Not Available]	[Not Applicable]	[Not Available]	Sentinel lymph node biopsy plus axillary dissection	[Not Available]	[Not Available]	YES	12	2	[Not Available]	6th	T2
TCGA-AR-A0TZ	BRCA-A0TZ-01A	v4.0	Dead	3262	Positive	Positive	Equivocal	Equivocal	Equivocal	Equivocal	LumA	IDC	c7c34fd9-3021-45b7-b6ff-30b4196585a8	2011-03-07	NO	YES	-15720	FEMALE	Pre (<6 months since LMP AND no prior bilateral ovariectomy AND not on estrogen replacement)	WHITE	NOT HISPANIC OR LATINO	No	No	[Not Available]	Alive	2316	[Not Applicable]	[Not Available]	[Not Available]	[Not Applicable]	2004	43	Core needle biopsy	[Not Applicable]	Modified Radical Mastectomy	[Not Available]	Negative	[Not Available]	[Not Applicable]	[Not Available]	[Not Available]	[Not Available]	[Not Available]	[Not Available]	30	6	[Not Available]	[Not Available]	T2
TCGA-A8-A07P	BRCA-A07P-01A	v4.0	Alive	334	Positive	Positive	Equivocal	Equivocal	Equivocal	Equivocal	LumA	IDC	8cccf160-93e9-48a5-9b8b-54aa50153142	2011-05-27	NO	YES	-24929	FEMALE	Post (prior bilateral ovariectomy OR >12 mo since LMP with no prior hysterectomy)	[Not Available]	[Not Available]	No	No	TUMOR FREE	Alive	334	[Not Applicable]	[Not Available]	[Not Available]	[Not Applicable]	2009	68	[Not Available]	[Not Applicable]	Other	Surgical Resection	Negative	[Not Available]	[Not Applicable]	[Not Available]	[Not Available]	[Not Available]	[Not Available]	[Not Available]	[Not Available]	[Not Available]	[Not Available]	6th	T2
TCGA-E2-A15H	BRCA-A15H-01A	v2.1	Alive	393	Positive	Positive	Equivocal	Equivocal	Equivocal	Equivocal	LumA	IDC	5580b21a-2cdb-4777-ad79-6e06654144f5	2011-04-13	NO	YES	-13985	FEMALE	Pre (<6 months since LMP AND no prior bilateral ovariectomy AND not on estrogen replacement)	WHITE	NOT HISPANIC OR LATINO	No	No	TUMOR FREE	Alive	42	[Not Applicable]	[Not Available]	[Not Available]	[Not Applicable]	2009	38	Tumor resection	[Not Applicable]	Lumpectomy	[Not Available]	Negative	[Not Available]	[Not Applicable]	[Not Available]	Sentinel node biopsy alone	[Not Available]	NO	YES	4	1	[Not Available]	6th	T1c
TCGA-A8-A08C	BRCA-A08C-01A	v4.0	Alive	881	Positive	Positive	Equivocal	Equivocal	Equivocal	Equivocal	LumA	IDC	78e1da41-127c-4e9c-aaaa-77a0d94c31d0	2011-05-27	NO	YES	-24017	FEMALE	Post (prior bilateral ovariectomy OR >12 mo since LMP with no prior hysterectomy)	[Not Available]	[Not Available]	No	No	TUMOR FREE	Alive	608	[Not Applicable]	[Not Available]	[Not Available]	[Not Applicable]	2008	65	[Not Available]	[Not Applicable]	Other	Surgical Resection	Negative	[Not Available]	[Not Applicable]	[Not Available]	[Not Available]	[Not Available]	[Not Available]	[Not Available]	[Not Available]	[Not Available]	[Not Available]	6th	T2
TCGA-A8-A06U	BRCA-A06U-01A	v4.0	Dead	883	Positive	Positive	Equivocal	Equivocal	Equivocal	Equivocal	LumA	IDC	6bc4c56d-aac5-49a2-9913-9538d06d898f	2011-05-27	NO	YES	-29525	FEMALE	Post (prior bilateral ovariectomy OR >12 mo since LMP with no prior hysterectomy)	[Not Available]	[Not Available]	Yes	No	TUMOR FREE	Dead	[Not Available]	883	[Not Available]	[Not Available]	[Not Applicable]	2008	80	[Not Available]	[Not Applicable]	Other	Surgical Resection	Negative	[Not Available]	[Not Applicable]	[Not Available]	[Not Available]	[Not Available]	[Not Available]	[Not Available]	[Not Available]	[Not Available]	[Not Available]	6th	T2
TCGA-A8-A06T	BRCA-A06T-01A	v4.0	Alive	1614	Positive	Positive	Equivocal	Equivocal	Equivocal	Equivocal	LumA	IDC	2c04a2f5-321e-4dea-8e00-268325da65cb	2011-05-27	NO	YES	-27393	FEMALE	Post (prior bilateral ovariectomy OR >12 mo since LMP with no prior hysterectomy)	[Not Available]	[Not Available]	Yes	No	TUMOR FREE	Alive	1249	[Not Applicable]	[Not Available]	[Not Available]	[Not Applicable]	2007	75	[Not Available]	[Not Applicable]	Other	Surgical Resection	Negative	[Not Available]	[Not Applicable]	[Not Available]	[Not Available]	[Not Available]	[Not Available]	[Not Available]	[Not Available]	[Not Available]	[Not Available]	6th	T3
TCGA-A8-A08T	BRCA-A08T-01A	v4.0	Dead	3409	Positive	Positive	Equivocal	Equivocal	Equivocal	Equivocal	LumA	IDC	32bc7cc4-d185-4594-bbee-4b96410be512	2011-05-27	NO	YES	-23560	FEMALE	Post (prior bilateral ovariectomy OR >12 mo since LMP with no prior hysterectomy)	[Not Available]	[Not Available]	No	No	WITH TUMOR	Alive	2830	[Not Applicable]	[Not Available]	[Not Available]	[Not Applicable]	2002	64	[Not Available]	[Not Applicable]	Other	Surgical Resection	Positive	[Not Available]	[Not Applicable]	[Not Available]	[Not Available]	[Not Available]	[Not Available]	[Not Available]	[Not Available]	[Not Available]	[Not Available]	6th	T2
TCGA-BH-A0W5	BRCA-A0W5-01A	v2.1	Alive	1288	Positive	Positive	Equivocal	Not Available	Equivocal	Not Available	LumA	IDC	da9c10ea-c13f-4d88-8b94-a0cbc106d036	2011-02-15	NO	YES	-28304	FEMALE	[Not Available]	WHITE	NOT HISPANIC OR LATINO	No	No	TUMOR FREE	Alive	543	[Not Applicable]	[Not Available]	[Not Available]	[Not Applicable]	2008	77	Core needle biopsy	[Not Applicable]	Other	segmental mastectomy	Negative	[Not Available]	[Not Applicable]	[Not Available]	Sentinel lymph node biopsy plus axillary dissection	[Not Available]	[Not Available]	[Not Available]	11	1	1	6th	T1c
TCGA-B6-A0I8	BRCA-A0I8-01A	v2.1	Dead	749	[Not Evaluated]	[Not Evaluated]	Not Available	Not Available	Not Available	Not Available	LumA	IDC	6e6408d6-6c48-4dfc-9f1c-28b7386e87b4	2010-11-02	NO	YES	-17073	FEMALE	Indeterminate (neither Pre or Postmenopausal)	WHITE	NOT HISPANIC OR LATINO	Yes	No	WITH TUMOR	Dead	[Not Available]	749	[Not Available]	[Not Available]	[Not Applicable]	1992	46	Other method, specify:	Biopsy, NOS	Other	Excisional biopsy	Negative	[Not Available]	[Not Applicable]	[Not Available]	No axillary staging	[Not Available]	NO	[Not Available]	[Not Available]	[Not Available]	[Not Available]	[Not Available]	T1
TCGA-B6-A0RG	BRCA-A0RG-01A	v2.1	Alive	2082	Negative	Negative	Not Available	Not Available	Not Available	Not Available	LumA	IDC	9b13927c-7357-44fd-8385-92ae6a656b7d	2010-11-02	NO	YES	-9840	FEMALE	Indeterminate (neither Pre or Postmenopausal)	WHITE	NOT HISPANIC OR LATINO	No	No	TUMOR FREE	Alive	2082	[Not Applicable]	[Not Available]	[Not Available]	[Not Applicable]	1991	26	Other method, specify:	Biopsy, NOS	Lumpectomy	[Not Available]	Negative	[Not Available]	[Not Applicable]	[Not Available]	Axillary lymph node dissection alone	[Not Available]	NO	[Not Available]	19	0	[Not Available]	[Not Available]	T3
TCGA-B6-A0IO	BRCA-A0IO-01A	v2.1	Alive	3350	Positive	Indeterminate	Not Available	Not Available	Not Available	Not Available	LumA	IDC	04af44fc-c487-4005-b3cb-cb64815824a2	2010-11-02	NO	YES	-24322	FEMALE	Indeterminate (neither Pre or Postmenopausal)	WHITE	NOT HISPANIC OR LATINO	No	No	TUMOR FREE	Alive	3350	[Not Applicable]	[Not Available]	[Not Available]	[Not Applicable]	2001	66	Core needle biopsy	[Not Applicable]	Modified Radical Mastectomy	[Not Available]	Negative	[Not Available]	[Not Applicable]	[Not Available]	Axillary lymph node dissection alone	[Not Available]	NO	[Not Available]	17	0	[Not Available]	[Not Available]	T2
TCGA-B6-A0IG	BRCA-A0IG-01A	v2.1	Dead	4456	Positive	Positive	Not Available	Not Available	Not Available	Not Available	LumA	IDC	34ab0cb8-bf19-4cbb-b4eb-3c45ee5aa60b	2010-11-02	NO	YES	-18433	FEMALE	Indeterminate (neither Pre or Postmenopausal)	WHITE	NOT HISPANIC OR LATINO	No	No	WITH TUMOR	Dead	[Not Available]	4456	[Not Available]	[Not Available]	[Not Applicable]	1994	50	Other method, specify:	Biopsy, NOS	Modified Radical Mastectomy	[Not Available]	Negative	[Not Available]	[Not Applicable]	[Not Available]	Axillary lymph node dissection alone	[Not Available]	NO	[Not Available]	16	4	[Not Available]	[Not Available]	T2
TCGA-B6-A0I5	BRCA-A0I5-01A	v2.1	Alive	4550	Positive	Positive	Not Available	Not Available	Not Available	Not Available	LumA	IDC	1a18974d-967c-4727-b42e-12ae7be66589	2010-11-02	NO	YES	-18038	FEMALE	Indeterminate (neither Pre or Postmenopausal)	WHITE	NOT HISPANIC OR LATINO	No	No	TUMOR FREE	Alive	4550	[Not Applicable]	[Not Available]	[Not Available]	[Not Applicable]	1988	49	Other method, specify:	biopsy, NOS	Other	biopsy	Negative	[Not Available]	[Not Applicable]	[Not Available]	Axillary lymph node dissection alone	[Not Available]	NO	[Not Available]	13	5	[Not Available]	[Not Available]	T2
TCGA-B6-A0RO	BRCA-A0RO-01A	v2.1	Alive	4929	Positive	Positive	Not Available	Not Available	Not Available	Not Available	LumA	IDC	0b172e29-6166-4863-803d-a0a010887c11	2010-11-02	NO	YES	-26269	FEMALE	Post (prior bilateral ovariectomy OR >12 mo since LMP with no prior hysterectomy)	WHITE	NOT HISPANIC OR LATINO	No	No	TUMOR FREE	Alive	4929	[Not Applicable]	[Not Available]	[Not Available]	[Not Applicable]	1993	71	Other method, specify:	Biopsy, NOS	Modified Radical Mastectomy	[Not Available]	Negative	[Not Available]	[Not Applicable]	[Not Available]	Axillary lymph node dissection alone	[Not Available]	NO	[Not Available]	17	2	[Not Available]	[Not Available]	T4
TCGA-B6-A0RI	BRCA-A0RI-01A	v2.1	Alive	7126	Positive	Positive	Not Available	Not Available	Not Available	Not Available	LumA	IDC	bfd55808-dddd-44c3-97d7-41600497b992	2010-11-02	NO	YES	-16138	FEMALE	Indeterminate (neither Pre or Postmenopausal)	WHITE	NOT HISPANIC OR LATINO	No	No	WITH TUMOR	Alive	6796	[Not Applicable]	[Not Available]	[Not Available]	[Not Applicable]	1992	44	Other method, specify:	Biopsy, NOS	Modified Radical Mastectomy	[Not Available]	Negative	[Not Available]	[Not Applicable]	[Not Available]	Axillary lymph node dissection alone	[Not Available]	NO	[Not Available]	15	6	[Not Available]	[Not Available]	T4b
TCGA-E9-A1N3	BRCA-A1N3-01A	enrollment	Alive	0	[Not Evaluated]	[Not Evaluated]	Not Available	Not Available	Not Available	Not Available	LumA	IDC	03c143e0-d8a1-4d60-a4a3-df0501fc6b6e	2011-05-26	YES	NO	-25714	FEMALE	Post (prior bilateral ovariectomy OR >12 mo since LMP with no prior hysterectomy)	WHITE	NOT HISPANIC OR LATINO	No	No	[Not Available]	Alive	0	[Not Applicable]	[Not Available]	[Not Available]	Infiltrating ductal and lobular carcinoma	2010	70	Tumor resection	[Not Applicable]	Modified Radical Mastectomy	[Not Available]	Negative	[Not Available]	[Not Applicable]	[Not Available]	Axillary lymph node dissection alone	[Not Available]	NO	YES	7	7	[Not Available]	7th	T1c
TCGA-C8-A12Y	BRCA-A12Y-01A	enrollment	Alive	0	[Not Evaluated]	[Not Evaluated]	Not Available	Not Available	Not Available	Not Available	LumA	IDC	298a1710-deb4-4064-a0f2-da32d43aa217	2011-04-13	YES	NO	[Not Available]	FEMALE	Pre (<6 months since LMP AND no prior bilateral ovariectomy AND not on estrogen replacement)	ASIAN	NOT HISPANIC OR LATINO	No	No	TUMOR FREE	Alive	0	[Not Applicable]	[Not Available]	[Not Available]	[Not Applicable]	2010	44	Other method, specify:	Patey's Surgery	Other	Patey's Surgery	Negative	[Not Available]	[Not Applicable]	[Not Available]	Axillary lymph node dissection alone	[Not Available]	[Not Available]	YES	9	[Not Available]	[Not Available]	6th	T2
TCGA-E9-A1RD	BRCA-A1RD-01A	v2.1	Alive	34	[Not Evaluated]	[Not Evaluated]	Not Available	Not Available	Not Available	Not Available	LumA	IDC	5fe3c51f-65e2-4da6-8924-a6fae17c022d	2011-07-28	YES	NO	-24719	FEMALE	Post (prior bilateral ovariectomy OR >12 mo since LMP with no prior hysterectomy)	WHITE	NOT HISPANIC OR LATINO	No	No	TUMOR FREE	Alive	20	[Not Applicable]	[Not Available]	[Not Available]	[Not Applicable]	2011	67	Cytology (e.g. Peritoneal or pleural fluid)	[Not Applicable]	Modified Radical Mastectomy	[Not Available]	Negative	[Not Available]	[Not Applicable]	[Not Available]	Axillary lymph node dissection alone	[Not Available]	NO	YES	10	0	[Not Available]	7th	T2
TCGA-C8-A132	BRCA-A132-01A	v2.1	Alive	57	Positive	Positive	Not Available	Not Available	Not Available	Not Available	LumA	IDC	89e867de-d30e-4bfc-a453-0a76309dabd5	2011-04-15	YES	NO	-20471	FEMALE	Post (prior bilateral ovariectomy OR >12 mo since LMP with no prior hysterectomy)	ASIAN	NOT HISPANIC OR LATINO	No	No	TUMOR FREE	Alive	13	[Not Applicable]	[Not Available]	[Not Available]	[Not Applicable]	2010	56	Core needle biopsy	[Not Applicable]	Other	Modified Radical Masectomy	Negative	[Not Available]	[Not Applicable]	[Not Available]	Axillary lymph node dissection alone	[Not Available]	[Not Available]	YES	4	1	[Not Available]	6th	T2
TCGA-E9-A1R3	BRCA-A1R3-01A	v2.1	Alive	78	[Not Evaluated]	[Not Evaluated]	Not Available	Not Available	Not Available	Not Available	LumA	IDC	4922cddc-575c-4b8a-8245-ce5f6876760c	2011-07-28	YES	NO	-25693	FEMALE	Post (prior bilateral ovariectomy OR >12 mo since LMP with no prior hysterectomy)	WHITE	NOT HISPANIC OR LATINO	No	No	TUMOR FREE	Alive	64	[Not Applicable]	[Not Available]	[Not Available]	[Not Applicable]	2010	70	Core needle biopsy	[Not Applicable]	Modified Radical Mastectomy	[Not Available]	Negative	[Not Available]	[Not Applicable]	[Not Available]	Axillary lymph node dissection alone	[Not Available]	NO	YES	10	10	[Not Available]	7th	T2
TCGA-E9-A1R6	BRCA-A1R6-01A	enrollment	Alive	84	[Not Evaluated]	[Not Evaluated]	Not Available	Not Available	Not Available	Not Available	LumA	IDC	4842bac3-abaa-4900-871f-f2c3ba6457f5	2011-07-28	YES	NO	-23347	FEMALE	Post (prior bilateral ovariectomy OR >12 mo since LMP with no prior hysterectomy)	WHITE	NOT HISPANIC OR LATINO	No	No	TUMOR FREE	Alive	84	[Not Applicable]	[Not Available]	[Not Available]	[Not Applicable]	2010	63	Cytology (e.g. Peritoneal or pleural fluid)	[Not Applicable]	Lumpectomy	[Not Available]	Negative	[Not Available]	[Not Applicable]	[Not Available]	Axillary lymph node dissection alone	[Not Available]	NO	YES	10	0	[Not Available]	7th	T2
TCGA-E9-A1R5	BRCA-A1R5-01A	v2.1	Alive	92	[Not Evaluated]	[Not Evaluated]	Not Available	Not Available	Not Available	Not Available	LumA	IDC	23c21dea-3713-408f-ba56-f7c586e9f206	2011-07-28	YES	NO	-23116	FEMALE	Post (prior bilateral ovariectomy OR >12 mo since LMP with no prior hysterectomy)	WHITE	NOT HISPANIC OR LATINO	No	No	TUMOR FREE	Alive	42	[Not Applicable]	[Not Available]	[Not Available]	[Not Applicable]	2011	63	Cytology (e.g. Peritoneal or pleural fluid)	[Not Applicable]	Lumpectomy	[Not Available]	Negative	[Not Available]	[Not Applicable]	[Not Available]	Axillary lymph node dissection alone	[Not Available]	NO	YES	10	0	[Not Available]	7th	T1c
TCGA-E9-A1QZ	BRCA-A1QZ-01A	v2.1	Alive	362	[Not Evaluated]	[Not Evaluated]	Not Available	Not Available	Not Available	Not Available	LumA	IDC	b6b932ce-6856-4d94-9e6c-16dfbe51906f	2011-07-28	YES	NO	-22397	FEMALE	Post (prior bilateral ovariectomy OR >12 mo since LMP with no prior hysterectomy)	WHITE	NOT HISPANIC OR LATINO	No	No	TUMOR FREE	Alive	0	[Not Applicable]	[Not Available]	[Not Available]	[Not Applicable]	2011	61	Tumor resection	[Not Applicable]	[Not Available]	[Not Available]	Negative	[Not Available]	[Not Applicable]	[Not Available]	Axillary lymph node dissection alone	[Not Available]	[Not Available]	YES	19	0	[Not Available]	7th	T2
TCGA-E9-A229	BRCA-A229-01A	v2.1	Alive	405	[Not Evaluated]	[Not Evaluated]	Not Available	Not Available	Not Available	Not Available	LumA	IDC	cea9d8f9-e18c-4947-a461-5f712e3c1e6d	2011-08-02	YES	NO	-13817	FEMALE	Pre (<6 months since LMP AND no prior bilateral ovariectomy AND not on estrogen replacement)	WHITE	NOT HISPANIC OR LATINO	No	No	TUMOR FREE	Alive	0	[Not Applicable]	[Not Available]	[Not Available]	[Not Applicable]	2011	37	Tumor resection	[Not Applicable]	[Not Available]	[Not Available]	Negative	[Not Available]	[Not Applicable]	[Not Available]	Axillary lymph node dissection alone	[Not Available]	[Not Available]	YES	14	0	[Not Available]	7th	T1c
TCGA-E9-A24A	BRCA-A24A-01A	v4.0	Alive	747	[Not Evaluated]	[Not Evaluated]	Not Available	Not Available	Not Available	Not Available	LumA	IDC	9f3cc92b-fa22-478e-a2e4-6b4c8afb93d6	2011-03-22	YES	NO	-25370	FEMALE	Post (prior bilateral ovariectomy OR >12 mo since LMP with no prior hysterectomy)	WHITE	NOT HISPANIC OR LATINO	No	No	TUMOR FREE	Alive	11	[Not Applicable]	[Not Available]	[Not Available]	[Not Applicable]	2011	69	Other method, specify:	Lumpectomy	[Not Available]	[Not Available]	Negative	[Not Available]	[Not Applicable]	[Not Available]	Axillary lymph node dissection alone	[Not Available]	NO	YES	10	1	[Not Available]	7th	T1c
TCGA-E9-A1R0	BRCA-A1R0-01A	v4.0	Alive	860	[Not Evaluated]	[Not Evaluated]	Not Available	Not Available	Not Available	Not Available	LumA	IDC	f2da1d3f-f226-4c99-a97e-9b26f67d7a5d	2011-07-28	YES	NO	-21394	FEMALE	Post (prior bilateral ovariectomy OR >12 mo since LMP with no prior hysterectomy)	WHITE	NOT HISPANIC OR LATINO	No	No	TUMOR FREE	Alive	0	[Not Applicable]	[Not Available]	[Not Available]	[Not Applicable]	2011	58	Tumor resection	[Not Applicable]	[Not Available]	[Not Available]	[Not Available]	[Not Available]	[Not Applicable]	[Not Available]	Axillary lymph node dissection alone	[Not Available]	[Not Available]	YES	12	1	[Not Available]	7th	T1c
TCGA-B6-A0X4	BRCA-A0X4-01A	v2.1	Dead	860	Positive	Positive	Not Available	Not Available	Not Available	Not Available	LumA	IDC	4e42fdc5-2a8b-49e9-87ef-6db7a6692d08	2010-12-14	NO	YES	-22688	FEMALE	Post (prior bilateral ovariectomy OR >12 mo since LMP with no prior hysterectomy)	WHITE	NOT HISPANIC OR LATINO	No	No	WITH TUMOR	Dead	[Not Available]	860	[Not Available]	[Not Available]	[Not Applicable]	1996	62	Incisional Biopsy	[Not Applicable]	Modified Radical Mastectomy	[Not Available]	Negative	[Not Available]	[Not Applicable]	[Not Available]	Axillary lymph node dissection alone	[Not Available]	NO	[Not Available]	21	2	[Not Available]	[Not Available]	T2
TCGA-A7-A0CH	BRCA-A0CH-01A	v4.0	Alive	1079	[Not Evaluated]	[Not Evaluated]	Not Available	Not Available	Not Available	Not Available	LumA	IDC	9de678e5-67ed-4453-a98b-7ac351d5d0f1	2010-10-04	YES	NO	-29104	FEMALE	Post (prior bilateral ovariectomy OR >12 mo since LMP with no prior hysterectomy)	WHITE	NOT HISPANIC OR LATINO	No	No	TUMOR FREE	Alive	162	[Not Applicable]	[Not Available]	[Not Available]	[Not Applicable]	2009	79	Core needle biopsy	[Not Applicable]	Simple Mastectomy	[Not Available]	Negative	[Not Available]	[Not Applicable]	[Not Available]	Sentinel node biopsy alone	[Not Available]	YES	[Not Available]	2	0	0	[Not Available]	T2
TCGA-E9-A1RI	BRCA-A1RI-01A	v4.0	Alive	1084	[Not Evaluated]	[Not Evaluated]	Not Available	Not Available	Not Available	Not Available	LumA	IDC	dd3bfb26-b534-4917-9c4d-9fe7b6477762	2011-07-28	YES	NO	-15942	FEMALE	Pre (<6 months since LMP AND no prior bilateral ovariectomy AND not on estrogen replacement)	WHITE	NOT HISPANIC OR LATINO	No	No	TUMOR FREE	Alive	48	[Not Applicable]	[Not Available]	[Not Available]	Infiltrating ductal and lobular carcinoma	2011	43	Cytology (e.g. Peritoneal or pleural fluid)	[Not Applicable]	Modified Radical Mastectomy	[Not Available]	Negative	[Not Available]	[Not Applicable]	[Not Available]	Axillary lymph node dissection alone	[Not Available]	NO	YES	10	5	[Not Available]	7th	T1c
TCGA-BH-A1FH	BRCA-A1FH-01A	enrollment	Dead	1123	Positive	Negative	Not Available	Not Available	Not Available	Not Available	LumA	IDC	1783cac1-253a-40af-a9ac-48dfb20e1ab8	2011-09-08	NO	YES	-17172	FEMALE	[Not Available]	WHITE	NOT HISPANIC OR LATINO	No	No	WITH TUMOR	Dead	[Not Available]	1123	[Not Available]	[Not Available]	[Not Applicable]	1998	47	Core needle biopsy	[Not Applicable]	Modified Radical Mastectomy	[Not Available]	[Not Available]	[Not Available]	[Not Applicable]	[Not Available]	[Not Available]	[Not Available]	[Not Available]	YES	13	8	[Not Available]	5th	T2
TCGA-E9-A1RC	BRCA-A1RC-01A	v2.1	Alive	1224	[Not Evaluated]	[Not Evaluated]	Not Available	Not Available	Not Available	Not Available	LumA	IDC	5cdae21d-eee5-478f-932a-0f51fcf5f031	2011-07-28	YES	NO	-20795	FEMALE	Post (prior bilateral ovariectomy OR >12 mo since LMP with no prior hysterectomy)	WHITE	NOT HISPANIC OR LATINO	No	No	TUMOR FREE	Alive	1224	[Not Applicable]	[Not Available]	[Not Available]	Infiltrating ductal and lobular carcinoma	2007	56	Cytology (e.g. Peritoneal or pleural fluid)	[Not Applicable]	Modified Radical Mastectomy	[Not Available]	Negative	[Not Available]	[Not Applicable]	[Not Available]	Axillary lymph node dissection alone	[Not Available]	NO	YES	10	10	0	7th	T4b
TCGA-BH-A1FE	BRCA-A1FE-01A	enrollment	Dead	2273	Positive	Positive	Not Available	Not Available	Not Available	Not Available	LumA	IDC	4aa68586-6331-4795-b40c-859386640df6	2011-09-08	NO	YES	-11650	FEMALE	[Not Available]	WHITE	NOT HISPANIC OR LATINO	No	No	WITH TUMOR	Dead	[Not Available]	2273	[Not Available]	[Not Available]	[Not Applicable]	1998	31	Core needle biopsy	[Not Applicable]	Modified Radical Mastectomy	[Not Available]	[Not Available]	[Not Available]	[Not Applicable]	[Not Available]	[Not Available]	[Not Available]	[Not Available]	YES	12	1	[Not Available]	5th	T2
TCGA-B6-A0WS	BRCA-A0WS-01A	v2.1	Dead	2965	Positive	Positive	Not Available	Not Available	Not Available	Not Available	LumA	IDC	197741de-a098-4f04-bb37-8ea8b3bb39bc	2011-03-15	NO	YES	-21230	FEMALE	Indeterminate (neither Pre or Postmenopausal)	BLACK OR AFRICAN AMERICAN	NOT HISPANIC OR LATINO	No	No	TUMOR FREE	Dead	[Not Available]	2965	[Not Available]	[Not Available]	[Not Applicable]	1996	58	Fine needle aspiration biopsy	[Not Applicable]	Lumpectomy	[Not Available]	Positive	[Not Evaluated]	[Not Applicable]	Negative	No axillary staging	[Not Available]	NO	NO	[Not Available]	[Not Available]	[Not Available]	6th	T1c
TCGA-B6-A0WY	BRCA-A0WY-01A	v2.1	Dead	3461	Positive	Negative	Not Available	Not Available	Not Available	Not Available	LumA	IDC	f475d460-75cd-4fe9-aa54-c90be12b4ef8	2010-12-14	NO	YES	-14778	FEMALE	Pre (<6 months since LMP AND no prior bilateral ovariectomy AND not on estrogen replacement)	WHITE	NOT HISPANIC OR LATINO	No	No	WITH TUMOR	Dead	[Not Available]	3461	[Not Available]	[Not Available]	[Not Applicable]	1996	40	Core needle biopsy	[Not Applicable]	Lumpectomy	[Not Available]	Negative	[Not Available]	[Not Applicable]	[Not Available]	Axillary lymph node dissection alone	[Not Available]	NO	[Not Available]	21	3	[Not Available]	[Not Available]	T3
TCGA-B6-A0WZ	BRCA-A0WZ-01A	v2.1	Alive	3941	Positive	Positive	Not Available	Not Available	Not Available	Not Available	LumA	IDC	08740d7f-5a5e-4dfa-bd48-7fbf228a7a28	2010-12-14	NO	YES	-18584	FEMALE	Indeterminate (neither Pre or Postmenopausal)	BLACK OR AFRICAN AMERICAN	NOT HISPANIC OR LATINO	No	No	TUMOR FREE	Alive	3941	[Not Applicable]	[Not Available]	[Not Available]	[Not Applicable]	1996	50	Fine needle aspiration biopsy	[Not Applicable]	Simple Mastectomy	[Not Available]	Negative	[Not Available]	[Not Applicable]	[Not Available]	Axillary lymph node dissection alone	[Not Available]	NO	[Not Available]	21	11	[Not Available]	[Not Available]	T2
TCGA-B6-A0WT	BRCA-A0WT-01A	v2.1	Alive	5739	Positive	Positive	Not Available	Not Available	Not Available	Not Available	LumA	IDC	d7195183-9fe4-4b17-bcfd-9367d2e539ce	2010-12-14	NO	YES	-22362	FEMALE	Post (prior bilateral ovariectomy OR >12 mo since LMP with no prior hysterectomy)	WHITE	NOT HISPANIC OR LATINO	No	No	TUMOR FREE	Alive	5396	[Not Applicable]	[Not Available]	[Not Available]	[Not Applicable]	1995	61	Fine needle aspiration biopsy	[Not Applicable]	Modified Radical Mastectomy	[Not Available]	Negative	[Not Available]	[Not Applicable]	[Not Available]	Axillary lymph node dissection alone	[Not Available]	NO	[Not Available]	15	1	[Not Available]	[Not Available]	T2
TCGA-E2-A15O	BRCA-A15O-01A	v2.1	Alive	396	Positive	Positive	Negative	Negative	Negative	Negative	LumA	IDC	eafa45a4-2fd1-4fa3-860c-9d52ed382b7d	2011-04-14	NO	YES	-32583	FEMALE	Post (prior bilateral ovariectomy OR >12 mo since LMP with no prior hysterectomy)	BLACK OR AFRICAN AMERICAN	NOT HISPANIC OR LATINO	Yes	No	TUMOR FREE	Alive	396	[Not Applicable]	[Not Available]	[Not Available]	[Not Applicable]	2010	89	Tumor resection	[Not Applicable]	Lumpectomy	[Not Available]	Negative	[Not Available]	[Not Applicable]	[Not Available]	No axillary staging	[Not Available]	NO	NO	[Not Available]	[Not Available]	[Not Available]	7th	T1c
TCGA-A2-A0EU	BRCA-A0EU-01A	v2.1	Alive	1043	Positive	Positive	Negative	Negative	Negative	Negative	LumA	IDC	c0427237-b476-4af4-b664-7bd479922ea5	2010-08-11	NO	YES	-29144	FEMALE	Post (prior bilateral ovariectomy OR >12 mo since LMP with no prior hysterectomy)	WHITE	NOT HISPANIC OR LATINO	No	No	TUMOR FREE	Alive	733	[Not Applicable]	[Not Available]	[Not Available]	[Not Applicable]	2008	79	Core needle biopsy	[Not Applicable]	Lumpectomy	[Not Available]	Positive	Lumpectomy	[Not Applicable]	Negative	Sentinel node biopsy alone	[Not Available]	YES	[Not Available]	1	0	0	[Not Available]	T1c
TCGA-A1-A0SJ	BRCA-A0SJ-01A	enrollment	Alive	416	Positive	Positive	Negative	Negative	Negative	Negative	LumA	IDC	a2db9dd1-44d5-48b5-817c-a21a85fadb21	2010-12-06	NO	YES	-14383	FEMALE	[Not Available]	BLACK OR AFRICAN AMERICAN	NOT HISPANIC OR LATINO	No	No	TUMOR FREE	Alive	416	[Not Applicable]	[Not Available]	[Not Available]	[Not Applicable]	2006	39	Core needle biopsy	[Not Applicable]	Modified Radical Mastectomy	[Not Available]	Negative	[Not Available]	[Not Applicable]	[Not Available]	Sentinel lymph node biopsy plus axillary dissection	[Not Available]	[Not Available]	[Not Available]	19	3	[Not Available]	6th	T3
TCGA-A2-A0CU	BRCA-A0CU-01A	v2.1	Dead	158	Positive	Positive	Negative	Negative	Negative	Negative	LumA	IDC	332423a7-8866-4ee3-b08f-3c8d7c16af80	2010-09-09	NO	YES	-26823	FEMALE	Post (prior bilateral ovariectomy OR >12 mo since LMP with no prior hysterectomy)	WHITE	NOT HISPANIC OR LATINO	No	No	TUMOR FREE	Dead	[Not Available]	158	[Not Available]	[Not Available]	[Not Applicable]	2005	73	Core needle biopsy	[Not Applicable]	Simple Mastectomy	[Not Available]	Close	[Not Available]	[Not Applicable]	[Not Available]	Sentinel node biopsy alone	[Not Available]	YES	[Not Available]	1	0	1	[Not Available]	T2
TCGA-E2-A1BD	BRCA-A1BD-01A	v2.1	Alive	520	Positive	Positive	Negative	Negative	Negative	Negative	LumA	IDC	0e1d0d46-7a7b-4538-95dd-b9fc20a15aec	2011-04-25	NO	YES	-19627	FEMALE	Post (prior bilateral ovariectomy OR >12 mo since LMP with no prior hysterectomy)	WHITE	NOT HISPANIC OR LATINO	No	No	TUMOR FREE	Alive	317	[Not Applicable]	[Not Available]	[Not Available]	[Not Applicable]	2010	53	Tumor resection	[Not Applicable]	Lumpectomy	[Not Available]	Negative	[Not Available]	[Not Applicable]	[Not Available]	Sentinel node biopsy alone	[Not Available]	NO	YES	1	0	[Not Available]	7th	T2
TCGA-E2-A15C	BRCA-A15C-01A	v2.1	Alive	694	Positive	Positive	Negative	Negative	Negative	Negative	LumA	IDC	da840a22-8d30-4682-bbd0-8fa87bd40528	2011-04-13	NO	YES	-22583	FEMALE	Post (prior bilateral ovariectomy OR >12 mo since LMP with no prior hysterectomy)	WHITE	NOT HISPANIC OR LATINO	No	No	TUMOR FREE	Alive	497	[Not Applicable]	[Not Available]	[Not Available]	[Not Applicable]	2009	61	Tumor resection	[Not Applicable]	Lumpectomy	[Not Available]	Negative	[Not Available]	[Not Applicable]	[Not Available]	Sentinel node biopsy alone	[Not Available]	NO	YES	4	0	[Not Available]	6th	T1c
TCGA-BH-A0GZ	BRCA-A0GZ-01A	v1.5	Alive	328	Positive	Positive	Negative	Negative	Negative	Negative	LumA	IDC	27dfb9d4-3a2c-44bc-9acf-8f638d3f3004	2010-11-10	NO	YES	-22714	FEMALE	Post (prior bilateral ovariectomy OR >12 mo since LMP with no prior hysterectomy)	WHITE	[Not Available]	No	No	TUMOR FREE	Alive	328	[Not Applicable]	[Not Available]	[Not Available]	[Not Applicable]	2009	62	Core needle biopsy	[Not Applicable]	Lumpectomy	[Not Available]	Negative	[Not Evaluated]	[Not Applicable]	Negative	Sentinel lymph node biopsy plus axillary dissection	[Not Available]	NO	[Not Available]	14	1	[Not Available]	[Not Available]	T1c
TCGA-E2-A1IE	BRCA-A1IE-01A	v2.1	Alive	1165	Positive	Positive	Negative	Negative	Negative	Negative	LumA	IDC	2d0d7ff4-7866-4ae1-9cf1-a3c7f4cbe48d	2011-04-26	NO	YES	-22510	FEMALE	Post (prior bilateral ovariectomy OR >12 mo since LMP with no prior hysterectomy)	WHITE	NOT HISPANIC OR LATINO	No	No	TUMOR FREE	Alive	983	[Not Applicable]	[Not Available]	[Not Available]	[Not Applicable]	2008	61	Tumor resection	[Not Applicable]	Lumpectomy	[Not Available]	Negative	[Not Available]	[Not Applicable]	[Not Available]	Sentinel node biopsy alone	[Not Available]	NO	YES	3	1	[Not Available]	6th	T2
TCGA-GM-A2DI	BRCA-A2DI-01A	v4.0	Alive	2590	Negative	Negative	Negative	Negative	Negative	Negative	LumA	IDC	66FA504C-4AE4-49AC-9355-1E063776DC0D	2011-09-29	NO	YES	-19030	FEMALE	Pre (<6 months since LMP AND no prior bilateral ovariectomy AND not on estrogen replacement)	WHITE	NOT HISPANIC OR LATINO	No	No	TUMOR FREE	Alive	1883	[Not Applicable]	[Not Available]	[Not Available]	[Not Applicable]	2005	52	Core needle biopsy	[Not Applicable]	Simple Mastectomy	[Not Available]	Negative	[Not Available]	[Not Applicable]	[Not Available]	Sentinel node biopsy alone	[Not Available]	YES	YES	9	0	1	6th	T1c
TCGA-GM-A2DC	BRCA-A2DC-01A	v4.0	Alive	2535	Positive	Positive	Negative	Negative	Negative	Negative	LumA	IDC	DD43FFD9-DA18-4AD3-ABE7-6F443C76A717	2011-09-29	NO	YES	-21122	FEMALE	Post (prior bilateral ovariectomy OR >12 mo since LMP with no prior hysterectomy)	WHITE	NOT HISPANIC OR LATINO	No	No	TUMOR FREE	Alive	1628	[Not Applicable]	[Not Available]	[Not Available]	[Not Applicable]	2006	57	Core needle biopsy	[Not Applicable]	Lumpectomy	[Not Available]	Negative	[Not Available]	[Not Applicable]	[Not Available]	Axillary lymph node dissection alone	[Not Available]	NO	YES	21	1	0	6th	T1c
TCGA-E2-A10E	BRCA-A10E-01A	v2.1	Alive	865	Positive	Positive	Negative	Negative	Negative	Negative	LumA	IDC	dc15a8ae-991e-421c-bc70-70e94f79dd17	2011-02-11	NO	YES	-23684	FEMALE	Post (prior bilateral ovariectomy OR >12 mo since LMP with no prior hysterectomy)	WHITE	NOT HISPANIC OR LATINO	No	No	TUMOR FREE	Alive	418	[Not Applicable]	[Not Available]	[Not Available]	[Not Applicable]	2008	64	Core needle biopsy	[Not Applicable]	Simple Mastectomy	[Not Available]	Negative	[Not Available]	[Not Applicable]	[Not Available]	Sentinel lymph node biopsy plus axillary dissection	[Not Available]	NO	[Not Available]	21	2	[Not Available]	[Not Available]	T1c
TCGA-A2-A0ET	BRCA-A0ET-01A	v2.1	Alive	1066	Positive	Positive	Negative	Negative	Negative	Negative	LumA	IDC	96f23d8a-be0f-4925-ba00-805dc293414c	2010-09-20	NO	YES	-21464	FEMALE	Post (prior bilateral ovariectomy OR >12 mo since LMP with no prior hysterectomy)	WHITE	NOT HISPANIC OR LATINO	No	No	TUMOR FREE	Alive	807	[Not Applicable]	[Not Available]	[Not Available]	[Not Applicable]	2008	58	Core needle biopsy	[Not Applicable]	Lumpectomy	[Not Available]	Negative	[Not Available]	[Not Applicable]	[Not Available]	Axillary lymph node dissection alone	[Not Available]	NO	[Not Available]	15	5	0	[Not Available]	T2
TCGA-A2-A259	BRCA-A259-01A	v2.1	Alive	1596	Positive	Positive	Negative	Negative	Negative	Negative	LumA	IDC	3fc3755d-a3f8-4e2c-813f-ff124f2a75c1	2011-06-20	NO	YES	-25666	FEMALE	Post (prior bilateral ovariectomy OR >12 mo since LMP with no prior hysterectomy)	BLACK OR AFRICAN AMERICAN	NOT HISPANIC OR LATINO	No	No	TUMOR FREE	Alive	1286	[Not Applicable]	[Not Available]	[Not Available]	[Not Applicable]	2007	70	Core needle biopsy	[Not Applicable]	Lumpectomy	[Not Available]	Close	[Not Available]	[Not Applicable]	[Not Available]	Sentinel node biopsy alone	[Not Available]	YES	YES	2	0	0	7th	T1c
TCGA-A2-A0CV	BRCA-A0CV-01A	v2.1	Alive	1930	Positive	Positive	Negative	Negative	Negative	Negative	LumA	IDC	ad7fcc89-82a3-48aa-8461-581c1a857677	2011-01-28	NO	YES	-15289	FEMALE	Post (prior bilateral ovariectomy OR >12 mo since LMP with no prior hysterectomy)	ASIAN	NOT HISPANIC OR LATINO	No	No	TUMOR FREE	Alive	1870	[Not Applicable]	[Not Available]	[Not Available]	[Not Applicable]	2005	41	Core needle biopsy	[Not Applicable]	Modified Radical Mastectomy	[Not Available]	Negative	[Not Available]	[Not Applicable]	[Not Available]	Axillary lymph node dissection alone	[Not Available]	NO	[Not Available]	18	4	0	[Not Available]	T2
TCGA-E2-A570	BRCA-A570-01A	v4.0	Alive	931	Positive	Positive	Negative	Negative	Negative	Negative	LumA	IDC	CDD8C046-FD97-482A-A11F-2217B321C4D1	2013-06-21	NO	YES	-17456	FEMALE	Pre (<6 months since LMP AND no prior bilateral ovariectomy AND not on estrogen replacement)	BLACK OR AFRICAN AMERICAN	NOT HISPANIC OR LATINO	No	No	TUMOR FREE	Alive	549	[Not Applicable]	NO	YES	[Not Applicable]	2011	47	Core needle biopsy	[Not Applicable]	Simple Mastectomy	[Not Available]	Negative	[Not Available]	[Not Applicable]	[Not Available]	Sentinel node biopsy alone	[Not Available]	NO	YES	7	1	[Not Available]	7th	T1c
TCGA-E2-A15D	BRCA-A15D-01A	v2.1	Alive	526	Positive	Positive	Negative	Negative	Negative	Negative	LumA	IDC	c85f080a-1075-41df-959f-1b514a11b3c4	2011-04-13	NO	YES	-17224	FEMALE	Pre (<6 months since LMP AND no prior bilateral ovariectomy AND not on estrogen replacement)	WHITE	NOT HISPANIC OR LATINO	No	No	TUMOR FREE	Alive	316	[Not Applicable]	[Not Available]	[Not Available]	[Not Applicable]	2009	47	Tumor resection	[Not Applicable]	Lumpectomy	[Not Available]	Negative	[Not Available]	[Not Applicable]	[Not Available]	Sentinel node biopsy alone	[Not Available]	NO	YES	4	0	[Not Available]	6th	T2
TCGA-E2-A1IO	BRCA-A1IO-01A	v2.1	Alive	638	Positive	Positive	Negative	Negative	Negative	Negative	LumA	IDC	71fc8941-4cfb-47ea-a533-873d38f8c95c	2011-04-29	NO	YES	-13720	FEMALE	Pre (<6 months since LMP AND no prior bilateral ovariectomy AND not on estrogen replacement)	WHITE	NOT HISPANIC OR LATINO	No	No	TUMOR FREE	Alive	449	[Not Applicable]	[Not Available]	[Not Available]	[Not Applicable]	2010	37	Tumor resection	[Not Applicable]	Lumpectomy	[Not Available]	Negative	[Not Available]	[Not Applicable]	[Not Available]	Sentinel node biopsy alone	[Not Available]	NO	YES	1	0	[Not Available]	7th	T1c
TCGA-A2-A04V	BRCA-A04V-01A	v1.5	Dead	1920	Positive	Positive	Negative	Negative	Negative	Negative	LumA	IDC	64f67506-f2df-4f0a-b7be-29b4949e986a	2010-08-10	NO	YES	-14250	FEMALE	Pre (<6 months since LMP AND no prior bilateral ovariectomy AND not on estrogen replacement)	WHITE	NOT HISPANIC OR LATINO	No	No	WITH TUMOR	Dead	[Not Available]	1920	[Not Available]	[Not Available]	[Not Applicable]	2005	39	Core needle biopsy	[Not Applicable]	Simple Mastectomy	[Not Available]	Negative	[Not Available]	[Not Applicable]	[Not Available]	Sentinel node biopsy alone	[Not Available]	YES	[Not Available]	2	0	0	[Not Available]	T2
TCGA-E2-A10B	BRCA-A10B-01A	v2.1	Alive	1141	Positive	Positive	Negative	Negative	Negative	Negative	LumA	IDC	f801aeed-dc43-49d7-a319-84c8851979d9	2011-02-22	NO	YES	-24577	FEMALE	Post (prior bilateral ovariectomy OR >12 mo since LMP with no prior hysterectomy)	WHITE	NOT HISPANIC OR LATINO	No	No	TUMOR FREE	Alive	748	[Not Applicable]	[Not Available]	[Not Available]	[Not Applicable]	2007	67	Core needle biopsy	[Not Applicable]	Lumpectomy	[Not Available]	Close	[Not Available]	[Not Applicable]	[Not Available]	Sentinel lymph node biopsy plus axillary dissection	[Not Available]	NO	[Not Available]	28	2	0	[Not Available]	T2
TCGA-EW-A1P5	BRCA-A1P5-01A	v2.1	Alive	703	Positive	Positive	Negative	Negative	Negative	Negative	LumA	IDC	53d0af48-d7ea-42c9-8695-c614b89b415b	2011-05-11	NO	YES	-28177	FEMALE	Post (prior bilateral ovariectomy OR >12 mo since LMP with no prior hysterectomy)	WHITE	NOT HISPANIC OR LATINO	No	No	TUMOR FREE	Alive	365	[Not Applicable]	[Not Available]	[Not Available]	[Not Applicable]	2010	77	Core needle biopsy	[Not Applicable]	Modified Radical Mastectomy	[Not Available]	Negative	[Not Available]	[Not Applicable]	[Not Available]	Sentinel lymph node biopsy plus axillary dissection	[Not Available]	YES	YES	40	3	0	7th	T2
TCGA-BH-A0HN	BRCA-A0HN-01A	v1.5	Alive	516	Positive	Positive	Negative	Negative	Negative	Negative	LumA	IDC	a68a3361-48b4-4bd0-999d-b4cc3d43eb4a	2010-11-11	NO	YES	-24731	FEMALE	Post (prior bilateral ovariectomy OR >12 mo since LMP with no prior hysterectomy)	WHITE	[Not Available]	No	No	TUMOR FREE	Alive	516	[Not Applicable]	[Not Available]	[Not Available]	[Not Applicable]	2009	67	Core needle biopsy	[Not Applicable]	Lumpectomy	[Not Available]	Positive	Mastectomy NOS	[Not Applicable]	Negative	Sentinel node biopsy alone	[Not Available]	NO	[Not Available]	2	0	[Not Available]	[Not Available]	T1c
TCGA-E2-A1LA	BRCA-A1LA-01A	v2.1	Alive	748	Positive	Positive	Negative	Negative	Negative	Negative	LumA	IDC	ce9e0309-9756-42d2-ae94-d91264a79498	2011-06-01	NO	YES	-21773	FEMALE	Post (prior bilateral ovariectomy OR >12 mo since LMP with no prior hysterectomy)	[Not Available]	NOT HISPANIC OR LATINO	No	No	TUMOR FREE	Alive	463	[Not Applicable]	[Not Available]	[Not Available]	[Not Applicable]	2009	59	Tumor resection	[Not Applicable]	Simple Mastectomy	[Not Available]	Negative	[Not Available]	[Not Applicable]	[Not Available]	Sentinel lymph node biopsy plus axillary dissection	[Not Available]	NO	YES	35	1	[Not Available]	6th	T1c
TCGA-GM-A2D9	BRCA-A2D9-01A	v4.0	Dead	1812	Positive	Positive	Negative	Negative	Negative	Negative	LumA	IDC	1133B8A9-6B11-4511-B70A-F200E3B8B5DB	2011-09-28	NO	YES	-25490	FEMALE	Post (prior bilateral ovariectomy OR >12 mo since LMP with no prior hysterectomy)	WHITE	NOT HISPANIC OR LATINO	No	No	WITH TUMOR	Dead	[Not Available]	1812	[Not Available]	[Not Available]	[Not Applicable]	2006	69	Core needle biopsy	[Not Applicable]	Lumpectomy	[Not Available]	Negative	[Not Available]	[Not Applicable]	[Not Available]	Sentinel node biopsy alone	[Not Available]	YES	YES	2	0	0	6th	T1c
TCGA-A2-A0YC	BRCA-A0YC-01A	v2.1	Alive	990	Positive	Positive	Negative	Negative	Negative	Negative	LumA	IDC	a1872011-b928-4189-ac02-e87506c20bca	2010-12-08	NO	YES	-21685	FEMALE	Post (prior bilateral ovariectomy OR >12 mo since LMP with no prior hysterectomy)	WHITE	NOT HISPANIC OR LATINO	No	No	TUMOR FREE	Alive	644	[Not Applicable]	[Not Available]	[Not Available]	[Not Applicable]	2008	59	Core needle biopsy	[Not Applicable]	Lumpectomy	[Not Available]	Close	[Not Available]	[Not Applicable]	[Not Available]	Other (specify)	Sentinel lymph node biopsy x 2 and 1 non-sentinel lymph node biopsy	YES	[Not Available]	3	1	0	[Not Available]	T2
TCGA-B6-A1KI	BRCA-A1KI-01A	v2.1	Alive	2236	Positive	Positive	Negative	Negative	Negative	Negative	LumA	IDC	1dafdd64-527d-4d46-bbdf-7a97774f881b	2011-07-19	NO	YES	-23031	FEMALE	Post (prior bilateral ovariectomy OR >12 mo since LMP with no prior hysterectomy)	WHITE	NOT HISPANIC OR LATINO	No	No	TUMOR FREE	Alive	1463	[Not Applicable]	[Not Available]	[Not Available]	[Not Applicable]	2003	63	Core needle biopsy	[Not Applicable]	Lumpectomy	[Not Available]	Negative	[Not Available]	[Not Applicable]	[Not Available]	Sentinel node biopsy alone	[Not Available]	NO	YES	1	0	[Not Available]	6th	T1c
TCGA-A7-A0CD	BRCA-A0CD-01A	v4.0	Alive	1165	Positive	Positive	Negative	Negative	Negative	Negative	LumA	IDC	09765b0a-94f6-47d2-af56-93368084ac3a	2010-10-05	YES	NO	-24242	FEMALE	Indeterminate (neither Pre or Postmenopausal)	WHITE	NOT HISPANIC OR LATINO	Yes	No	TUMOR FREE	Alive	171	[Not Applicable]	[Not Available]	[Not Available]	[Not Applicable]	2009	66	Core needle biopsy	[Not Applicable]	Lumpectomy	[Not Available]	Negative	[Not Available]	[Not Applicable]	[Not Available]	Sentinel node biopsy alone	[Not Available]	NO	[Not Available]	2	0	[Not Available]	6th	T1
TCGA-A2-A1G0	BRCA-A1G0-01A	v2.1	Alive	616	Positive	Positive	Negative	Negative	Negative	Negative	LumA	IDC	2e538802-2a31-4774-89a8-c6e4381a887d	2011-04-21	YES	NO	-18002	FEMALE	Pre (<6 months since LMP AND no prior bilateral ovariectomy AND not on estrogen replacement)	WHITE	NOT HISPANIC OR LATINO	No	No	[Not Available]	Alive	380	[Not Applicable]	[Not Available]	[Not Available]	[Not Applicable]	2010	49	Core needle biopsy	[Not Applicable]	Simple Mastectomy	[Not Available]	Negative	[Not Available]	[Not Applicable]	[Not Available]	Sentinel lymph node biopsy plus axillary dissection	[Not Available]	NO	YES	19	2	[Not Available]	7th	T2
TCGA-BH-A0HB	BRCA-A0HB-01A	v1.5	Alive	806	Positive	Positive	Negative	Negative	Negative	Negative	LumA	IDC	0c1023c0-d2ce-4940-8047-7642f1dc3965	2010-11-10	NO	YES	-20448	FEMALE	Post (prior bilateral ovariectomy OR >12 mo since LMP with no prior hysterectomy)	WHITE	[Not Available]	No	No	TUMOR FREE	Alive	806	[Not Applicable]	[Not Available]	[Not Available]	[Not Applicable]	2008	55	Core needle biopsy	[Not Applicable]	Lumpectomy	[Not Available]	Negative	[Not Evaluated]	[Not Applicable]	[Not Available]	Sentinel node biopsy alone	[Not Available]	NO	[Not Available]	2	0	[Not Available]	[Not Available]	T1c
TCGA-E2-A10A	BRCA-A10A-01A	v2.1	Alive	1229	Positive	Positive	Negative	Negative	Negative	Negative	LumA	IDC	4da7abaf-ac7a-41c0-8033-5780a398545c	2011-02-11	NO	YES	-15085	FEMALE	Pre (<6 months since LMP AND no prior bilateral ovariectomy AND not on estrogen replacement)	WHITE	NOT HISPANIC OR LATINO	No	No	WITH TUMOR	Alive	352	[Not Applicable]	[Not Available]	[Not Available]	[Not Applicable]	2007	41	Core needle biopsy	[Not Applicable]	Simple Mastectomy	[Not Available]	Negative	[Not Available]	[Not Applicable]	[Not Available]	Sentinel node biopsy alone	[Not Available]	NO	[Not Available]	3	0	0	[Not Available]	T3
TCGA-BH-A0EB	BRCA-A0EB-01A	v1.5	Alive	745	Positive	Positive	Negative	Negative	Negative	Negative	LumA	IDC	ec6930e5-2d83-435a-9a57-a2c5c22caf02	2010-11-09	NO	YES	-25259	FEMALE	Post (prior bilateral ovariectomy OR >12 mo since LMP with no prior hysterectomy)	WHITE	[Not Available]	No	No	TUMOR FREE	Alive	745	[Not Applicable]	[Not Available]	[Not Available]	[Not Applicable]	2008	69	Core needle biopsy	[Not Applicable]	Lumpectomy	[Not Available]	Negative	[Not Evaluated]	[Not Applicable]	[Not Available]	Sentinel lymph node biopsy plus axillary dissection	[Not Available]	NO	[Not Available]	4	0	[Not Available]	[Not Available]	T1c
TCGA-BH-A0B8	BRCA-A0B8-01A	v2.1	Alive	1569	Positive	Positive	Negative	Negative	Negative	Negative	LumA	IDC	d3a75976-67d3-40fa-9f6f-cf2a3d7b773c	2010-11-03	NO	YES	-23380	FEMALE	Post (prior bilateral ovariectomy OR >12 mo since LMP with no prior hysterectomy)	WHITE	[Not Available]	No	No	TUMOR FREE	Alive	1569	[Not Applicable]	[Not Available]	[Not Available]	[Not Applicable]	2006	64	Core needle biopsy	[Not Applicable]	Lumpectomy	[Not Available]	Negative	[Not Available]	[Not Applicable]	[Not Available]	Sentinel node biopsy alone	[Not Available]	NO	[Not Available]	2	0	[Not Available]	[Not Available]	T1b
TCGA-A2-A0T5	BRCA-A0T5-01A	v2.1	Alive	531	Positive	Positive	Negative	Negative	Negative	Negative	LumA	IDC	36d77496-99f8-4911-ba7c-89fae32662aa	2010-11-09	NO	YES	-14503	FEMALE	Pre (<6 months since LMP AND no prior bilateral ovariectomy AND not on estrogen replacement)	WHITE	NOT HISPANIC OR LATINO	No	No	TUMOR FREE	Alive	321	[Not Applicable]	[Not Available]	[Not Available]	[Not Applicable]	2009	39	Core needle biopsy	[Not Applicable]	Simple Mastectomy	[Not Available]	Negative	[Not Available]	[Not Applicable]	[Not Available]	Sentinel node biopsy alone	[Not Available]	YES	[Not Available]	4	0	0	[Not Available]	T2
TCGA-A2-A0CS	BRCA-A0CS-01A	v2.1	Alive	2298	Positive	Positive	Negative	Negative	Negative	Negative	LumA	IDC	d071c16b-7cee-45ed-8ec9-612418143815	2011-01-27	NO	YES	-26817	FEMALE	Post (prior bilateral ovariectomy OR >12 mo since LMP with no prior hysterectomy)	WHITE	NOT HISPANIC OR LATINO	No	No	TUMOR FREE	Alive	2298	[Not Applicable]	[Not Available]	[Not Available]	[Not Applicable]	2004	73	Other method, specify:	Skin biopsy	Modified Radical Mastectomy	[Not Available]	Positive	[Not Evaluated]	[Not Applicable]	[Not Available]	Axillary lymph node dissection alone	[Not Available]	NO	[Not Available]	15	12	0	[Not Available]	T4b
TCGA-A2-A0CQ	BRCA-A0CQ-01A	v2.1	Alive	2695	Positive	Positive	Negative	Negative	Negative	Negative	LumA	IDC	ab34a9a2-d72d-4106-94fb-118844b1b60b	2010-08-10	NO	YES	-22810	FEMALE	Post (prior bilateral ovariectomy OR >12 mo since LMP with no prior hysterectomy)	BLACK OR AFRICAN AMERICAN	NOT HISPANIC OR LATINO	No	No	TUMOR FREE	Alive	2393	[Not Applicable]	[Not Available]	[Not Available]	[Not Applicable]	2003	62	Core needle biopsy	[Not Applicable]	Lumpectomy	[Not Available]	Positive	Lumpectomy	[Not Applicable]	Negative	Sentinel node biopsy alone	[Not Available]	YES	[Not Available]	1	0	0	[Not Available]	T1
TCGA-A2-A0EV	BRCA-A0EV-01A	v2.1	Alive	968	Positive	Positive	Negative	Negative	Negative	Negative	LumA	IDC	7032ec9c-e96b-4642-a7b6-d0aee7a3add2	2010-08-11	NO	YES	-29285	FEMALE	Post (prior bilateral ovariectomy OR >12 mo since LMP with no prior hysterectomy)	WHITE	NOT HISPANIC OR LATINO	No	No	TUMOR FREE	Alive	545	[Not Applicable]	[Not Available]	[Not Available]	[Not Applicable]	2008	80	Core needle biopsy	[Not Applicable]	Lumpectomy	[Not Available]	Negative	[Not Available]	[Not Applicable]	[Not Available]	Sentinel node biopsy alone	[Not Available]	YES	[Not Available]	6	0	0	[Not Available]	T1c
TCGA-A2-A0D3	BRCA-A0D3-01A	v2.1	Alive	875	Positive	Positive	Negative	Negative	Negative	Negative	LumA	IDC	4a16429b-884f-4c95-8683-feeedf0d6a55	2011-01-28	NO	YES	-15524	FEMALE	Post (prior bilateral ovariectomy OR >12 mo since LMP with no prior hysterectomy)	WHITE	NOT HISPANIC OR LATINO	No	No	TUMOR FREE	Alive	736	[Not Applicable]	[Not Available]	[Not Available]	[Not Applicable]	2008	42	Core needle biopsy	[Not Applicable]	Simple Mastectomy	[Not Available]	Negative	[Not Available]	[Not Applicable]	[Not Available]	Sentinel node biopsy alone	[Not Available]	YES	[Not Available]	1	0	0	[Not Available]	T1c
TCGA-BH-A0H9	BRCA-A0H9-01A	v1.5	Alive	1247	Positive	Positive	Negative	Negative	Negative	Negative	LumA	IDC	0f64edec-0f1f-4025-8a53-75f9534f7828	2010-11-17	NO	YES	-25289	FEMALE	Post (prior bilateral ovariectomy OR >12 mo since LMP with no prior hysterectomy)	WHITE	[Not Available]	No	No	TUMOR FREE	Alive	1247	[Not Applicable]	[Not Available]	[Not Available]	[Not Applicable]	2007	69	Core needle biopsy	[Not Applicable]	Lumpectomy	[Not Available]	Negative	[Not Evaluated]	[Not Applicable]	[Not Available]	Sentinel node biopsy alone	[Not Available]	NO	[Not Available]	1	0	[Not Available]	[Not Available]	T2
TCGA-A2-A0EO	BRCA-A0EO-01A	v2.1	Alive	2442	Positive	Positive	Negative	Negative	Negative	Negative	LumA	IDC	bf88ddf5-a6d4-498c-bf7f-db9bfabff72d	2010-08-10	NO	YES	-19880	FEMALE	Peri (6-12 months since last menstrual period)	WHITE	NOT HISPANIC OR LATINO	No	No	TUMOR FREE	Alive	2181	[Not Applicable]	[Not Available]	[Not Available]	[Not Applicable]	2003	54	Core needle biopsy	[Not Applicable]	Lumpectomy	[Not Available]	Close	[Not Available]	[Not Applicable]	[Not Available]	Sentinel node biopsy alone	[Not Available]	YES	[Not Available]	3	0	0	[Not Available]	T1
TCGA-BH-A0E1	BRCA-A0E1-01A	v1.5	Alive	477	Positive	Positive	Negative	Negative	Negative	Negative	LumA	IDC	606fbc6a-b41b-441d-9401-51e54912bf5e	2010-11-09	NO	YES	-19192	FEMALE	Peri (6-12 months since last menstrual period)	WHITE	[Not Available]	No	No	TUMOR FREE	Alive	477	[Not Applicable]	[Not Available]	[Not Available]	[Not Applicable]	2009	52	Core needle biopsy	[Not Applicable]	Simple Mastectomy	[Not Available]	Negative	[Not Evaluated]	[Not Applicable]	[Not Available]	Sentinel lymph node biopsy plus axillary dissection	[Not Available]	NO	[Not Available]	17	2	[Not Available]	[Not Available]	T2
TCGA-AN-A0AS	BRCA-A0AS-01A	v4.0	Alive	10	Positive	Negative	Negative	Negative	Negative	Negative	LumA	IDC	7c2a8440-0206-4039-8474-8d62f6c7de0c	2010-12-28	NO	YES	-25658	FEMALE	Post (prior bilateral ovariectomy OR >12 mo since LMP with no prior hysterectomy)	WHITE	NOT HISPANIC OR LATINO	No	No	TUMOR FREE	Alive	10	[Not Applicable]	[Not Available]	[Not Available]	[Not Applicable]	2010	70	Tumor resection	[Not Applicable]	Modified Radical Mastectomy	[Not Available]	Negative	[Not Available]	[Not Applicable]	[Not Available]	No axillary staging	[Not Available]	NO	[Not Available]	9	4	0	[Not Available]	T2
TCGA-BH-A0DQ	BRCA-A0DQ-01A	v1.5	Alive	98	Positive	Positive	Negative	Negative	Negative	Negative	LumA	IDC	a851ca14-7bbf-455b-a054-ec03979a4247	2010-11-09	NO	YES	-15533	FEMALE	Pre (<6 months since LMP AND no prior bilateral ovariectomy AND not on estrogen replacement)	WHITE	[Not Available]	No	No	TUMOR FREE	Alive	98	[Not Applicable]	[Not Available]	[Not Available]	[Not Applicable]	2009	42	Core needle biopsy	[Not Applicable]	Lumpectomy	[Not Available]	Negative	[Not Evaluated]	[Not Applicable]	[Not Available]	Sentinel lymph node biopsy plus axillary dissection	[Not Available]	NO	[Not Available]	25	1	[Not Available]	[Not Available]	T2
TCGA-A8-A086	BRCA-A086-01A	v4.0	Alive	396	Positive	Positive	Negative	Negative	Negative	Negative	LumA	IDC	f9eb88f7-9293-46bf-ace4-a746e4ff80dc	2011-05-27	NO	YES	-21731	FEMALE	Post (prior bilateral ovariectomy OR >12 mo since LMP with no prior hysterectomy)	[Not Available]	[Not Available]	No	No	TUMOR FREE	Alive	396	[Not Applicable]	[Not Available]	[Not Available]	[Not Applicable]	2009	59	[Not Available]	[Not Applicable]	Other	Surgical Resection	Negative	[Not Available]	[Not Applicable]	[Not Available]	[Not Available]	[Not Available]	[Not Available]	[Not Available]	[Not Available]	[Not Available]	[Not Available]	6th	T1c
TCGA-BH-A0DK	BRCA-A0DK-01A	v1.5	Alive	423	Positive	Positive	Negative	Negative	Negative	Negative	LumA	IDC	f2bbfa9d-9a9d-4f46-9fde-378e4c44e2ad	2010-11-08	NO	YES	-18237	FEMALE	Pre (<6 months since LMP AND no prior bilateral ovariectomy AND not on estrogen replacement)	WHITE	[Not Available]	No	No	TUMOR FREE	Alive	423	[Not Applicable]	[Not Available]	[Not Available]	[Not Applicable]	2009	49	Excisional Biopsy	[Not Applicable]	Simple Mastectomy	[Not Available]	Negative	[Not Available]	[Not Applicable]	[Not Available]	Sentinel node biopsy alone	[Not Available]	NO	[Not Available]	3	0	[Not Available]	[Not Available]	T2
TCGA-A2-A0YF	BRCA-A0YF-01A	v2.1	Alive	469	Positive	Negative	Negative	Negative	Negative	Negative	LumA	IDC	ae8c77fe-e6c8-44d5-8265-4a38c637bbef	2010-12-02	NO	YES	-24660	FEMALE	Post (prior bilateral ovariectomy OR >12 mo since LMP with no prior hysterectomy)	BLACK OR AFRICAN AMERICAN	NOT HISPANIC OR LATINO	No	No	TUMOR FREE	Alive	289	[Not Applicable]	[Not Available]	[Not Available]	[Not Applicable]	2009	67	Core needle biopsy	[Not Applicable]	Simple Mastectomy	[Not Available]	Negative	[Not Available]	[Not Applicable]	[Not Available]	Sentinel node biopsy alone	[Not Available]	YES	[Not Available]	1	0	1	[Not Available]	T1b
TCGA-BH-A0HF	BRCA-A0HF-01A	v1.5	Alive	727	Positive	Positive	Negative	Negative	Negative	Negative	LumA	IDC	17ca61a2-607a-45ff-88fa-ef72e80bf891	2010-11-10	NO	YES	-28233	FEMALE	Post (prior bilateral ovariectomy OR >12 mo since LMP with no prior hysterectomy)	WHITE	[Not Available]	No	No	TUMOR FREE	Alive	727	[Not Applicable]	[Not Available]	[Not Available]	[Not Applicable]	2008	77	Core needle biopsy	[Not Applicable]	Lumpectomy	[Not Available]	Negative	[Not Evaluated]	[Not Applicable]	[Not Available]	Sentinel node biopsy alone	[Not Available]	NO	[Not Available]	2	0	[Not Available]	[Not Available]	T1c
TCGA-BH-A0AY	BRCA-A0AY-01A	v2.1	Alive	777	Positive	Positive	Negative	Negative	Negative	Negative	LumA	IDC	93ed6066-b567-4e1c-ab81-23370f9d3452	2010-11-03	NO	YES	-22703	FEMALE	Post (prior bilateral ovariectomy OR >12 mo since LMP with no prior hysterectomy)	WHITE	[Not Available]	No	No	TUMOR FREE	Alive	777	[Not Applicable]	[Not Available]	[Not Available]	[Not Applicable]	2008	62	Core needle biopsy	[Not Applicable]	Simple Mastectomy	[Not Available]	Negative	[Not Available]	[Not Applicable]	[Not Available]	Sentinel node biopsy alone	[Not Available]	NO	[Not Available]	1	0	[Not Available]	[Not Available]	T2
TCGA-BH-A0BV	BRCA-A0BV-01A	v1.5	Alive	1519	Positive	Positive	Negative	Negative	Negative	Negative	LumA	IDC	87f03d04-e651-4a6e-aea6-1c946aa46202	2010-11-09	NO	YES	-28699	FEMALE	Post (prior bilateral ovariectomy OR >12 mo since LMP with no prior hysterectomy)	WHITE	[Not Available]	No	No	TUMOR FREE	Alive	1519	[Not Applicable]	[Not Available]	[Not Available]	[Not Applicable]	2006	78	Core needle biopsy	[Not Applicable]	Modified Radical Mastectomy	[Not Available]	Negative	[Not Available]	[Not Applicable]	[Not Available]	Sentinel lymph node biopsy plus axillary dissection	[Not Available]	NO	[Not Available]	25	2	[Not Available]	[Not Available]	T2
TCGA-E9-A1R2	BRCA-A1R2-01A	enrollment	Alive	19	Positive	Negative	Negative	Negative	Negative	Negative	LumA	IDC	8631969d-4ac6-4fe1-9db3-d47db604494a	2011-07-28	YES	NO	-18936	FEMALE	Post (prior bilateral ovariectomy OR >12 mo since LMP with no prior hysterectomy)	WHITE	NOT HISPANIC OR LATINO	No	No	[Not Available]	Alive	19	[Not Applicable]	[Not Available]	[Not Available]	[Not Applicable]	2011	51	Core needle biopsy	[Not Applicable]	Lumpectomy	[Not Available]	Positive	[Not Evaluated]	[Not Applicable]	[Not Available]	Axillary lymph node dissection alone	[Not Available]	NO	YES	19	17	[Not Available]	7th	T2
TCGA-D8-A27P	BRCA-A27P-01A	enrollment	Alive	23	Positive	Positive	Negative	Negative	Negative	Negative	LumA	IDC	c54d5507-bba5-4a1e-8885-3c3b1eed13c1	2011-07-18	YES	NO	-23576	FEMALE	Post (prior bilateral ovariectomy OR >12 mo since LMP with no prior hysterectomy)	WHITE	NOT HISPANIC OR LATINO	No	No	TUMOR FREE	Alive	23	[Not Applicable]	[Not Available]	[Not Available]	[Not Applicable]	2011	64	Other method, specify:	intraoperative examination	Modified Radical Mastectomy	[Not Available]	Negative	[Not Available]	[Not Applicable]	[Not Available]	Sentinel node biopsy alone	[Not Available]	NO	YES	1	0	[Not Available]	7th	T1c
TCGA-BH-A0HO	BRCA-A0HO-01A	v1.5	Alive	76	Positive	Positive	Negative	Negative	Negative	Negative	LumA	IDC	8332806e-f547-4aae-89af-6d5bec831fd2	2010-11-11	NO	YES	-17710	FEMALE	Pre (<6 months since LMP AND no prior bilateral ovariectomy AND not on estrogen replacement)	WHITE	[Not Available]	No	No	TUMOR FREE	Alive	76	[Not Applicable]	[Not Available]	[Not Available]	[Not Applicable]	2009	48	Core needle biopsy	[Not Applicable]	Lumpectomy	[Not Available]	Negative	[Not Evaluated]	[Not Applicable]	[Not Available]	Sentinel lymph node biopsy plus axillary dissection	[Not Available]	YES	[Not Available]	18	1	1	[Not Available]	T1c
TCGA-BH-A0DS	BRCA-A0DS-01A	v1.5	Alive	78	Positive	Positive	Negative	Negative	Negative	Negative	LumA	IDC	fb57c598-b45b-478a-9d34-ca1f050d5b7c	2010-11-09	NO	YES	-25944	FEMALE	Post (prior bilateral ovariectomy OR >12 mo since LMP with no prior hysterectomy)	WHITE	[Not Available]	No	No	TUMOR FREE	Alive	78	[Not Applicable]	[Not Available]	[Not Available]	[Not Applicable]	2010	71	Core needle biopsy	[Not Applicable]	Lumpectomy	[Not Available]	Negative	[Not Evaluated]	[Not Applicable]	[Not Available]	Sentinel lymph node biopsy plus axillary dissection	[Not Available]	NO	[Not Available]	14	8	[Not Available]	[Not Available]	T2
TCGA-AN-A0FK	BRCA-A0FK-01A	v4.0	Alive	213	Positive	Positive	Negative	Negative	Negative	Negative	LumA	IDC	2f4cbedf-ed7e-45a2-bf34-f1d1e696bdde	2010-12-20	NO	YES	-32462	FEMALE	Post (prior bilateral ovariectomy OR >12 mo since LMP with no prior hysterectomy)	WHITE	NOT HISPANIC OR LATINO	No	No	TUMOR FREE	Alive	213	[Not Applicable]	[Not Available]	[Not Available]	[Not Applicable]	2010	88	Tumor resection	[Not Applicable]	Modified Radical Mastectomy	[Not Available]	Negative	[Not Available]	[Not Applicable]	[Not Available]	Axillary lymph node dissection alone	[Not Available]	NO	[Not Available]	7	0	0	[Not Available]	T4
TCGA-A8-A09A	BRCA-A09A-01A	v4.0	Alive	304	Positive	Positive	Negative	Negative	Negative	Negative	LumA	IDC	b205bba0-1870-4458-9088-8817e20389fe	2011-05-27	NO	YES	-14883	FEMALE	Pre (<6 months since LMP AND no prior bilateral ovariectomy AND not on estrogen replacement)	[Not Available]	[Not Available]	No	No	WITH TUMOR	Alive	304	[Not Applicable]	[Not Available]	[Not Available]	[Not Applicable]	2009	40	[Not Available]	[Not Applicable]	Other	Surgical Resection	Positive	[Not Available]	[Not Applicable]	[Not Available]	[Not Available]	[Not Available]	[Not Available]	[Not Available]	[Not Available]	[Not Available]	[Not Available]	6th	T2
TCGA-C8-A1HI	BRCA-A1HI-01A	v2.1	Alive	343	Positive	Positive	Negative	Negative	Negative	Negative	LumA	IDC	444374f8-9282-439c-af00-0f828edcbff3	2011-06-01	YES	NO	[Not Available]	FEMALE	Pre (<6 months since LMP AND no prior bilateral ovariectomy AND not on estrogen replacement)	ASIAN	NOT HISPANIC OR LATINO	No	Yes	TUMOR FREE	Alive	0	[Not Applicable]	[Not Available]	[Not Available]	[Not Applicable]	2010	40	Other method, specify:	Patey's Surgery	Other	Patey's Surgery	Negative	[Not Available]	[Not Applicable]	[Not Available]	Axillary lymph node dissection alone	[Not Available]	[Not Available]	YES	6	[Not Available]	[Not Available]	6th	T2
TCGA-D8-A1XU	BRCA-A1XU-01A	v2.1	Alive	395	Positive	Positive	Negative	Negative	Negative	Negative	LumA	IDC	332148f5-f070-4c20-8eb1-4d8c0673aa52	2011-05-16	YES	NO	-20715	FEMALE	Post (prior bilateral ovariectomy OR >12 mo since LMP with no prior hysterectomy)	WHITE	NOT HISPANIC OR LATINO	No	No	TUMOR FREE	Alive	150	[Not Applicable]	[Not Available]	[Not Available]	[Not Applicable]	2010	56	Core needle biopsy	[Not Applicable]	Modified Radical Mastectomy	[Not Available]	Negative	[Not Available]	[Not Applicable]	Negative	Sentinel node biopsy alone	[Not Available]	NO	YES	1	0	0	7th	T1c
TCGA-D8-A1JH	BRCA-A1JH-01A	v2.1	Alive	426	Positive	Positive	Negative	Negative	Negative	Negative	LumA	IDC	4d1bf9e6-5837-4aed-b568-92f014ed5a4b	2011-03-28	YES	NO	-20497	FEMALE	Post (prior bilateral ovariectomy OR >12 mo since LMP with no prior hysterectomy)	WHITE	NOT HISPANIC OR LATINO	No	No	TUMOR FREE	Alive	284	[Not Applicable]	[Not Available]	[Not Available]	[Not Applicable]	2010	56	Fine needle aspiration biopsy	[Not Applicable]	Modified Radical Mastectomy	[Not Available]	Negative	[Not Available]	[Not Applicable]	[Not Available]	Axillary lymph node dissection alone	[Not Available]	[Not Available]	YES	9	[Not Available]	[Not Available]	7th	T1c
TCGA-BH-A0E2	BRCA-A0E2-01A	v1.5	Alive	435	Positive	Positive	Negative	Negative	Negative	Negative	LumA	IDC	8ace3b8c-f23e-48a9-a137-9e046bd9549b	2010-11-09	NO	YES	-18152	FEMALE	Pre (<6 months since LMP AND no prior bilateral ovariectomy AND not on estrogen replacement)	BLACK OR AFRICAN AMERICAN	[Not Available]	No	No	TUMOR FREE	Alive	376	[Not Applicable]	[Not Available]	[Not Available]	[Not Applicable]	2009	49	Core needle biopsy	[Not Applicable]	Modified Radical Mastectomy	[Not Available]	Negative	[Not Evaluated]	[Not Applicable]	[Not Available]	Axillary lymph node dissection alone	[Not Available]	NO	[Not Available]	26	4	[Not Available]	[Not Available]	T2
TCGA-D8-A27L	BRCA-A27L-01A	v2.1	Alive	499	Positive	Positive	Negative	Negative	Negative	Negative	LumA	IDC	6020d1b4-ee20-4cc9-82a3-340b5e3122f1	2011-07-18	YES	NO	-18025	FEMALE	Post (prior bilateral ovariectomy OR >12 mo since LMP with no prior hysterectomy)	WHITE	NOT HISPANIC OR LATINO	No	No	TUMOR FREE	Alive	126	[Not Applicable]	[Not Available]	[Not Available]	[Not Applicable]	2011	49	Core needle biopsy	[Not Applicable]	Modified Radical Mastectomy	[Not Available]	Negative	[Not Available]	[Not Applicable]	[Not Available]	Sentinel lymph node biopsy plus axillary dissection	[Not Available]	NO	YES	16	2	[Not Available]	7th	T1c
TCGA-D8-A1XD	BRCA-A1XD-01A	v2.1	Alive	522	Positive	Positive	Negative	Negative	Negative	Negative	LumA	IDC	c4699748-f01d-4b30-9c74-1ca77fb84ac1	2011-05-16	YES	NO	-13510	FEMALE	Pre (<6 months since LMP AND no prior bilateral ovariectomy AND not on estrogen replacement)	WHITE	NOT HISPANIC OR LATINO	No	No	TUMOR FREE	Alive	155	[Not Applicable]	[Not Available]	[Not Available]	[Not Applicable]	2010	36	Core needle biopsy	[Not Applicable]	Modified Radical Mastectomy	[Not Available]	Negative	[Not Available]	[Not Applicable]	[Not Available]	Axillary lymph node dissection alone	[Not Available]	NO	YES	18	6	[Not Available]	7th	T1c
TCGA-A8-A093	BRCA-A093-01A	v4.0	Alive	546	Positive	Positive	Negative	Negative	Negative	Negative	LumA	IDC	02f5ae33-a563-4ecb-9e33-dfa500a44931	2011-05-27	NO	YES	-22373	FEMALE	Post (prior bilateral ovariectomy OR >12 mo since LMP with no prior hysterectomy)	[Not Available]	[Not Available]	Yes	No	TUMOR FREE	Alive	546	[Not Applicable]	[Not Available]	[Not Available]	[Not Applicable]	2009	61	[Not Available]	[Not Applicable]	Other	Surgical resection	Negative	[Not Available]	[Not Applicable]	[Not Available]	[Not Available]	[Not Available]	[Not Available]	[Not Available]	[Not Available]	[Not Available]	[Not Available]	6th	T2
TCGA-D8-A1XB	BRCA-A1XB-01A	v2.1	Alive	552	Positive	Positive	Negative	Negative	Negative	Negative	LumA	IDC	d2694b09-7844-4496-865c-5d3d8cd03330	2011-05-16	YES	NO	-22976	FEMALE	Post (prior bilateral ovariectomy OR >12 mo since LMP with no prior hysterectomy)	WHITE	NOT HISPANIC OR LATINO	No	No	TUMOR FREE	Alive	201	[Not Applicable]	[Not Available]	[Not Available]	[Not Applicable]	2010	62	Core needle biopsy	[Not Applicable]	Modified Radical Mastectomy	[Not Available]	Negative	[Not Available]	[Not Applicable]	[Not Available]	Axillary lymph node dissection alone	[Not Available]	NO	YES	10	1	0	7th	T2
TCGA-EW-A1PA	BRCA-A1PA-01A	v2.1	Alive	575	Positive	Positive	Negative	Negative	Negative	Negative	LumA	IDC	4cfef7f9-f1ee-401c-a2a3-c225d4adc3b6	2011-05-11	NO	YES	-21837	FEMALE	Post (prior bilateral ovariectomy OR >12 mo since LMP with no prior hysterectomy)	WHITE	HISPANIC OR LATINO	No	No	TUMOR FREE	Alive	267	[Not Applicable]	[Not Available]	[Not Available]	[Not Applicable]	2010	59	Core needle biopsy	[Not Applicable]	Lumpectomy	[Not Available]	Negative	[Not Available]	[Not Applicable]	[Not Available]	Axillary lymph node dissection alone	[Not Available]	NO	YES	13	1	[Not Available]	7th	T2
TCGA-E2-A154	BRCA-A154-01A	v2.1	Alive	591	Positive	Positive	Negative	Negative	Negative	Negative	LumA	IDC	24e39609-9645-43e5-960b-db5446eaea65	2011-04-07	NO	YES	-24999	FEMALE	Post (prior bilateral ovariectomy OR >12 mo since LMP with no prior hysterectomy)	WHITE	NOT HISPANIC OR LATINO	No	No	TUMOR FREE	Alive	325	[Not Applicable]	[Not Available]	[Not Available]	[Not Applicable]	2009	68	Tumor resection	[Not Applicable]	Lumpectomy	[Not Available]	Negative	[Not Available]	[Not Applicable]	[Not Available]	Sentinel node biopsy alone	[Not Available]	NO	YES	2	0	[Not Available]	6th	T1c
TCGA-BH-A0HI	BRCA-A0HI-01A	v1.5	Alive	620	Positive	Positive	Negative	Negative	Negative	Negative	LumA	IDC	e0375a8b-a135-4103-a59d-39063fcf4a6f	2010-11-10	NO	YES	-28644	FEMALE	Post (prior bilateral ovariectomy OR >12 mo since LMP with no prior hysterectomy)	WHITE	[Not Available]	No	No	TUMOR FREE	Alive	620	[Not Applicable]	[Not Available]	[Not Available]	[Not Applicable]	2008	78	Core needle biopsy	[Not Applicable]	Lumpectomy	[Not Available]	Negative	[Not Evaluated]	[Not Applicable]	[Not Available]	Sentinel node biopsy alone	[Not Available]	YES	[Not Available]	1	0	0	[Not Available]	T1c
TCGA-D8-A141	BRCA-A141-01A	v2.1	Alive	626	Positive	Positive	Negative	Negative	Negative	Negative	LumA	IDC	42f6f503-4cf6-4a8e-b5fe-b44bccf6b38b	2011-02-27	YES	NO	-14626	FEMALE	Indeterminate (neither Pre or Postmenopausal)	WHITE	NOT HISPANIC OR LATINO	No	No	[Not Available]	Alive	113	[Not Applicable]	[Not Available]	[Not Available]	[Not Applicable]	2010	40	Fine needle aspiration biopsy	[Not Applicable]	Modified Radical Mastectomy	[Not Available]	Negative	[Not Available]	[Not Applicable]	[Not Available]	Axillary lymph node dissection alone	[Not Available]	[Not Available]	YES	15	1	[Not Available]	7th	T1c
TCGA-A7-A26J	BRCA-A26J-01A	v4.0	Alive	627	Positive	Positive	Negative	Negative	Negative	Negative	LumA	IDC	6cb6f179-defd-4661-af0a-c353b74c0c49	2011-07-28	YES	NO	-17930	FEMALE	Pre (<6 months since LMP AND no prior bilateral ovariectomy AND not on estrogen replacement)	WHITE	NOT HISPANIC OR LATINO	No	No	WITH TUMOR	Alive	68	[Not Applicable]	[Not Available]	[Not Available]	[Not Applicable]	2011	49	Core needle biopsy	[Not Applicable]	Simple Mastectomy	[Not Available]	Negative	[Not Available]	[Not Applicable]	[Not Available]	Sentinel lymph node biopsy plus axillary dissection	[Not Available]	NO	YES	4	0	[Not Available]	7th	T2
TCGA-A2-A0T7	BRCA-A0T7-01A	v2.1	Alive	631	Positive	Positive	Negative	Negative	Negative	Negative	LumA	IDC	43d5632e-7272-4aad-9496-7f5a99671223	2010-11-17	NO	YES	-18756	FEMALE	Pre (<6 months since LMP AND no prior bilateral ovariectomy AND not on estrogen replacement)	WHITE	NOT HISPANIC OR LATINO	No	No	TUMOR FREE	Alive	397	[Not Applicable]	[Not Available]	[Not Available]	[Not Applicable]	2009	51	Core needle biopsy	[Not Applicable]	Modified Radical Mastectomy	[Not Available]	Positive	Other	Skin excision	Negative	Sentinel node biopsy alone	[Not Available]	YES	[Not Available]	2	0	1	[Not Available]	T2
TCGA-D8-A1JP	BRCA-A1JP-01A	v2.1	Alive	639	Positive	Positive	Negative	Negative	Negative	Negative	LumA	IDC	752f4773-5a12-4485-a1f6-896e148ddf4d	2011-03-29	YES	NO	-26862	FEMALE	Post (prior bilateral ovariectomy OR >12 mo since LMP with no prior hysterectomy)	WHITE	NOT HISPANIC OR LATINO	No	No	[Not Available]	Alive	167	[Not Applicable]	[Not Available]	[Not Available]	[Not Applicable]	2010	73	Fine needle aspiration biopsy	[Not Applicable]	Lumpectomy	[Not Available]	Negative	Mastectomy NOS	[Not Applicable]	Negative	Sentinel node biopsy alone	[Not Available]	[Not Available]	YES	1	[Not Available]	[Not Available]	7th	T1c
TCGA-D8-A146	BRCA-A146-01A	v2.1	Alive	643	Positive	Positive	Negative	Negative	Negative	Negative	LumA	IDC	03da7a65-fa2f-42cb-a709-5fe8736f21d3	2011-03-30	YES	NO	-20861	FEMALE	Post (prior bilateral ovariectomy OR >12 mo since LMP with no prior hysterectomy)	WHITE	NOT HISPANIC OR LATINO	Yes	Yes	[Not Available]	Alive	344	[Not Applicable]	[Not Available]	[Not Available]	[Not Applicable]	2010	57	Fine needle aspiration biopsy	[Not Applicable]	Modified Radical Mastectomy	[Not Available]	Negative	[Not Available]	[Not Applicable]	[Not Available]	Axillary lymph node dissection alone	[Not Available]	NO	YES	11	0	[Not Available]	7th	T2
TCGA-E2-A15F	BRCA-A15F-01A	v2.1	Alive	658	Positive	Positive	Negative	Negative	Negative	Negative	LumA	IDC	ec77a23d-84f5-47e4-bf2a-fa1c03baf3db	2011-04-13	NO	YES	-23660	FEMALE	Post (prior bilateral ovariectomy OR >12 mo since LMP with no prior hysterectomy)	WHITE	NOT HISPANIC OR LATINO	No	No	TUMOR FREE	Alive	469	[Not Applicable]	[Not Available]	[Not Available]	[Not Applicable]	2009	64	Tumor resection	[Not Applicable]	Lumpectomy	[Not Available]	Negative	[Not Available]	[Not Applicable]	[Not Available]	Sentinel node biopsy alone	[Not Available]	NO	YES	3	0	[Not Available]	6th	T1c
TCGA-BH-A0BJ	BRCA-A0BJ-01A	v1.5	Alive	660	Positive	Positive	Negative	Negative	Negative	Negative	LumA	IDC	d6f911b5-e895-43f8-8f86-0ac2f1bc6fae	2010-11-08	NO	YES	-15027	FEMALE	Pre (<6 months since LMP AND no prior bilateral ovariectomy AND not on estrogen replacement)	WHITE	[Not Available]	No	No	TUMOR FREE	Alive	660	[Not Applicable]	[Not Available]	[Not Available]	[Not Applicable]	2008	41	Core needle biopsy	[Not Applicable]	Lumpectomy	[Not Available]	Negative	[Not Available]	[Not Applicable]	[Not Available]	Sentinel lymph node biopsy plus axillary dissection	[Not Available]	NO	[Not Available]	18	2	[Not Available]	[Not Available]	T2
TCGA-E2-A1IN	BRCA-A1IN-01A	v2.1	Alive	675	Positive	Positive	Negative	Negative	Negative	Negative	LumA	IDC	f43d622f-eed5-4933-adc6-ae9ad1e33028	2011-04-29	NO	YES	-22199	FEMALE	Post (prior bilateral ovariectomy OR >12 mo since LMP with no prior hysterectomy)	WHITE	NOT HISPANIC OR LATINO	No	No	TUMOR FREE	Alive	392	[Not Applicable]	[Not Available]	[Not Available]	[Not Applicable]	2010	60	Tumor resection	[Not Applicable]	Lumpectomy	[Not Available]	Negative	[Not Available]	[Not Applicable]	[Not Available]	Sentinel node biopsy alone	[Not Available]	NO	YES	2	0	[Not Available]	7th	T1c
TCGA-BH-A0H7	BRCA-A0H7-01A	v1.5	Alive	702	Positive	Positive	Negative	Negative	Negative	Negative	LumA	IDC	2021ed1f-dc75-4701-b8b8-1386466e4802	2010-11-10	NO	YES	-23972	FEMALE	Post (prior bilateral ovariectomy OR >12 mo since LMP with no prior hysterectomy)	WHITE	[Not Available]	No	No	TUMOR FREE	Alive	702	[Not Applicable]	[Not Available]	[Not Available]	[Not Applicable]	2008	65	Core needle biopsy	[Not Applicable]	Modified Radical Mastectomy	[Not Available]	Negative	[Not Evaluated]	[Not Applicable]	[Not Available]	Axillary lymph node dissection alone	[Not Available]	NO	[Not Available]	16	6	[Not Available]	[Not Available]	T1c
TCGA-A7-A13G	BRCA-A13G-01A	v4.0	Alive	718	Positive	Positive	Negative	Negative	Negative	Negative	LumA	IDC	6cd9baf5-bbe0-4c1e-a87f-c53b3af22890	2011-05-16	YES	NO	-28969	FEMALE	Post (prior bilateral ovariectomy OR >12 mo since LMP with no prior hysterectomy)	WHITE	NOT HISPANIC OR LATINO	Yes	No	TUMOR FREE	Alive	208	[Not Applicable]	[Not Available]	[Not Available]	[Not Applicable]	2010	79	Core needle biopsy	[Not Applicable]	Simple Mastectomy	[Not Available]	Negative	[Not Available]	[Not Applicable]	[Not Available]	Sentinel node biopsy alone	[Not Available]	NO	YES	1	0	[Not Available]	7th	T2
TCGA-A8-A06Y	BRCA-A06Y-01A	v4.0	Alive	791	Positive	Positive	Negative	Negative	Negative	Negative	LumA	IDC	515b1400-e896-4f2a-81bd-70895441a0bd	2011-05-27	NO	YES	-24442	FEMALE	Post (prior bilateral ovariectomy OR >12 mo since LMP with no prior hysterectomy)	[Not Available]	[Not Available]	No	No	TUMOR FREE	Alive	791	[Not Applicable]	[Not Available]	[Not Available]	[Not Applicable]	2008	66	[Not Available]	[Not Applicable]	Other	Surgical Resection	Negative	[Not Available]	[Not Applicable]	[Not Available]	[Not Available]	[Not Available]	[Not Available]	[Not Available]	[Not Available]	[Not Available]	[Not Available]	6th	T2
TCGA-BH-A0GY	BRCA-A0GY-01A	v1.5	Alive	923	Positive	Positive	Negative	Negative	Negative	Negative	LumA	IDC	7d9d3522-ec3b-4efe-8c8e-c0e675276ef5	2010-11-10	NO	YES	-24493	FEMALE	Post (prior bilateral ovariectomy OR >12 mo since LMP with no prior hysterectomy)	WHITE	[Not Available]	No	No	TUMOR FREE	Alive	917	[Not Applicable]	[Not Available]	[Not Available]	[Not Applicable]	2008	67	Core needle biopsy	[Not Applicable]	Lumpectomy	[Not Available]	Negative	[Not Evaluated]	[Not Applicable]	[Not Available]	Sentinel lymph node biopsy plus axillary dissection	[Not Available]	NO	[Not Available]	26	3	[Not Available]	[Not Available]	T2
TCGA-A8-A08O	BRCA-A08O-01A	v4.0	Alive	943	Positive	Positive	Negative	Negative	Negative	Negative	LumA	IDC	5f5964a8-8e07-4620-98f0-93d162dbc31e	2011-05-27	NO	YES	-16681	FEMALE	Pre (<6 months since LMP AND no prior bilateral ovariectomy AND not on estrogen replacement)	[Not Available]	[Not Available]	No	No	WITH TUMOR	Alive	943	[Not Applicable]	[Not Available]	[Not Available]	[Not Applicable]	2008	45	[Not Available]	[Not Applicable]	Other	Surgical Resection	Positive	[Not Available]	[Not Applicable]	[Not Available]	[Not Available]	[Not Available]	[Not Available]	[Not Available]	[Not Available]	[Not Available]	[Not Available]	6th	T2
TCGA-AQ-A1H3	BRCA-A1H3-01A	v4.0	Alive	989	Positive	Positive	Negative	Negative	Negative	Negative	LumA	IDC	82ec33dd-e783-4c74-9a87-797a699e11df	2011-04-20	YES	NO	-18177	FEMALE	Pre (<6 months since LMP AND no prior bilateral ovariectomy AND not on estrogen replacement)	WHITE	NOT HISPANIC OR LATINO	No	No	TUMOR FREE	Alive	162	[Not Applicable]	[Not Available]	[Not Available]	[Not Applicable]	2010	49	Core needle biopsy	[Not Applicable]	Modified Radical Mastectomy	[Not Available]	Negative	[Not Available]	[Not Applicable]	[Not Available]	Sentinel lymph node biopsy plus axillary dissection	[Not Available]	NO	YES	23	14	[Not Available]	7th	T2
TCGA-A8-A091	BRCA-A091-01A	v4.0	Alive	1004	Positive	Negative	Negative	Negative	Negative	Negative	LumA	IDC	f39edd06-1016-4e8e-a42e-12f7e699ddc5	2011-05-27	NO	YES	-22554	FEMALE	Post (prior bilateral ovariectomy OR >12 mo since LMP with no prior hysterectomy)	[Not Available]	[Not Available]	Yes	No	TUMOR FREE	Alive	580	[Not Applicable]	[Not Available]	[Not Available]	[Not Applicable]	2008	61	[Not Available]	[Not Applicable]	Other	Surgical Resection	Negative	[Not Available]	[Not Applicable]	[Not Available]	[Not Available]	[Not Available]	[Not Available]	[Not Available]	[Not Available]	[Not Available]	[Not Available]	6th	T2
TCGA-E2-A1B4	BRCA-A1B4-01A	v2.1	Dead	1004	Positive	Positive	Negative	Negative	Negative	Negative	LumA	IDC	dbb2da92-99dd-400c-bc05-e87d7273656c	2011-04-25	NO	YES	-27241	FEMALE	Post (prior bilateral ovariectomy OR >12 mo since LMP with no prior hysterectomy)	WHITE	NOT HISPANIC OR LATINO	No	No	TUMOR FREE	Alive	911	[Not Applicable]	[Not Available]	[Not Available]	[Not Applicable]	2008	74	Tumor resection	[Not Applicable]	Lumpectomy	[Not Available]	Negative	[Not Available]	[Not Applicable]	[Not Available]	Sentinel node biopsy alone	[Not Available]	NO	YES	4	3	[Not Available]	6th	T1c
TCGA-A7-A0DB	BRCA-A0DB-01A	v4.0	Alive	1007	Positive	Positive	Negative	Negative	Negative	Negative	LumA	IDC	f130f376-5801-40f9-975d-a7e2f7b5670d	2010-10-04	YES	NO	-20570	FEMALE	Post (prior bilateral ovariectomy OR >12 mo since LMP with no prior hysterectomy)	WHITE	NOT HISPANIC OR LATINO	No	No	TUMOR FREE	Alive	141	[Not Applicable]	[Not Available]	[Not Available]	[Not Applicable]	2009	56	Core needle biopsy	[Not Applicable]	Simple Mastectomy	[Not Available]	Close	[Not Available]	[Not Applicable]	[Not Available]	Sentinel lymph node biopsy plus axillary dissection	[Not Available]	YES	[Not Available]	4	0	0	[Not Available]	T2
TCGA-BH-A0HQ	BRCA-A0HQ-01A	v1.5	Alive	1121	Positive	Positive	Negative	Negative	Negative	Negative	LumA	IDC	f31c21b6-0f7f-435b-9e24-97c909755c36	2010-11-11	NO	YES	-20719	FEMALE	Post (prior bilateral ovariectomy OR >12 mo since LMP with no prior hysterectomy)	WHITE	[Not Available]	No	No	TUMOR FREE	Alive	1121	[Not Applicable]	[Not Available]	[Not Available]	[Not Applicable]	2007	56	Core needle biopsy	[Not Applicable]	Lumpectomy	[Not Available]	Negative	[Not Evaluated]	[Not Applicable]	[Not Available]	Sentinel node biopsy alone	[Not Available]	YES	[Not Available]	4	0	[Not Available]	[Not Available]	T2
TCGA-E2-A1IF	BRCA-A1IF-01A	v2.1	Alive	1138	Positive	Positive	Negative	Negative	Negative	Negative	LumA	IDC	718db047-9f32-48c4-98c9-515218441bca	2011-04-28	NO	YES	-27341	FEMALE	Post (prior bilateral ovariectomy OR >12 mo since LMP with no prior hysterectomy)	WHITE	NOT HISPANIC OR LATINO	No	No	TUMOR FREE	Alive	956	[Not Applicable]	[Not Available]	[Not Available]	[Not Applicable]	2008	74	Tumor resection	[Not Applicable]	Lumpectomy	[Not Available]	Negative	[Not Available]	[Not Applicable]	[Not Available]	Sentinel node biopsy alone	[Not Available]	NO	YES	4	0	[Not Available]	6th	T1c
TCGA-A7-A0D9	BRCA-A0D9-01A	v4.0	Alive	1139	Positive	Negative	Negative	Negative	Negative	Negative	LumA	IDC	17baef7c-d97d-4b98-ab53-503ef856523d	2010-10-04	YES	NO	-13836	FEMALE	Pre (<6 months since LMP AND no prior bilateral ovariectomy AND not on estrogen replacement)	WHITE	NOT HISPANIC OR LATINO	No	No	TUMOR FREE	Alive	160	[Not Applicable]	[Not Available]	[Not Available]	[Not Applicable]	2009	37	Core needle biopsy	[Not Applicable]	Simple Mastectomy	[Not Available]	Negative	[Not Available]	[Not Applicable]	[Not Available]	Axillary lymph node dissection alone	[Not Available]	YES	[Not Available]	1	0	0	[Not Available]	T2
TCGA-BH-A0B1	BRCA-A0B1-01A	v2.1	Alive	1148	Positive	Positive	Negative	Negative	Negative	Negative	LumA	IDC	b4e4fea2-b802-4a86-923e-3fcbd3c708fe	2010-11-03	NO	YES	-24315	FEMALE	Post (prior bilateral ovariectomy OR >12 mo since LMP with no prior hysterectomy)	WHITE	[Not Available]	No	No	TUMOR FREE	Alive	1148	[Not Applicable]	[Not Available]	[Not Available]	[Not Applicable]	2007	66	Core needle biopsy	[Not Applicable]	Modified Radical Mastectomy	[Not Available]	Negative	[Not Available]	[Not Applicable]	[Not Available]	Sentinel lymph node biopsy plus axillary dissection	[Not Available]	NO	[Not Available]	15	1	0	[Not Available]	T2
TCGA-AR-A1AS	BRCA-A1AS-01A	v4.0	Alive	1150	Positive	Positive	Negative	Negative	Negative	Negative	LumA	IDC	7d681cc6-689d-41c8-9e84-e13733089ec9	2011-06-14	NO	YES	-20028	FEMALE	Post (prior bilateral ovariectomy OR >12 mo since LMP with no prior hysterectomy)	ASIAN	[Not Available]	No	No	[Not Available]	Alive	1150	[Not Applicable]	[Not Available]	[Not Available]	[Not Applicable]	2007	54	Core needle biopsy	[Not Applicable]	Other	Wide local excision	Negative	[Not Available]	[Not Applicable]	[Not Available]	Axillary lymph node dissection alone	[Not Available]	[Not Available]	YES	17	1	[Not Available]	6th	T2
TCGA-E2-A14Q	BRCA-A14Q-01A	v2.1	Alive	1163	Positive	Positive	Negative	Negative	Negative	Negative	LumA	IDC	303a1d77-a37a-4966-a4a4-9981d99ba1b4	2011-03-31	NO	YES	-18507	FEMALE	Pre (<6 months since LMP AND no prior bilateral ovariectomy AND not on estrogen replacement)	WHITE	NOT HISPANIC OR LATINO	No	No	TUMOR FREE	Alive	974	[Not Applicable]	[Not Available]	[Not Available]	[Not Applicable]	2008	50	Tumor resection	[Not Applicable]	Lumpectomy	[Not Available]	Negative	[Not Available]	[Not Applicable]	[Not Available]	Sentinel lymph node biopsy plus axillary dissection	[Not Available]	NO	YES	7	1	[Not Available]	6th	T2
TCGA-A8-A09D	BRCA-A09D-01A	v4.0	Alive	1522	Positive	Positive	Negative	Negative	Negative	Negative	LumA	IDC	36449392-de76-4ee9-bc09-627a07e18727	2011-05-27	NO	YES	-17440	FEMALE	Post (prior bilateral ovariectomy OR >12 mo since LMP with no prior hysterectomy)	[Not Available]	[Not Available]	No	No	TUMOR FREE	Alive	396	[Not Applicable]	[Not Available]	[Not Available]	[Not Applicable]	2007	47	[Not Available]	[Not Applicable]	Other	Surgical Resection	Negative	[Not Available]	[Not Applicable]	[Not Available]	[Not Available]	[Not Available]	[Not Available]	[Not Available]	[Not Available]	[Not Available]	[Not Available]	5th	T2
TCGA-EW-A2FS	BRCA-A2FS-01A	v4.0	Alive	1604	Positive	Negative	Negative	Negative	Negative	Negative	LumA	IDC	D34471A1-B367-4F8A-B35A-C5901C4F5503	2011-10-12	NO	YES	-15302	FEMALE	Pre (<6 months since LMP AND no prior bilateral ovariectomy AND not on estrogen replacement)	BLACK OR AFRICAN AMERICAN	NOT HISPANIC OR LATINO	No	No	TUMOR FREE	Alive	1173	[Not Applicable]	[Not Available]	[Not Available]	[Not Applicable]	2008	41	Core needle biopsy	[Not Applicable]	Lumpectomy	[Not Available]	Negative	[Not Available]	[Not Applicable]	[Not Available]	Sentinel node biopsy alone	[Not Available]	YES	YES	8	1	[Not Available]	6th	T2
TCGA-A2-A0SU	BRCA-A0SU-01A	v2.1	Alive	1662	Positive	Positive	Negative	Negative	Negative	Negative	LumA	IDC	c632675e-e8af-43cd-8744-5be3754c1c14	2010-11-17	NO	YES	-24219	FEMALE	Post (prior bilateral ovariectomy OR >12 mo since LMP with no prior hysterectomy)	WHITE	NOT HISPANIC OR LATINO	No	No	TUMOR FREE	Alive	1352	[Not Applicable]	[Not Available]	[Not Available]	[Not Applicable]	2006	66	Core needle biopsy	[Not Applicable]	Simple Mastectomy	[Not Available]	Negative	[Not Available]	[Not Applicable]	[Not Available]	Sentinel node biopsy alone	[Not Available]	YES	[Not Available]	7	0	1	[Not Available]	T2
TCGA-AR-A1AV	BRCA-A1AV-01A	v4.0	Alive	1864	Positive	Positive	Negative	Negative	Negative	Negative	LumA	IDC	daf62b56-6dd2-4ab7-adaa-f296bb86a0a5	2011-06-14	NO	YES	-24875	MALE	[Not Available]	WHITE	HISPANIC OR LATINO	No	No	[Not Available]	Alive	1295	[Not Applicable]	[Not Available]	[Not Available]	[Not Applicable]	2007	68	Core needle biopsy	[Not Applicable]	Modified Radical Mastectomy	[Not Available]	Negative	[Not Available]	[Not Applicable]	[Not Available]	Axillary lymph node dissection alone	[Not Available]	[Not Available]	YES	25	1	[Not Available]	6th	T2
TCGA-AR-A24M	BRCA-A24M-01A	v4.0	Alive	2947	Positive	Positive	Negative	Negative	Negative	Negative	LumA	IDC	aa30ac3d-4216-45dd-a314-1ae192fafcb2	2011-08-12	NO	YES	-14119	FEMALE	Pre (<6 months since LMP AND no prior bilateral ovariectomy AND not on estrogen replacement)	WHITE	NOT HISPANIC OR LATINO	No	No	[Not Available]	Alive	1991	[Not Applicable]	[Not Available]	[Not Available]	Mixed invasive ductal and invasive lobular	2005	38	Core needle biopsy	[Not Applicable]	Other	Wide local excision	Negative	[Not Available]	[Not Applicable]	[Not Available]	Sentinel lymph node biopsy plus axillary dissection	[Not Available]	[Not Available]	YES	28	4	[Not Available]	6th	T2
TCGA-GM-A2DN	BRCA-A2DN-01A	v4.0	Alive	3091	Positive	Positive	Negative	Negative	Negative	Negative	LumA	IDC	56BBD282-B88D-4730-9242-AB97D08DC83A	2011-09-30	NO	YES	-21288	FEMALE	Post (prior bilateral ovariectomy OR >12 mo since LMP with no prior hysterectomy)	WHITE	NOT HISPANIC OR LATINO	No	No	TUMOR FREE	Alive	2352	[Not Applicable]	[Not Available]	[Not Available]	[Not Applicable]	2004	58	Core needle biopsy	[Not Applicable]	Modified Radical Mastectomy	[Not Available]	Negative	[Not Available]	[Not Applicable]	[Not Available]	Sentinel lymph node biopsy plus axillary dissection	[Not Available]	YES	YES	9	0	0	6th	T2
TCGA-AR-A0U3	BRCA-A0U3-01A	v4.0	Alive	3468	Positive	Positive	Negative	Negative	Negative	Negative	LumA	IDC	c5f00132-1c6b-4337-af6f-596c652665cc	2011-02-25	NO	YES	-21755	FEMALE	Post (prior bilateral ovariectomy OR >12 mo since LMP with no prior hysterectomy)	WHITE	HISPANIC OR LATINO	No	No	[Not Available]	Alive	2317	[Not Applicable]	[Not Available]	[Not Available]	[Not Applicable]	2004	59	Core needle biopsy	[Not Applicable]	Other	Wide local excision	Negative	[Not Available]	[Not Applicable]	[Not Available]	Sentinel lymph node biopsy plus axillary dissection	[Not Available]	NO	[Not Available]	4	1	[Not Available]	[Not Available]	T2
TCGA-GM-A2DL	BRCA-A2DL-01A	v4.0	Alive	3519	Positive	Positive	Negative	Negative	Negative	Negative	LumA	IDC	A76774FE-7298-4D68-A2B2-C1BAD93F0C31	2011-09-29	NO	YES	-18475	FEMALE	Peri (6-12 months since last menstrual period)	WHITE	NOT HISPANIC OR LATINO	No	No	TUMOR FREE	Alive	2763	[Not Applicable]	[Not Available]	[Not Available]	[Not Applicable]	2003	50	Core needle biopsy	[Not Applicable]	Lumpectomy	[Not Available]	Negative	[Not Available]	[Not Applicable]	[Not Available]	Sentinel node biopsy alone	[Not Available]	YES	YES	2	0	0	6th	T1c
TCGA-BH-A18F	BRCA-A18F-01A	enrollment	Alive	268	Positive	Positive	Negative	Not Available	Negative	Not Available	LumA	IDC	bfd49783-1767-469b-9d79-7822301c5efc	2011-06-01	NO	YES	-18594	FEMALE	Peri (6-12 months since last menstrual period)	WHITE	NOT HISPANIC OR LATINO	No	No	TUMOR FREE	Alive	268	[Not Applicable]	[Not Available]	[Not Available]	[Not Applicable]	2010	50	Core needle biopsy	[Not Applicable]	Other	needle localized segmental mastectomy	Negative	[Not Available]	[Not Applicable]	[Not Available]	Sentinel node biopsy alone	[Not Available]	[Not Available]	YES	1	0	[Not Available]	7th	T2
TCGA-BH-A0DO	BRCA-A0DO-01B	enrollment	Alive	525	Positive	Positive	Negative	Not Available	Negative	Not Available	LumA	IDC	d3d4d709-ab34-4617-aa8c-51a3d0a3efe6	2011-08-11	NO	YES	-28529	FEMALE	Post (prior bilateral ovariectomy OR >12 mo since LMP with no prior hysterectomy)	WHITE	NOT HISPANIC OR LATINO	Yes	No	TUMOR FREE	Alive	525	[Not Applicable]	[Not Available]	[Not Available]	[Not Applicable]	2009	78	Core needle biopsy	[Not Applicable]	Simple Mastectomy	with sentinel lymph node biopsy	Negative	[Not Available]	[Not Applicable]	[Not Available]	[Not Available]	[Not Available]	[Not Available]	YES	2	0	[Not Available]	6th	T1c
TCGA-BH-A1EY	BRCA-A1EY-01A	enrollment	Dead	538	Positive	Positive	Negative	Not Available	Negative	Not Available	LumA	IDC	0741b5db-4405-42ba-b63a-c6ee4f341480	2011-09-07	NO	YES	-28940	FEMALE	Post (prior bilateral ovariectomy OR >12 mo since LMP with no prior hysterectomy)	WHITE	NOT HISPANIC OR LATINO	No	No	WITH TUMOR	Dead	[Not Available]	538	[Not Available]	[Not Available]	[Not Applicable]	2000	79	Core needle biopsy	[Not Applicable]	Modified Radical Mastectomy	[Not Available]	[Not Available]	[Not Available]	[Not Applicable]	[Not Available]	[Not Available]	[Not Available]	[Not Available]	YES	12	0	[Not Available]	5th	T2
TCGA-BH-A18J	BRCA-A18J-01A	enrollment	Dead	612	Positive	Positive	Negative	Not Available	Negative	Not Available	LumA	IDC	cc074b7f-d3b2-4880-902e-bf10e667b665	2011-06-08	NO	YES	-20678	FEMALE	[Not Available]	WHITE	NOT HISPANIC OR LATINO	No	No	WITH TUMOR	Dead	[Not Available]	612	[Not Available]	[Not Available]	[Not Applicable]	2000	56	[Not Available]	[Not Applicable]	Modified Radical Mastectomy	[Not Available]	Negative	[Not Available]	[Not Applicable]	[Not Available]	[Not Available]	[Not Available]	[Not Available]	[Not Available]	[Not Available]	[Not Available]	[Not Available]	5th	T4b
TCGA-BH-A0DG	BRCA-A0DG-01A	enrollment	Alive	713	Positive	Negative	Negative	Not Available	Negative	Not Available	LumA	IDC	0bc5744c-5fa3-45bb-87d0-70a02068b392	2011-08-02	NO	YES	-11204	FEMALE	Pre (<6 months since LMP AND no prior bilateral ovariectomy AND not on estrogen replacement)	BLACK OR AFRICAN AMERICAN	NOT HISPANIC OR LATINO	No	No	[Not Available]	Alive	713	[Not Applicable]	[Not Available]	[Not Available]	[Not Applicable]	2007	30	Core needle biopsy	[Not Applicable]	Other	Total mastectomy	Negative	[Not Available]	[Not Applicable]	[Not Available]	[Not Available]	[Not Available]	[Not Available]	YES	3	0	[Not Available]	6th	T2
TCGA-BH-A0EI	BRCA-A0EI-01A	enrollment	Alive	743	Positive	Positive	Negative	Not Available	Negative	Not Available	LumA	IDC	22b35927-1c3f-4f98-ba42-deafc56b677a	2011-08-11	NO	YES	-18741	FEMALE	Peri (6-12 months since last menstrual period)	WHITE	NOT HISPANIC OR LATINO	No	No	TUMOR FREE	Alive	743	[Not Applicable]	[Not Available]	[Not Available]	[Not Applicable]	2008	51	Core needle biopsy	[Not Applicable]	Other	segmental mastectomy with right sentinel lymph node biopsy	Negative	[Not Available]	[Not Applicable]	[Not Available]	[Not Available]	[Not Available]	[Not Available]	YES	2	4	[Not Available]	6th	T1c
TCGA-BH-A0AZ	BRCA-A0AZ-01A	enrollment	Alive	867	Positive	Positive	Negative	Not Available	Negative	Not Available	LumA	IDC	518f231c-f5f9-4a39-a97b-7fd5666d3e50	2011-07-27	NO	YES	-17465	FEMALE	Pre (<6 months since LMP AND no prior bilateral ovariectomy AND not on estrogen replacement)	WHITE	NOT HISPANIC OR LATINO	No	No	TUMOR FREE	Alive	867	[Not Applicable]	[Not Available]	[Not Available]	[Not Applicable]	2008	47	Core needle biopsy	[Not Applicable]	Other	total mastectomy with sentinel lymph node biopsy with tissue reconstruction	Negative	[Not Available]	[Not Applicable]	[Not Available]	[Not Available]	[Not Available]	[Not Available]	YES	13	1	[Not Available]	6th	T3
TCGA-BH-A0EA	BRCA-A0EA-01A	enrollment	Dead	993	Positive	Positive	Negative	Not Available	Negative	Not Available	LumA	IDC	1f601832-eee3-48fb-acf5-80c4a454f26e	2011-08-11	NO	YES	-26548	FEMALE	Post (prior bilateral ovariectomy OR >12 mo since LMP with no prior hysterectomy)	WHITE	NOT HISPANIC OR LATINO	Yes	No	TUMOR FREE	Dead	[Not Available]	993	[Not Available]	[Not Available]	[Not Applicable]	2008	72	Core needle biopsy	[Not Applicable]	Other	Total mastectomy with sentinel lymph node biopsy	Negative	[Not Available]	[Not Applicable]	[Not Available]	[Not Available]	[Not Available]	[Not Available]	YES	4	2	[Not Available]	6th	T1c
TCGA-BH-A18N	BRCA-A18N-01A	enrollment	Dead	1148	Positive	Positive	Negative	Not Available	Negative	Not Available	LumA	IDC	665dd3d3-779c-4abd-b5d7-13342340451d	2011-06-15	NO	YES	-32404	FEMALE	[Not Available]	WHITE	NOT HISPANIC OR LATINO	No	No	[Not Available]	Dead	[Not Available]	1148	[Not Available]	[Not Available]	[Not Applicable]	2001	88	Fine needle aspiration biopsy	[Not Applicable]	Modified Radical Mastectomy	[Not Available]	Negative	[Not Available]	[Not Applicable]	[Not Available]	Axillary lymph node dissection alone	[Not Available]	[Not Available]	YES	26	2	2	[Not Available]	T2
TCGA-BH-A0DT	BRCA-A0DT-01A	enrollment	Alive	1170	Positive	Positive	Negative	Not Available	Negative	Not Available	LumA	IDC	74f31744-0aed-4633-beec-4e203315f0b7	2011-08-11	NO	YES	-15078	FEMALE	Pre (<6 months since LMP AND no prior bilateral ovariectomy AND not on estrogen replacement)	WHITE	[Not Available]	No	No	TUMOR FREE	Alive	1170	[Not Applicable]	[Not Available]	[Not Available]	[Not Applicable]	2007	41	Core needle biopsy	[Not Applicable]	Other	Total mastectomy with sentinel lymoh node biopsy	Negative	[Not Available]	[Not Applicable]	[Not Available]	[Not Available]	[Not Available]	[Not Available]	YES	18	1	[Not Available]	6th	T1c
TCGA-BH-A0DX	BRCA-A0DX-01A	enrollment	Alive	1442	Positive	Positive	Negative	Not Available	Negative	Not Available	LumA	IDC	035cb359-eac3-484a-9e88-3ddc739440a3	2011-08-11	NO	YES	-22833	FEMALE	Post (prior bilateral ovariectomy OR >12 mo since LMP with no prior hysterectomy)	WHITE	NOT HISPANIC OR LATINO	No	No	TUMOR FREE	Alive	1442	[Not Applicable]	[Not Available]	[Not Available]	[Not Applicable]	2007	62	Core needle biopsy	[Not Applicable]	Other	Segmental mastectomy with sentinel lymph node biopsy	Negative	[Not Available]	[Not Applicable]	[Not Available]	[Not Available]	[Not Available]	[Not Available]	YES	11	0	[Not Available]	6th	T1b
TCGA-BH-A0BP	BRCA-A0BP-01A	enrollment	Alive	1481	Positive	Positive	Negative	Not Available	Negative	Not Available	LumA	IDC	f251cb6c-d18e-4691-9c82-24ed1ac0abf9	2011-08-09	NO	YES	-27917	FEMALE	Post (prior bilateral ovariectomy OR >12 mo since LMP with no prior hysterectomy)	WHITE	NOT HISPANIC OR LATINO	No	No	TUMOR FREE	Alive	1481	[Not Applicable]	[Not Available]	[Not Available]	[Not Applicable]	2006	76	Core needle biopsy	[Not Applicable]	Other	Segmental mastectomy	Negative	[Not Available]	[Not Applicable]	[Not Available]	[Not Available]	[Not Available]	[Not Available]	YES	3	0	[Not Available]	6th	T1c
TCGA-BH-A0BR	BRCA-A0BR-01A	enrollment	Alive	1633	Positive	Positive	Negative	Not Available	Negative	Not Available	LumA	IDC	3ecb0147-276d-486c-9af0-ce437c24ba83	2011-08-10	NO	YES	-21622	FEMALE	Post (prior bilateral ovariectomy OR >12 mo since LMP with no prior hysterectomy)	WHITE	NOT HISPANIC OR LATINO	No	No	TUMOR FREE	Alive	1633	[Not Applicable]	[Not Available]	[Not Available]	[Not Applicable]	2007	59	Core needle biopsy	[Not Applicable]	Other	Segmental mastectomy with sentinel lymph node biopsy	Negative	[Not Available]	[Not Applicable]	[Not Available]	[Not Available]	[Not Available]	[Not Available]	YES	3	0	[Not Available]	6th	T1c
TCGA-BH-A1ES	BRCA-A1ES-01A	enrollment	Dead	3462	Positive	Positive	Negative	Not Available	Negative	Not Available	LumA	IDC	51ccbf1b-7cae-44ba-991a-11eda8b8c404	2011-09-06	NO	YES	-13138	FEMALE	Pre (<6 months since LMP AND no prior bilateral ovariectomy AND not on estrogen replacement)	WHITE	NOT HISPANIC OR LATINO	No	No	WITH TUMOR	Dead	[Not Available]	3462	[Not Available]	[Not Available]	[Not Applicable]	1999	35	Tumor resection	[Not Applicable]	Other	total mastectomy with rigth axillary lymph node and sentinel lymph node dissection	[Not Available]	[Not Available]	[Not Applicable]	[Not Available]	[Not Available]	[Not Available]	[Not Available]	YES	4	1	[Not Available]	5th	T2
TCGA-BH-A1FB	BRCA-A1FB-01A	enrollment	Dead	3669	Positive	Positive	Negative	Not Available	Negative	Not Available	LumA	IDC	ecab16bc-28d5-4c3a-8735-3c785bd047c4	2011-09-07	NO	YES	-21933	FEMALE	Post (prior bilateral ovariectomy OR >12 mo since LMP with no prior hysterectomy)	WHITE	NOT HISPANIC OR LATINO	No	No	WITH TUMOR	Dead	[Not Available]	3669	[Not Available]	[Not Available]	[Not Applicable]	2000	60	Core needle biopsy	[Not Applicable]	[Not Available]	segmental mastectomy with sentinel lymph node dissection	[Not Available]	[Not Available]	[Not Applicable]	[Not Available]	[Not Available]	[Not Available]	[Not Available]	YES	15	0	[Not Available]	5th	T2
TCGA-BH-A1FG	BRCA-A1FG-01A	enrollment	Dead	3738	Positive	Positive	Negative	Not Available	Negative	Not Available	LumA	IDC	d4e7426c-9739-4585-9114-e564b13c7c02	2011-09-08	NO	YES	-32295	FEMALE	Post (prior bilateral ovariectomy OR >12 mo since LMP with no prior hysterectomy)	WHITE	NOT HISPANIC OR LATINO	No	No	[Not Available]	Dead	[Not Available]	3738	[Not Available]	[Not Available]	[Not Applicable]	1998	88	Excisional Biopsy	[Not Applicable]	Other	segmental mastectomy	[Not Available]	[Not Available]	[Not Applicable]	[Not Available]	[Not Available]	[Not Available]	[Not Available]	[Not Available]	[Not Available]	[Not Available]	[Not Available]	5th	T1c
TCGA-C8-A1HO	BRCA-A1HO-01A	enrollment	Alive	0	Positive	Positive	Negative	Not Available	Negative	Not Available	LumA	IDC	b3354b72-2637-4edc-9a95-e55801d3ac13	2011-07-12	YES	NO	-12715	FEMALE	Pre (<6 months since LMP AND no prior bilateral ovariectomy AND not on estrogen replacement)	ASIAN	NOT HISPANIC OR LATINO	No	No	TUMOR FREE	Alive	0	[Not Applicable]	[Not Available]	[Not Available]	[Not Applicable]	2010	34	Tumor resection	[Not Applicable]	Modified Radical Mastectomy	[Not Available]	Negative	[Not Available]	[Not Applicable]	[Not Available]	[Not Available]	[Not Available]	[Not Available]	NO	[Not Available]	[Not Available]	[Not Available]	6th	T3
TCGA-E9-A1NH	BRCA-A1NH-01A	enrollment	Alive	0	Positive	Positive	Negative	Not Available	Negative	Not Available	LumA	IDC	b2aac45b-2073-4c7a-adb9-769a4fdcc111	2011-06-23	YES	NO	-26221	FEMALE	Post (prior bilateral ovariectomy OR >12 mo since LMP with no prior hysterectomy)	WHITE	NOT HISPANIC OR LATINO	No	No	[Not Available]	Alive	0	[Not Applicable]	[Not Available]	[Not Available]	[Not Applicable]	2011	71	Tumor resection	[Not Applicable]	Modified Radical Mastectomy	[Not Available]	Negative	[Not Available]	[Not Applicable]	[Not Available]	Axillary lymph node dissection alone	[Not Available]	YES	YES	5	3	0	7th	T2
TCGA-E9-A227	BRCA-A227-01A	enrollment	Alive	24	Positive	Positive	Negative	Not Available	Negative	Not Available	LumA	IDC	89a8da07-4487-47c6-8d3c-442a87e4f632	2011-07-28	YES	NO	-15602	FEMALE	Pre (<6 months since LMP AND no prior bilateral ovariectomy AND not on estrogen replacement)	WHITE	NOT HISPANIC OR LATINO	No	No	[Not Available]	Alive	24	[Not Applicable]	[Not Available]	[Not Available]	[Not Applicable]	2011	42	Core needle biopsy	[Not Applicable]	Lumpectomy	[Not Available]	Positive	Other	Re-excision of original lumpectomy site	Negative	Sentinel lymph node biopsy plus axillary dissection	[Not Available]	NO	YES	17	1	[Not Available]	7th	T2
TCGA-BH-A201	BRCA-A201-01A	enrollment	Alive	210	Positive	Positive	Negative	Not Available	Negative	Not Available	LumA	IDC	3bf81a9f-abb4-4495-a514-fd3865e13a03	2011-09-08	NO	YES	-23423	FEMALE	Post (prior bilateral ovariectomy OR >12 mo since LMP with no prior hysterectomy)	WHITE	NOT HISPANIC OR LATINO	No	No	TUMOR FREE	Alive	210	[Not Applicable]	[Not Available]	[Not Available]	[Not Applicable]	2011	64	Core needle biopsy	[Not Applicable]	Other	segmental mastectomy with sentinel lymph node biopsy and wire localization	[Not Available]	[Not Available]	[Not Applicable]	[Not Available]	[Not Available]	[Not Available]	[Not Available]	YES	2	0	[Not Available]	7th	T1
TCGA-BH-A42V	BRCA-A42V-01A	enrollment	Alive	272	Positive	Positive	Negative	Not Available	Negative	Not Available	LumA	IDC	57CF380D-AB52-467F-B9AE-740B2F84C820	2013-01-17	YES	NO	-15158	FEMALE	Pre (<6 months since LMP AND no prior bilateral ovariectomy AND not on estrogen replacement)	BLACK OR AFRICAN AMERICAN	NOT HISPANIC OR LATINO	No	No	TUMOR FREE	Alive	272	[Not Applicable]	NO	NO	[Not Applicable]	2012	41	Core needle biopsy	[Not Applicable]	Modified Radical Mastectomy	[Not Available]	Positive	Other	Reexcision of segmental mastectomy	Negative	Sentinel node biopsy alone	[Not Available]	[Not Available]	YES	3	1	[Not Available]	7th	T1c
TCGA-E2-A1IU	BRCA-A1IU-01A	v2.1	Alive	337	Positive	Positive	Negative	Not Available	Negative	Not Available	LumA	IDC	001cef41-ff86-4d3f-a140-a647ac4b10a1	2011-04-29	NO	YES	-22279	FEMALE	Post (prior bilateral ovariectomy OR >12 mo since LMP with no prior hysterectomy)	WHITE	NOT HISPANIC OR LATINO	No	No	TUMOR FREE	Alive	127	[Not Applicable]	[Not Available]	[Not Available]	[Not Applicable]	2010	60	Tumor resection	[Not Applicable]	Simple Mastectomy	[Not Available]	Negative	[Not Available]	[Not Applicable]	[Not Available]	Sentinel node biopsy alone	[Not Available]	NO	YES	11	0	[Not Available]	7th	T1c
TCGA-C8-A12N	BRCA-A12N-01A	v2.1	Alive	358	Positive	Positive	Negative	Not Available	Negative	Not Available	LumA	IDC	b8a615f9-d19b-4b09-8ec8-0674e5c648cd	2011-04-12	YES	NO	-21428	FEMALE	Post (prior bilateral ovariectomy OR >12 mo since LMP with no prior hysterectomy)	ASIAN	NOT HISPANIC OR LATINO	No	No	TUMOR FREE	Alive	0	[Not Applicable]	[Not Available]	[Not Available]	[Not Applicable]	2010	58	Other method, specify:	Patey's Surgery	Other	Patey's Surgery	Negative	[Not Available]	[Not Applicable]	[Not Available]	Axillary lymph node dissection alone	[Not Available]	[Not Available]	[Not Available]	10	[Not Available]	[Not Available]	6th	T2
TCGA-C8-A12O	BRCA-A12O-01A	v2.1	Alive	385	Positive	Positive	Negative	Not Available	Negative	Not Available	LumA	IDC	83f26720-007c-42c9-a7de-7484bf8afa89	2011-04-13	YES	NO	-18506	FEMALE	Pre (<6 months since LMP AND no prior bilateral ovariectomy AND not on estrogen replacement)	ASIAN	NOT HISPANIC OR LATINO	No	No	TUMOR FREE	Alive	0	[Not Applicable]	[Not Available]	[Not Available]	[Not Applicable]	2010	50	Other method, specify:	Patey's Surgery	Other	Patey's Surgery	Negative	[Not Available]	[Not Applicable]	[Not Available]	Axillary lymph node dissection alone	[Not Available]	[Not Available]	[Not Available]	10	[Not Available]	[Not Available]	6th	T2
TCGA-A1-A0SD	BRCA-A0SD-01A	enrollment	Alive	437	Positive	Positive	Negative	Not Available	Negative	Not Available	LumA	IDC	c462e422-eb8d-4daf-9897-2a9c6cbd783a	2011-09-07	NO	YES	-21793	FEMALE	[Not Available]	WHITE	NOT HISPANIC OR LATINO	No	No	[Not Available]	Alive	437	[Not Applicable]	[Not Available]	[Not Available]	[Not Applicable]	2005	59	Core needle biopsy	[Not Applicable]	Lumpectomy	[Not Available]	Positive	Lumpectomy	[Not Applicable]	Negative	Sentinel lymph node biopsy plus axillary dissection	[Not Available]	[Not Available]	YES	3	0	0	6th	T2
TCGA-EW-A1PF	BRCA-A1PF-01A	v2.1	Alive	439	Positive	Positive	Negative	Not Available	Negative	Not Available	LumA	IDC	848773a3-2f4a-4186-ab3f-de667129accf	2011-05-27	NO	YES	-18384	FEMALE	Post (prior bilateral ovariectomy OR >12 mo since LMP with no prior hysterectomy)	WHITE	HISPANIC OR LATINO	No	No	TUMOR FREE	Alive	140	[Not Applicable]	[Not Available]	[Not Available]	[Not Applicable]	2010	50	Core needle biopsy	[Not Applicable]	Other	total mastectomy	Negative	[Not Available]	[Not Applicable]	[Not Available]	Other (specify)	sentinel + 2 non-sentinel LN	YES	YES	11	0	0	7th	T1c
TCGA-D8-A1XG	BRCA-A1XG-01A	v2.1	Alive	448	Positive	Negative	Negative	Not Available	Negative	Not Available	LumA	IDC	de531604-bd1a-49df-96c2-6de3ae703f1d	2011-05-16	YES	NO	-31748	FEMALE	Post (prior bilateral ovariectomy OR >12 mo since LMP with no prior hysterectomy)	WHITE	NOT HISPANIC OR LATINO	No	No	TUMOR FREE	Alive	75	[Not Applicable]	[Not Available]	[Not Available]	[Not Applicable]	2010	86	Other method, specify:	intraoperative examination	Modified Radical Mastectomy	[Not Available]	Negative	[Not Available]	[Not Applicable]	[Not Available]	Axillary lymph node dissection alone	[Not Available]	YES	YES	2	2	0	7th	T4b
TCGA-A1-A0SQ	BRCA-A0SQ-01A	enrollment	Alive	554	Positive	Positive	Negative	Not Available	Negative	Not Available	LumA	IDC	08de63a2-7b76-43c3-80dc-df748b1d81bc	2011-06-30	NO	YES	-16458	FEMALE	Pre (<6 months since LMP AND no prior bilateral ovariectomy AND not on estrogen replacement)	WHITE	NOT HISPANIC OR LATINO	No	No	TUMOR FREE	Alive	554	[Not Applicable]	[Not Available]	[Not Available]	[Not Applicable]	2007	45	Core needle biopsy	[Not Applicable]	Modified Radical Mastectomy	[Not Available]	Negative	[Not Available]	[Not Applicable]	[Not Available]	Sentinel lymph node biopsy plus axillary dissection	[Not Available]	[Not Available]	YES	15	1	[Not Available]	6th	T2
TCGA-EW-A1P6	BRCA-A1P6-01A	v2.1	Alive	562	Positive	Positive	Negative	Not Available	Negative	Not Available	LumA	IDC	ee5744c0-a8dc-43f2-abdd-0b5529a3e9fb	2011-05-19	NO	YES	-23485	FEMALE	Post (prior bilateral ovariectomy OR >12 mo since LMP with no prior hysterectomy)	WHITE	HISPANIC OR LATINO	No	No	TUMOR FREE	Alive	312	[Not Applicable]	[Not Available]	[Not Available]	[Not Applicable]	2010	64	Core needle biopsy	[Not Applicable]	Lumpectomy	[Not Available]	Close	[Not Available]	[Not Applicable]	[Not Available]	Sentinel lymph node biopsy plus axillary dissection	[Not Available]	YES	YES	25	2	0	7th	T2
TCGA-EW-A1J1	BRCA-A1J1-01A	v2.1	Alive	575	Positive	Positive	Negative	Not Available	Negative	Not Available	LumA	IDC	ed6cef77-1bd9-4e3b-b576-550a91e4253a	2011-05-11	NO	YES	-14122	FEMALE	Pre (<6 months since LMP AND no prior bilateral ovariectomy AND not on estrogen replacement)	WHITE	HISPANIC OR LATINO	No	No	TUMOR FREE	Alive	282	[Not Applicable]	[Not Available]	[Not Available]	[Not Applicable]	2010	38	Core needle biopsy	[Not Applicable]	Lumpectomy	[Not Available]	Negative	[Not Available]	[Not Applicable]	[Not Available]	Sentinel lymph node biopsy plus axillary dissection	[Not Available]	YES	YES	17	1	0	7th	T2
TCGA-E2-A1L9	BRCA-A1L9-01A	v2.1	Alive	598	Positive	Positive	Negative	Not Available	Negative	Not Available	LumA	IDC	5ea18514-51ad-4844-abea-15e82f0b10c9	2011-06-07	NO	YES	-14868	FEMALE	Pre (<6 months since LMP AND no prior bilateral ovariectomy AND not on estrogen replacement)	WHITE	NOT HISPANIC OR LATINO	No	No	TUMOR FREE	Alive	388	[Not Applicable]	[Not Available]	[Not Available]	[Not Applicable]	2009	40	Tumor resection	[Not Applicable]	Lumpectomy	[Not Available]	Negative	[Not Available]	[Not Applicable]	[Not Available]	Sentinel node biopsy alone	[Not Available]	NO	YES	2	1	[Not Available]	6th	T1c
TCGA-A2-A1FZ	BRCA-A1FZ-01A	v2.1	Alive	683	Positive	Positive	Negative	Not Available	Negative	Not Available	LumA	IDC	805bfe39-3695-43c2-93e4-d66d0559b89f	2011-04-21	YES	NO	-23055	FEMALE	Post (prior bilateral ovariectomy OR >12 mo since LMP with no prior hysterectomy)	WHITE	NOT HISPANIC OR LATINO	No	No	TUMOR FREE	Alive	410	[Not Applicable]	[Not Available]	[Not Available]	[Not Applicable]	2010	63	Core needle biopsy	[Not Applicable]	Simple Mastectomy	[Not Available]	Negative	[Not Available]	[Not Applicable]	[Not Available]	Sentinel node biopsy alone	[Not Available]	YES	YES	3	0	0	7th	T2
TCGA-E9-A22B	BRCA-A22B-01A	v4.0	Alive	692	Positive	Negative	Negative	Not Available	Negative	Not Available	LumA	IDC	b956df1b-bc77-4bdb-a5bd-5dda7b4c8da7	2011-08-02	YES	NO	-26278	FEMALE	Post (prior bilateral ovariectomy OR >12 mo since LMP with no prior hysterectomy)	WHITE	NOT HISPANIC OR LATINO	No	No	TUMOR FREE	Alive	0	[Not Applicable]	[Not Available]	[Not Available]	Infiltrating ductal and lobular carcinoma	2011	71	Tumor resection	[Not Applicable]	[Not Available]	[Not Available]	Negative	[Not Available]	[Not Applicable]	[Not Available]	Axillary lymph node dissection alone	[Not Available]	YES	YES	4	0	0	7th	T1c
TCGA-E2-A156	BRCA-A156-01A	v2.1	Alive	726	Positive	Positive	Negative	Not Available	Negative	Not Available	LumA	IDC	f05d314c-5ec5-4e2a-b785-9a702716f111	2011-04-07	NO	YES	-22422	FEMALE	Post (prior bilateral ovariectomy OR >12 mo since LMP with no prior hysterectomy)	WHITE	NOT HISPANIC OR LATINO	No	No	TUMOR FREE	Alive	481	[Not Applicable]	[Not Available]	[Not Available]	[Not Applicable]	2009	61	Tumor resection	[Not Applicable]	Lumpectomy	[Not Available]	Negative	[Not Available]	[Not Applicable]	[Not Available]	Sentinel node biopsy alone	[Not Available]	NO	YES	3	0	[Not Available]	6th	T1c
TCGA-E9-A1NG	BRCA-A1NG-01A	v4.0	Dead	786	Positive	Positive	Negative	Not Available	Negative	Not Available	LumA	IDC	659b0170-e914-45ff-aa55-fcb8d3dc7b8a	2011-06-23	YES	NO	-22896	FEMALE	Post (prior bilateral ovariectomy OR >12 mo since LMP with no prior hysterectomy)	WHITE	NOT HISPANIC OR LATINO	No	No	TUMOR FREE	Alive	0	[Not Applicable]	[Not Available]	[Not Available]	[Not Applicable]	2011	62	Tumor resection	[Not Applicable]	[Not Available]	[Not Available]	Negative	[Not Available]	[Not Applicable]	[Not Available]	Axillary lymph node dissection alone	[Not Available]	YES	YES	5	0	0	7th	T2
TCGA-BH-A0HX	BRCA-A0HX-01A	v1.5	Alive	829	Positive	Positive	Negative	Not Available	Negative	Not Available	LumA	IDC	3b01d064-8c00-4972-9f07-407eac8e7534	2010-11-11	NO	YES	-19900	FEMALE	Post (prior bilateral ovariectomy OR >12 mo since LMP with no prior hysterectomy)	WHITE	[Not Available]	No	No	TUMOR FREE	Alive	829	[Not Applicable]	[Not Available]	[Not Available]	[Not Applicable]	2008	54	Core needle biopsy	[Not Applicable]	Simple Mastectomy	[Not Available]	Negative	[Not Evaluated]	[Not Applicable]	[Not Available]	Sentinel lymph node biopsy plus axillary dissection	[Not Available]	YES	[Not Available]	24	2	2	[Not Available]	T2
TCGA-E2-A1IG	BRCA-A1IG-01A	v2.1	Alive	997	Positive	Positive	Negative	Not Available	Negative	Not Available	LumA	IDC	bc0bc70f-c6cf-4dbc-9dc3-8b7bc5f381a4	2011-04-28	NO	YES	-16757	FEMALE	Pre (<6 months since LMP AND no prior bilateral ovariectomy AND not on estrogen replacement)	WHITE	NOT HISPANIC OR LATINO	No	No	TUMOR FREE	Alive	755	[Not Applicable]	[Not Available]	[Not Available]	[Not Applicable]	2009	45	Tumor resection	[Not Applicable]	Simple Mastectomy	[Not Available]	Negative	[Not Available]	[Not Applicable]	[Not Available]	Sentinel node biopsy alone	[Not Available]	NO	YES	3	1	[Not Available]	6th	T2
TCGA-E9-A1NE	BRCA-A1NE-01A	v4.0	Alive	1088	Positive	Positive	Negative	Not Available	Negative	Not Available	LumA	IDC	3d676bba-154b-4d22-ab59-d4d4da051b94	2011-06-23	YES	NO	-10564	FEMALE	Pre (<6 months since LMP AND no prior bilateral ovariectomy AND not on estrogen replacement)	WHITE	NOT HISPANIC OR LATINO	No	No	TUMOR FREE	Alive	0	[Not Applicable]	[Not Available]	[Not Available]	[Not Applicable]	2011	28	Tumor resection	[Not Applicable]	[Not Available]	[Not Available]	Negative	[Not Available]	[Not Applicable]	[Not Available]	Axillary lymph node dissection alone	[Not Available]	YES	YES	2	1	0	7th	T2
TCGA-AR-A1AN	BRCA-A1AN-01A	v2.1	Alive	1330	Positive	Positive	Negative	Not Available	Negative	Not Available	LumA	IDC	43029932-feb0-4658-97fa-645c1e775009	2011-06-14	NO	YES	-16974	FEMALE	Pre (<6 months since LMP AND no prior bilateral ovariectomy AND not on estrogen replacement)	WHITE	HISPANIC OR LATINO	No	No	TUMOR FREE	Alive	1330	[Not Applicable]	[Not Available]	[Not Available]	[Not Applicable]	2006	46	Core needle biopsy	[Not Applicable]	Other	Wide Local Excision	Negative	[Not Available]	[Not Applicable]	[Not Available]	Sentinel lymph node biopsy plus axillary dissection	[Not Available]	YES	YES	5	0	[Not Available]	6th	T2
TCGA-BH-A0W7	BRCA-A0W7-01A	v2.1	Alive	1363	Positive	Positive	Negative	Not Available	Negative	Not Available	LumA	IDC	9f80649b-a249-4fb5-97ad-059a30e13fea	2011-02-15	NO	YES	-17996	FEMALE	[Not Available]	WHITE	NOT HISPANIC OR LATINO	No	No	TUMOR FREE	Alive	558	[Not Applicable]	[Not Available]	[Not Available]	[Not Applicable]	2008	49	Core needle biopsy	[Not Applicable]	Other	segmental mastectomy	Negative	[Not Available]	[Not Applicable]	[Not Available]	Sentinel node biopsy alone	[Not Available]	[Not Available]	[Not Available]	2	0	0	6th	T1c
TCGA-A1-A0SF	BRCA-A0SF-01A	enrollment	Alive	1463	Positive	Positive	Negative	Not Available	Negative	Not Available	LumA	IDC	4b620966-b4c7-4615-bf58-ca9d3226b9bd	2011-05-24	NO	YES	-19731	FEMALE	Pre (<6 months since LMP AND no prior bilateral ovariectomy AND not on estrogen replacement)	WHITE	NOT HISPANIC OR LATINO	No	No	TUMOR FREE	Alive	1463	[Not Applicable]	[Not Available]	[Not Available]	[Not Applicable]	2006	54	Fine needle aspiration biopsy	[Not Applicable]	Modified Radical Mastectomy	[Not Available]	Negative	[Not Available]	[Not Applicable]	[Not Available]	Sentinel lymph node biopsy plus axillary dissection	[Not Available]	[Not Available]	YES	2	0	[Not Available]	6th	T2
TCGA-EW-A1P3	BRCA-A1P3-01A	v4.0	Alive	1611	Positive	Positive	Negative	Not Available	Negative	Not Available	LumA	IDC	1ff85ada-3cdd-4afb-b311-2c7befb52702	2011-06-10	NO	YES	-17637	FEMALE	Pre (<6 months since LMP AND no prior bilateral ovariectomy AND not on estrogen replacement)	WHITE	NOT HISPANIC OR LATINO	Yes	No	TUMOR FREE	Alive	987	[Not Applicable]	[Not Available]	[Not Available]	[Not Applicable]	2008	48	Core needle biopsy	[Not Applicable]	Simple Mastectomy	[Not Available]	Negative	[Not Available]	[Not Applicable]	[Not Available]	Other (specify)	SN+1 non sentinel node	YES	YES	4	0	0	6th	T2
TCGA-BH-A1EW	BRCA-A1EW-01A	enrollment	Dead	1694	Negative	Negative	Negative	Not Available	Negative	Not Available	LumA	IDC	9d166970-07c8-4ca3-9cfa-ed0049df9ecc	2011-09-07	NO	YES	-14090	FEMALE	Pre (<6 months since LMP AND no prior bilateral ovariectomy AND not on estrogen replacement)	WHITE	NOT HISPANIC OR LATINO	No	No	WITH TUMOR	Dead	[Not Available]	1694	[Not Available]	[Not Available]	[Not Applicable]	1999	38	Core needle biopsy	[Not Applicable]	Other	Left segmental mastectomy with level 1 and level 2 axillary dissection	[Not Available]	[Not Available]	[Not Applicable]	[Not Available]	[Not Available]	[Not Available]	[Not Available]	YES	16	1	[Not Available]	5th	T2
TCGA-BH-A1ET	BRCA-A1ET-01A	enrollment	Dead	2520	Positive	Positive	Negative	Not Available	Negative	Not Available	LumA	IDC	8986a141-eae7-4157-b695-02cc6fc3b071	2011-09-07	NO	YES	-20425	FEMALE	[Not Available]	WHITE	NOT HISPANIC OR LATINO	No	No	TUMOR FREE	Dead	[Not Available]	2520	[Not Available]	[Not Available]	[Not Applicable]	1999	55	Fine needle aspiration biopsy	[Not Applicable]	Other	Left segmental mastectomy with left axillary lymph node dissection	[Not Available]	[Not Available]	[Not Applicable]	[Not Available]	[Not Available]	[Not Available]	[Not Available]	YES	19	1	[Not Available]	5th	T1
TCGA-GM-A2DK	BRCA-A2DK-01A	v4.0	Alive	2645	Positive	Negative	Negative	Not Available	Negative	Not Available	LumA	IDC	3A0775A0-61AE-43F2-B5F6-629A44355C2F	2011-09-29	NO	YES	-21198	FEMALE	Post (prior bilateral ovariectomy OR >12 mo since LMP with no prior hysterectomy)	WHITE	NOT HISPANIC OR LATINO	No	No	TUMOR FREE	Alive	1896	[Not Applicable]	[Not Available]	[Not Available]	[Not Applicable]	2005	58	Core needle biopsy	[Not Applicable]	Lumpectomy	[Not Available]	Negative	[Not Available]	[Not Applicable]	[Not Available]	Sentinel node biopsy alone	[Not Available]	YES	YES	1	0	0	6th	T1c
TCGA-BH-A1F5	BRCA-A1F5-01A	enrollment	Dead	2712	Positive	Positive	Negative	Not Available	Negative	Not Available	LumA	IDC	e663954c-05a8-479a-a623-400c1eb5efc6	2011-09-07	NO	YES	-22842	FEMALE	[Not Available]	WHITE	NOT HISPANIC OR LATINO	Yes	No	TUMOR FREE	Dead	[Not Available]	2712	[Not Available]	[Not Available]	[Not Applicable]	2002	62	Core needle biopsy	[Not Applicable]	[Not Available]	[Not Available]	[Not Available]	[Not Available]	[Not Applicable]	[Not Available]	[Not Available]	[Not Available]	[Not Available]	YES	4	1	[Not Available]	5th	T1c
TCGA-BH-A0H3	BRCA-A0H3-01A	enrollment	Alive	1149	Positive	Positive	Negative	Not Available	Negative	Not Available	LumA	IDC	6cdc0d53-f813-4101-81e5-9bee68270536	2011-08-11	NO	YES	-17152	FEMALE	Pre (<6 months since LMP AND no prior bilateral ovariectomy AND not on estrogen replacement)	WHITE	NOT HISPANIC OR LATINO	No	No	TUMOR FREE	Alive	1149	[Not Applicable]	[Not Available]	[Not Available]	[Not Applicable]	2008	46	Core needle biopsy	[Not Applicable]	Other	Left segmental mastectomy with axillary lymph node dissection	Negative	[Not Available]	[Not Applicable]	[Not Available]	[Not Available]	[Not Available]	[Not Available]	YES	2	0	[Not Available]	6th	T1c
TCGA-BH-A0HA	BRCA-A0HA-01A	v4.0	Alive	1611	Positive	Positive	Negative	Not Available	Negative	Not Available	LumA	IDC	e666081b-caaf-4e8b-9446-807be71201a5	2011-08-02	NO	YES	-11379	FEMALE	Pre (<6 months since LMP AND no prior bilateral ovariectomy AND not on estrogen replacement)	WHITE	NOT HISPANIC OR LATINO	No	No	TUMOR FREE	Alive	856	[Not Applicable]	[Not Available]	[Not Available]	[Not Applicable]	2008	31	Core needle biopsy	[Not Applicable]	Other	bilateral total mastectomies with right sentinel node biopsy	Negative	[Not Available]	[Not Applicable]	[Not Available]	[Not Available]	[Not Available]	[Not Available]	YES	4	0	[Not Available]	6th	T1c
TCGA-BH-A0BS	BRCA-A0BS-01A	enrollment	Alive	1641	Positive	Positive	Negative	Not Available	Negative	Not Available	LumA	IDC	2b22db1d-54a1-4b9e-a86e-a174cf51d95c	2011-08-18	NO	YES	-20374	FEMALE	Post (prior bilateral ovariectomy OR >12 mo since LMP with no prior hysterectomy)	WHITE	NOT HISPANIC OR LATINO	No	No	TUMOR FREE	Alive	1641	[Not Applicable]	[Not Available]	[Not Available]	[Not Applicable]	2007	55	Core needle biopsy	[Not Applicable]	Simple Mastectomy	with left axilla sentinel lymph node biopsy	Negative	[Not Available]	[Not Applicable]	[Not Available]	[Not Available]	[Not Available]	[Not Available]	YES	11	0	[Not Available]	6th	T3
TCGA-A2-A0CP	BRCA-A0CP-01A	v2.1	Alive	2813	Positive	Positive	Negative	Not Available	Negative	Not Available	LumA	IDC	fe15c48b-116d-461e-9b40-68514730fd18	2010-09-08	NO	YES	-22133	FEMALE	Post (prior bilateral ovariectomy OR >12 mo since LMP with no prior hysterectomy)	WHITE	NOT HISPANIC OR LATINO	No	No	TUMOR FREE	Alive	2495	[Not Applicable]	[Not Available]	[Not Available]	[Not Applicable]	2003	60	Core needle biopsy	[Not Applicable]	Lumpectomy	[Not Available]	Negative	[Not Available]	[Not Applicable]	[Not Available]	Sentinel node biopsy alone	[Not Available]	YES	[Not Available]	2	0	0	[Not Available]	T1c
TCGA-D8-A1X9	BRCA-A1X9-01A	v2.1	Alive	727	Positive	Positive	Negative	Not Available	Negative	Not Available	LumA	IDC	34a74805-300c-4773-ab59-2085fcc2e6cc	2011-05-16	YES	NO	-24417	FEMALE	Post (prior bilateral ovariectomy OR >12 mo since LMP with no prior hysterectomy)	WHITE	NOT HISPANIC OR LATINO	No	No	TUMOR FREE	Alive	380	[Not Applicable]	[Not Available]	[Not Available]	[Not Applicable]	2010	66	Core needle biopsy	[Not Applicable]	Modified Radical Mastectomy	[Not Available]	[Not Available]	[Not Available]	[Not Applicable]	[Not Available]	Axillary lymph node dissection alone	[Not Available]	NO	YES	23	3	0	7th	T2
TCGA-GI-A2C8	BRCA-A2C8-01A	v2.1	Alive	225	Positive	Positive	Negative	Not Available	Negative	Not Available	LumA	IDC	33fe5833-d7a0-43d7-a03d-56985ea448a6	2011-10-21	NO	YES	-23103	FEMALE	[Not Available]	WHITE	NOT HISPANIC OR LATINO	No	Yes	[Not Available]	Alive	225	[Not Applicable]	[Not Available]	[Not Available]	[Not Applicable]	2004	63	[Not Available]	[Not Applicable]	Modified Radical Mastectomy	[Not Available]	Negative	[Not Available]	[Not Applicable]	[Not Available]	Sentinel node biopsy alone	[Not Available]	NO	YES	10	0	[Not Available]	6th	T4b
TCGA-A8-A09B	BRCA-A09B-01A	v4.0	Alive	365	Positive	Positive	Negative	Not Available	Negative	Not Available	LumA	IDC	3828b534-908e-4953-a3fb-07d01cf49c7d	2011-05-27	NO	YES	-21520	FEMALE	Post (prior bilateral ovariectomy OR >12 mo since LMP with no prior hysterectomy)	[Not Available]	[Not Available]	No	No	TUMOR FREE	Alive	365	[Not Applicable]	[Not Available]	[Not Available]	[Not Applicable]	2009	58	[Not Available]	[Not Applicable]	Other	Surgical Resection	Negative	[Not Available]	[Not Applicable]	[Not Available]	[Not Available]	[Not Available]	[Not Available]	[Not Available]	[Not Available]	[Not Available]	[Not Available]	6th	T4b
TCGA-A8-A0A9	BRCA-A0A9-01A	enrollment	Alive	396	Positive	Positive	Negative	Not Available	Negative	Not Available	LumA	IDC	7b605fb6-d077-401e-b870-b87ddf505f82	2011-05-27	NO	YES	-29370	FEMALE	Post (prior bilateral ovariectomy OR >12 mo since LMP with no prior hysterectomy)	[Not Available]	[Not Available]	No	No	TUMOR FREE	Alive	396	[Not Applicable]	[Not Available]	[Not Available]	[Not Applicable]	2009	80	[Not Available]	[Not Applicable]	Other	Surgical Resection	Negative	[Not Available]	[Not Applicable]	[Not Available]	[Not Available]	[Not Available]	[Not Available]	[Not Available]	[Not Available]	[Not Available]	[Not Available]	6th	T2
TCGA-EW-A1PD	BRCA-A1PD-01A	v2.1	Alive	424	Positive	Positive	Positive	Positive	Equivocal	Equivocal	LumA	IDC	4dfc233b-ed03-4825-8089-e04cdee99996	2011-05-18	NO	YES	-22536	MALE	[Not Available]	WHITE	HISPANIC OR LATINO	No	No	TUMOR FREE	Alive	175	[Not Applicable]	[Not Available]	[Not Available]	[Not Applicable]	2010	61	Core needle biopsy	[Not Applicable]	Modified Radical Mastectomy	[Not Available]	Negative	[Not Available]	[Not Applicable]	[Not Available]	Sentinel lymph node biopsy plus axillary dissection	[Not Available]	NO	YES	7	2	[Not Available]	7th	T1c
TCGA-AQ-A1H2	BRCA-A1H2-01A	v2.1	Alive	475	Positive	Positive	Positive	Positive	Positive	Positive	LumA	IDC	4d120899-9a80-4736-b097-285e9e261bcb	2011-04-20	YES	NO	-30958	FEMALE	Post (prior bilateral ovariectomy OR >12 mo since LMP with no prior hysterectomy)	WHITE	NOT HISPANIC OR LATINO	No	No	TUMOR FREE	Alive	230	[Not Applicable]	[Not Available]	[Not Available]	[Not Applicable]	2010	84	Core needle biopsy	[Not Applicable]	Modified Radical Mastectomy	[Not Available]	Negative	[Not Available]	[Not Applicable]	[Not Available]	Axillary lymph node dissection alone	[Not Available]	NO	YES	19	13	[Not Available]	7th	T2
TCGA-LL-A5YN	BRCA-A5YN-01A	v4.0	Alive	447	Positive	Positive	Positive	Positive	Positive	Positive	LumA	IDC	EF1B3332-CD7F-41BB-A2D3-2538E7BECC5C	2013-05-20	YES	NO	-16884	FEMALE	Post (prior bilateral ovariectomy OR >12 mo since LMP with no prior hysterectomy)	BLACK OR AFRICAN AMERICAN	NOT HISPANIC OR LATINO	No	No	[Unknown]	Alive	111	[Not Applicable]	NO	YES	[Not Applicable]	2013	46	Core needle biopsy	[Not Applicable]	Lumpectomy	[Not Available]	Negative	[Not Available]	[Not Applicable]	[Not Available]	Sentinel node biopsy alone	[Not Available]	NO	YES	5	0	0	7th	T2
TCGA-GM-A2DA	BRCA-A2DA-01A	v4.0	Dead	6593	Positive	Positive	Positive	Positive	Positive	Positive	LumA	IDC	C07B122E-AC50-4DB2-ADD2-5617A5D0E976	2011-09-28	NO	YES	-16854	FEMALE	Post (prior bilateral ovariectomy OR >12 mo since LMP with no prior hysterectomy)	WHITE	NOT HISPANIC OR LATINO	No	No	WITH TUMOR	Alive	5909	[Not Applicable]	[Not Available]	[Not Available]	[Not Applicable]	1993	46	Fine needle aspiration biopsy	[Not Applicable]	Modified Radical Mastectomy	[Not Available]	Negative	[Not Available]	[Not Applicable]	[Not Available]	Axillary lymph node dissection alone	[Not Available]	NO	YES	13	2	0	4th	T2
TCGA-A1-A0SM	BRCA-A0SM-01A	enrollment	Alive	242	Positive	Negative	Positive	Positive	Positive	Positive	LumA	IDC	784de7ac-8424-42eb-83d4-a1bebaa42b97	2010-12-06	NO	YES	-28198	MALE	[Not Available]	WHITE	NOT HISPANIC OR LATINO	No	No	TUMOR FREE	Alive	242	[Not Applicable]	[Not Available]	[Not Available]	[Not Applicable]	2007	77	Core needle biopsy	[Not Applicable]	Modified Radical Mastectomy	[Not Available]	Negative	[Not Available]	[Not Applicable]	[Not Available]	Sentinel lymph node biopsy plus axillary dissection	[Not Available]	[Not Available]	[Not Available]	3	0	[Not Available]	6th	T2
TCGA-D8-A140	BRCA-A140-01A	v2.1	Alive	403	Positive	Positive	Positive	Positive	Positive	Positive	LumA	IDC	2585edbd-3488-4100-a4ab-a161252a31ee	2011-02-26	YES	NO	-22900	FEMALE	Post (prior bilateral ovariectomy OR >12 mo since LMP with no prior hysterectomy)	WHITE	NOT HISPANIC OR LATINO	No	No	[Not Available]	Alive	27	[Not Applicable]	[Not Available]	[Not Available]	[Not Applicable]	2010	62	Core needle biopsy	[Not Applicable]	Modified Radical Mastectomy	[Not Available]	Negative	[Not Available]	[Not Applicable]	[Not Available]	Axillary lymph node dissection alone	[Not Available]	NO	YES	15	1	[Not Available]	7th	T2
TCGA-BH-A0DZ	BRCA-A0DZ-01A	v1.5	Alive	495	Positive	Positive	Positive	Positive	Positive	Positive	LumA	IDC	478eb8aa-50b8-4ce5-98e4-d518ede4b174	2010-11-09	NO	YES	-15980	FEMALE	Pre (<6 months since LMP AND no prior bilateral ovariectomy AND not on estrogen replacement)	WHITE	[Not Available]	No	No	TUMOR FREE	Alive	495	[Not Applicable]	[Not Available]	[Not Available]	[Not Applicable]	2009	43	Core needle biopsy	[Not Applicable]	Simple Mastectomy	[Not Available]	Negative	[Not Evaluated]	[Not Applicable]	[Not Available]	Sentinel lymph node biopsy plus axillary dissection	[Not Available]	NO	[Not Available]	5	1	[Not Available]	[Not Available]	T2
TCGA-D8-A1XY	BRCA-A1XY-01A	v2.1	Alive	503	Positive	Positive	Positive	Positive	Positive	Positive	LumA	IDC	0130d616-885e-4a6c-9d03-2f17dd692a05	2011-06-09	YES	NO	-27106	FEMALE	Post (prior bilateral ovariectomy OR >12 mo since LMP with no prior hysterectomy)	WHITE	NOT HISPANIC OR LATINO	No	No	TUMOR FREE	Alive	81	[Not Applicable]	[Not Available]	[Not Available]	[Not Applicable]	2010	74	Fine needle aspiration biopsy	[Not Applicable]	Simple Mastectomy	[Not Available]	[Not Available]	[Not Available]	[Not Applicable]	[Not Available]	Axillary lymph node dissection alone	[Not Available]	[Not Available]	YES	3	0	[Not Available]	7th	T2
TCGA-AR-A1AX	BRCA-A1AX-01A	v4.0	Alive	1890	Positive	Positive	Positive	Positive	Positive	Positive	LumA	IDC	f72c1d69-da35-459f-8542-59bfd6c09c23	2011-06-14	NO	YES	-23507	FEMALE	Post (prior bilateral ovariectomy OR >12 mo since LMP with no prior hysterectomy)	WHITE	NOT HISPANIC OR LATINO	No	No	[Not Available]	Alive	1103	[Not Applicable]	[Not Available]	[Not Available]	[Not Applicable]	2007	64	Core needle biopsy	[Not Applicable]	Other	Wide local excision	Negative	[Not Available]	[Not Applicable]	[Not Available]	Sentinel lymph node biopsy plus axillary dissection	[Not Available]	YES	YES	8	0	[Not Available]	6th	T1
TCGA-AQ-A04L	BRCA-A04L-01B	v4.0	Alive	3957	Positive	Negative	Positive	Positive	Positive	Positive	LumA	IDC	78582fbc-dcc7-48ae-9f95-5271c9bc5b72	2010-12-15	NO	YES	-17759	FEMALE	Peri (6-12 months since last menstrual period)	WHITE	NOT HISPANIC OR LATINO	No	No	TUMOR FREE	Alive	3359	[Not Applicable]	[Not Available]	[Not Available]	[Not Applicable]	2001	48	Fine needle aspiration biopsy	[Not Applicable]	Modified Radical Mastectomy	[Not Available]	Negative	[Not Available]	[Not Applicable]	[Not Available]	Sentinel node biopsy alone	[Not Available]	NO	[Not Available]	2	0	[Not Available]	5th	T2
TCGA-BH-A18I	BRCA-A18I-01A	enrollment	Alive	220	Positive	Positive	Positive	Not Available	Positive	Not Available	LumA	IDC	9c1ceb7d-6fed-4c2f-a89a-bf3c5b15ca58	2011-06-07	NO	YES	-19489	FEMALE	Post (prior bilateral ovariectomy OR >12 mo since LMP with no prior hysterectomy)	WHITE	NOT HISPANIC OR LATINO	No	No	TUMOR FREE	Alive	220	[Not Applicable]	[Not Available]	[Not Available]	[Not Applicable]	2010	53	Core needle biopsy	[Not Applicable]	Other	segmental mastectomy	Positive	Modified radical mastectomy	[Not Applicable]	Negative	Sentinel node biopsy alone	[Not Available]	[Not Available]	YES	3	1	1	7th	T1c
TCGA-BH-A0BQ	BRCA-A0BQ-01A	enrollment	Alive	827	Positive	Positive	Positive	Not Available	Positive	Not Available	LumA	IDC	b3bb8fd6-ee54-4813-b042-2bbe70115382	2011-08-10	NO	YES	-14494	FEMALE	Pre (<6 months since LMP AND no prior bilateral ovariectomy AND not on estrogen replacement)	WHITE	NOT HISPANIC OR LATINO	No	No	TUMOR FREE	Alive	827	[Not Applicable]	[Not Available]	[Not Available]	[Not Applicable]	2007	39	Core needle biopsy	[Not Applicable]	Other	Total mastectomy with retromammary lymph node excision	Negative	[Not Available]	[Not Applicable]	[Not Available]	[Not Available]	[Not Available]	[Not Available]	YES	2	0	[Not Available]	6th	T1c
TCGA-BH-A0B6	BRCA-A0B6-01A	enrollment	Alive	1732	Positive	Positive	Positive	Not Available	Positive	Not Available	LumA	IDC	FA4E082A-D213-412E-8D91-842A6F4BEF12	2011-08-04	NO	YES	-17346	FEMALE	[Not Available]	WHITE	NOT HISPANIC OR LATINO	Yes	Yes	TUMOR FREE	Alive	1732	[Not Applicable]	[Not Available]	[Not Available]	[Not Applicable]	2006	47	Fine needle aspiration biopsy	[Not Applicable]	Other	segmental mastectomy with sentinel lymph node biopsy	Negative	[Not Available]	[Not Applicable]	[Not Available]	[Not Available]	[Not Available]	[Not Available]	YES	4	0	[Not Available]	6th	T1c
TCGA-E9-A1N4	BRCA-A1N4-01A	v4.0	Alive	1000	Positive	Positive	Positive	Not Available	Positive	Not Available	LumA	IDC	69a68fbc-e43d-4652-85ee-693211bded47	2011-05-26	YES	NO	-15055	FEMALE	Pre (<6 months since LMP AND no prior bilateral ovariectomy AND not on estrogen replacement)	WHITE	NOT HISPANIC OR LATINO	No	No	TUMOR FREE	Alive	5	[Not Applicable]	[Not Available]	[Not Available]	Infiltrating ductal and lobular carcinoma	2010	41	Tumor resection	[Not Applicable]	[Not Available]	[Not Available]	Negative	[Not Available]	[Not Applicable]	[Not Available]	Axillary lymph node dissection alone	[Not Available]	NO	YES	7	4	0	7th	T2
TCGA-E9-A1N5	BRCA-A1N5-01A	v4.0	Alive	1120	Positive	Positive	Positive	Not Available	Positive	Not Available	LumA	IDC	f954de05-1b44-4087-8933-6cc72d81028d	2011-06-23	YES	NO	-16736	FEMALE	Post (prior bilateral ovariectomy OR >12 mo since LMP with no prior hysterectomy)	WHITE	NOT HISPANIC OR LATINO	No	No	TUMOR FREE	Alive	0	[Not Applicable]	[Not Available]	[Not Available]	Infiltrating ductal and lobular carcinoma	2010	45	Tumor resection	[Not Applicable]	[Not Available]	[Not Available]	Negative	[Not Available]	[Not Applicable]	[Not Available]	Axillary lymph node dissection alone	[Not Available]	NO	YES	11	2	0	7th	T2
TCGA-BH-A18H	BRCA-A18H-01A	enrollment	Alive	0	Positive	Positive	Positive	Not Available	Positive	Not Available	LumA	IDC	878f975b-94fd-4d69-b7e7-1ed3ac2ee438	2011-06-06	NO	YES	-23065	FEMALE	Post (prior bilateral ovariectomy OR >12 mo since LMP with no prior hysterectomy)	WHITE	NOT HISPANIC OR LATINO	No	No	[Not Available]	Alive	0	[Not Applicable]	[Not Available]	[Not Available]	[Not Applicable]	2010	63	Core needle biopsy	[Not Applicable]	Other	segmental mastectomy	Negative	[Not Available]	[Not Applicable]	[Not Available]	Sentinel lymph node biopsy plus axillary dissection	[Not Available]	YES	YES	2	0	[Not Available]	7th	T1b
TCGA-BH-A1EX	BRCA-A1EX-01A	enrollment	Dead	1508	Positive	Positive	Positive	Not Available	Positive	Not Available	LumA	IDC	7b892055-c59d-4550-8688-ad039790af3d	2011-09-07	NO	YES	-24544	FEMALE	Post (prior bilateral ovariectomy OR >12 mo since LMP with no prior hysterectomy)	WHITE	NOT HISPANIC OR LATINO	No	No	WITH TUMOR	Dead	[Not Available]	1508	[Not Available]	[Not Available]	[Not Applicable]	2000	67	Core needle biopsy	[Not Applicable]	Other	Right segmental mastectomy with sentinel lymph node and axillary lymph node biopsy	[Not Available]	[Not Available]	[Not Applicable]	[Not Available]	[Not Available]	[Not Available]	[Not Available]	YES	24	2	[Not Available]	5th	T2
TCGA-AC-A23C	BRCA-A23C-01A	enrollment	Alive	29	Positive	Positive	Positive	Not Available	Positive	Not Available	LumA	IDC	dfd0b7ba-c7d3-498e-b455-346301865452	2011-07-14	NO	YES	-22751	FEMALE	Post (prior bilateral ovariectomy OR >12 mo since LMP with no prior hysterectomy)	WHITE	[Not Available]	No	No	[Not Available]	Alive	29	[Not Applicable]	[Not Available]	[Not Available]	[Not Applicable]	2010	62	Core needle biopsy	[Not Applicable]	Modified Radical Mastectomy	[Not Available]	Negative	[Not Available]	[Not Applicable]	[Not Available]	[Not Available]	[Not Available]	[Not Available]	YES	1	1	[Not Available]	7th	T2
TCGA-E2-A15E	BRCA-A15E-01A	v2.1	Alive	630	Positive	Positive	Positive	Not Available	Positive	Not Available	LumA	IDC	0a2a3529-f645-4967-9a58-89ee20b8bb62	2011-04-25	NO	YES	-14894	FEMALE	Pre (<6 months since LMP AND no prior bilateral ovariectomy AND not on estrogen replacement)	WHITE	NOT HISPANIC OR LATINO	No	No	TUMOR FREE	Alive	518	[Not Applicable]	[Not Available]	[Not Available]	[Not Applicable]	2009	40	Tumor resection	[Not Applicable]	Lumpectomy	[Not Available]	Negative	[Not Available]	[Not Applicable]	[Not Available]	Sentinel lymph node biopsy plus axillary dissection	[Not Available]	NO	YES	9	1	[Not Available]	6th	T1c
TCGA-C8-A26W	BRCA-A26W-01A	enrollment	Alive	7	Positive	Positive	Equivocal	Equivocal	Equivocal	Equivocal	LumB	IDC	ff0f875f-113a-4c0f-8c0a-4259cd496e6d	2011-07-21	YES	NO	-21391	FEMALE	Post (prior bilateral ovariectomy OR >12 mo since LMP with no prior hysterectomy)	ASIAN	NOT HISPANIC OR LATINO	No	No	TUMOR FREE	Alive	7	[Not Applicable]	[Not Available]	[Not Available]	[Not Applicable]	2010	58	Tumor resection	[Not Applicable]	Modified Radical Mastectomy	[Not Available]	Negative	[Not Available]	[Not Applicable]	[Not Available]	[Not Available]	[Not Available]	[Not Available]	NO	[Not Available]	[Not Available]	[Not Available]	6th	T2
TCGA-C8-A1HN	BRCA-A1HN-01A	v2.1	Alive	99	Positive	Positive	Equivocal	Equivocal	Equivocal	Equivocal	LumB	IDC	86a18ae0-dfb1-49c3-b5c4-67ec331d6e40	2011-06-02	YES	NO	-20712	FEMALE	Post (prior bilateral ovariectomy OR >12 mo since LMP with no prior hysterectomy)	ASIAN	NOT HISPANIC OR LATINO	No	No	TUMOR FREE	Alive	2	[Not Applicable]	[Not Available]	[Not Available]	[Not Applicable]	2010	56	Core needle biopsy	[Not Applicable]	Modified Radical Mastectomy	[Not Available]	Negative	[Not Available]	[Not Applicable]	[Not Available]	Axillary lymph node dissection alone	[Not Available]	[Not Available]	NO	[Not Available]	[Not Available]	[Not Available]	6th	T2
TCGA-AN-A0AK	BRCA-A0AK-01A	v4.0	Alive	224	Positive	Negative	Equivocal	Equivocal	Equivocal	Equivocal	LumB	IDC	9e894662-b718-40f8-8899-b5e036cfbd76	2010-12-21	NO	YES	-27977	FEMALE	Post (prior bilateral ovariectomy OR >12 mo since LMP with no prior hysterectomy)	WHITE	NOT HISPANIC OR LATINO	No	No	TUMOR FREE	Alive	224	[Not Applicable]	[Not Available]	[Not Available]	[Not Applicable]	2010	76	Tumor resection	[Not Applicable]	Modified Radical Mastectomy	[Not Available]	Negative	[Not Available]	[Not Applicable]	[Not Available]	Axillary lymph node dissection alone	[Not Available]	NO	[Not Available]	11	0	0	[Not Available]	T2
TCGA-D8-A1Y3	BRCA-A1Y3-01A	v2.1	Alive	430	Positive	Positive	Equivocal	Equivocal	Equivocal	Equivocal	LumB	IDC	632984bd-dc81-42b6-b024-476cfd0bb2ae	2011-06-09	YES	NO	-22317	FEMALE	Post (prior bilateral ovariectomy OR >12 mo since LMP with no prior hysterectomy)	WHITE	NOT HISPANIC OR LATINO	No	No	TUMOR FREE	Alive	125	[Not Applicable]	[Not Available]	[Not Available]	[Not Applicable]	2011	61	Fine needle aspiration biopsy	[Not Applicable]	Modified Radical Mastectomy	[Not Available]	Negative	[Not Available]	[Not Applicable]	[Not Available]	Axillary lymph node dissection alone	[Not Available]	[Not Available]	YES	8	5	[Not Available]	7th	T2
TCGA-D8-A1Y2	BRCA-A1Y2-01A	v2.1	Alive	433	Positive	Positive	Equivocal	Equivocal	Equivocal	Equivocal	LumB	IDC	c7d7a770-23c0-4310-ab48-1f6152dc2849	2011-06-09	YES	NO	-26021	FEMALE	Post (prior bilateral ovariectomy OR >12 mo since LMP with no prior hysterectomy)	WHITE	NOT HISPANIC OR LATINO	No	No	TUMOR FREE	Alive	73	[Not Applicable]	[Not Available]	[Not Available]	[Not Applicable]	2011	71	Fine needle aspiration biopsy	[Not Applicable]	Modified Radical Mastectomy	[Not Available]	Negative	[Not Available]	[Not Applicable]	[Not Available]	Axillary lymph node dissection alone	[Not Available]	[Not Available]	YES	7	0	[Not Available]	7th	T2
TCGA-D8-A1XL	BRCA-A1XL-01A	v2.1	Alive	606	Positive	Positive	Equivocal	Equivocal	Equivocal	Equivocal	LumB	IDC	2b19a6b4-7a17-4452-b4aa-6fc18adc0c3c	2011-06-09	YES	NO	-12668	FEMALE	Pre (<6 months since LMP AND no prior bilateral ovariectomy AND not on estrogen replacement)	WHITE	NOT HISPANIC OR LATINO	No	No	TUMOR FREE	Alive	319	[Not Applicable]	[Not Available]	[Not Available]	[Not Applicable]	2010	34	Fine needle aspiration biopsy	[Not Applicable]	Lumpectomy	[Not Available]	Negative	[Not Available]	[Not Applicable]	[Not Available]	Axillary lymph node dissection alone	[Not Available]	[Not Available]	YES	13	2	[Not Available]	7th	T2
TCGA-AR-A0TV	BRCA-A0TV-01A	v2.1	Alive	1288	Positive	Positive	Equivocal	Equivocal	Equivocal	Equivocal	LumB	IDC	6439621e-da61-4723-91cc-c5d87d0a4abc	2011-03-10	NO	YES	-24279	FEMALE	Post (prior bilateral ovariectomy OR >12 mo since LMP with no prior hysterectomy)	[Not Available]	[Not Available]	No	No	[Not Available]	Alive	905	[Not Applicable]	[Not Available]	[Not Available]	[Not Applicable]	2005	66	Core needle biopsy	[Not Applicable]	Simple Mastectomy	[Not Available]	Negative	[Not Available]	[Not Applicable]	[Not Available]	Sentinel lymph node biopsy plus axillary dissection	[Not Available]	YES	[Not Available]	3	0	[Not Available]	[Not Available]	T2
TCGA-AR-A24K	BRCA-A24K-01A	v4.0	Alive	1548	Positive	Positive	Equivocal	Equivocal	Equivocal	Equivocal	LumB	IDC	599c3701-df7a-4a75-a347-fa9b510dd242	2011-08-12	NO	YES	-16961	FEMALE	Pre (<6 months since LMP AND no prior bilateral ovariectomy AND not on estrogen replacement)	WHITE	[Not Available]	No	No	[Not Available]	Alive	1548	[Not Applicable]	[Not Available]	[Not Available]	[Not Applicable]	2004	46	Core needle biopsy	[Not Applicable]	Other	Wide local excision	Negative	[Not Available]	[Not Applicable]	[Not Available]	Sentinel lymph node biopsy plus axillary dissection	[Not Available]	YES	YES	2	0	[Not Available]	6th	T2
TCGA-AR-A24N	BRCA-A24N-01A	v4.0	Alive	2388	Positive	Positive	Equivocal	Equivocal	Equivocal	Equivocal	LumB	IDC	30047d32-0833-4aca-98d1-3b9ab7122863	2011-08-16	NO	YES	-19989	FEMALE	Peri (6-12 months since last menstrual period)	WHITE	NOT HISPANIC OR LATINO	No	No	[Not Available]	Alive	2074	[Not Applicable]	[Not Available]	[Not Available]	[Not Applicable]	2005	54	Core needle biopsy	[Not Applicable]	Simple Mastectomy	[Not Available]	Negative	[Not Available]	[Not Applicable]	[Not Available]	Sentinel lymph node biopsy plus axillary dissection	[Not Available]	YES	YES	4	0	[Not Available]	6th	T1
TCGA-D8-A27R	BRCA-A27R-01A	v2.1	Alive	307	Positive	Positive	Equivocal	Equivocal	Equivocal	Equivocal	LumB	IDC	0b23b5fe-6c7e-4297-bc55-f93fcb830ac4	2011-07-18	YES	NO	-15122	FEMALE	Post (prior bilateral ovariectomy OR >12 mo since LMP with no prior hysterectomy)	WHITE	NOT HISPANIC OR LATINO	No	No	TUMOR FREE	Alive	29	[Not Applicable]	[Not Available]	[Not Available]	[Not Applicable]	2011	41	Core needle biopsy	[Not Applicable]	Modified Radical Mastectomy	[Not Available]	Negative	[Not Available]	[Not Applicable]	[Not Available]	Axillary lymph node dissection alone	[Not Available]	NO	YES	11	11	[Not Available]	7th	T2
TCGA-A8-A075	BRCA-A075-01A	v4.0	Alive	518	Positive	Positive	Equivocal	Equivocal	Equivocal	Equivocal	LumB	IDC	7861a5f2-8910-4bcb-9c34-f79c5acd6e21	2011-05-27	NO	YES	-15369	FEMALE	Pre (<6 months since LMP AND no prior bilateral ovariectomy AND not on estrogen replacement)	[Not Available]	[Not Available]	No	No	TUMOR FREE	Alive	518	[Not Applicable]	[Not Available]	[Not Available]	[Not Applicable]	2009	42	[Not Available]	[Not Applicable]	Other	Surgical Resection	Negative	[Not Available]	[Not Applicable]	[Not Available]	[Not Available]	[Not Available]	[Not Available]	[Not Available]	[Not Available]	[Not Available]	[Not Available]	6th	T2
TCGA-A8-A06R	BRCA-A06R-01A	v4.0	Alive	547	Positive	Negative	Equivocal	Equivocal	Equivocal	Equivocal	LumB	IDC	f3ba71f9-25f3-4784-bf2d-3aa522a0cba8	2011-05-27	NO	YES	-25477	FEMALE	Post (prior bilateral ovariectomy OR >12 mo since LMP with no prior hysterectomy)	[Not Available]	[Not Available]	No	No	TUMOR FREE	Alive	547	[Not Applicable]	[Not Available]	[Not Available]	[Not Applicable]	2007	69	[Not Available]	[Not Applicable]	Other	Surgical Resection	Negative	[Not Available]	[Not Applicable]	[Not Available]	[Not Available]	[Not Available]	[Not Available]	[Not Available]	[Not Available]	[Not Available]	[Not Available]	5th	T2
TCGA-AR-A0TQ	BRCA-A0TQ-01A	v4.0	Alive	2240	Positive	Negative	Equivocal	Equivocal	Equivocal	Equivocal	LumB	IDC	5dc1bee9-c44d-4fdc-9ae5-83426c4d6880	2011-03-07	NO	YES	-9873	FEMALE	Pre (<6 months since LMP AND no prior bilateral ovariectomy AND not on estrogen replacement)	WHITE	NOT HISPANIC OR LATINO	No	No	[Not Available]	Alive	1500	[Not Applicable]	[Not Available]	[Not Available]	[Not Applicable]	2006	27	Core needle biopsy	[Not Applicable]	Simple Mastectomy	[Not Available]	Negative	[Not Available]	[Not Applicable]	[Not Available]	Axillary lymph node dissection alone	[Not Available]	NO	[Not Available]	15	2	[Not Available]	[Not Available]	T3
TCGA-B6-A0IB	BRCA-A0IB-01A	v2.1	Dead	3941	Positive	Positive	Not Available	Not Available	Not Available	Not Available	LumB	IDC	157ec9e0-ca6e-4da1-9233-f976cf0db433	2010-11-02	NO	YES	-23646	FEMALE	Indeterminate (neither Pre or Postmenopausal)	WHITE	NOT HISPANIC OR LATINO	No	No	WITH TUMOR	Dead	[Not Available]	3941	[Not Available]	[Not Available]	[Not Applicable]	1992	64	Other method, specify:	Biopsy, NOS	Modified Radical Mastectomy	[Not Available]	Negative	[Not Available]	[Not Applicable]	Positive	Axillary lymph node dissection alone	[Not Available]	NO	[Not Available]	15	8	[Not Available]	[Not Available]	T3
TCGA-E9-A249	BRCA-A249-01A	enrollment	Alive	29	[Not Evaluated]	[Not Evaluated]	Not Available	Not Available	Not Available	Not Available	LumB	IDC	fb3607eb-858e-4ecd-8477-95140658c6d2	2011-03-22	YES	NO	-16689	FEMALE	Pre (<6 months since LMP AND no prior bilateral ovariectomy AND not on estrogen replacement)	WHITE	NOT HISPANIC OR LATINO	No	No	[Not Available]	Alive	29	[Not Applicable]	[Not Available]	[Not Available]	[Not Applicable]	2011	45	Cytology (e.g. Peritoneal or pleural fluid)	[Not Applicable]	Lumpectomy	[Not Available]	Negative	[Not Available]	[Not Applicable]	[Not Available]	Axillary lymph node dissection alone	[Not Available]	NO	YES	10	0	[Not Available]	7th	T2
TCGA-B6-A0WW	BRCA-A0WW-01A	v2.1	Dead	558	Positive	Positive	Not Available	Not Available	Not Available	Not Available	LumB	IDC	f02931f8-d72a-481d-b532-8b141dab115f	2010-12-14	NO	YES	-21479	FEMALE	Indeterminate (neither Pre or Postmenopausal)	BLACK OR AFRICAN AMERICAN	NOT HISPANIC OR LATINO	No	No	WITH TUMOR	Dead	547	558	[Not Available]	[Not Available]	[Not Applicable]	1997	58	Incisional Biopsy	[Not Applicable]	Simple Mastectomy	[Not Available]	Negative	[Not Available]	[Not Applicable]	[Not Available]	Axillary lymph node dissection alone	[Not Available]	NO	[Not Available]	18	5	[Not Available]	[Not Available]	T2
TCGA-E9-A1R7	BRCA-A1R7-01A	v2.1	Alive	645	[Not Evaluated]	[Not Evaluated]	Not Available	Not Available	Not Available	Not Available	LumB	IDC	2680da86-c977-4611-b75f-df015283c023	2011-07-28	YES	NO	-23397	FEMALE	Post (prior bilateral ovariectomy OR >12 mo since LMP with no prior hysterectomy)	WHITE	NOT HISPANIC OR LATINO	No	No	TUMOR FREE	Alive	34	[Not Applicable]	[Not Available]	[Not Available]	[Not Applicable]	2011	64	Cytology (e.g. Peritoneal or pleural fluid)	[Not Applicable]	Lumpectomy	[Not Available]	Negative	[Not Available]	[Not Applicable]	[Not Available]	Axillary lymph node dissection alone	[Not Available]	NO	YES	10	0	[Not Available]	7th	T2
TCGA-E9-A226	BRCA-A226-01A	v4.0	Alive	1038	[Not Evaluated]	[Not Evaluated]	Not Available	Not Available	Not Available	Not Available	LumB	IDC	dd67408e-46ba-4573-9415-d4814e9f84de	2011-08-03	YES	NO	-16511	FEMALE	Pre (<6 months since LMP AND no prior bilateral ovariectomy AND not on estrogen replacement)	WHITE	NOT HISPANIC OR LATINO	No	No	TUMOR FREE	Alive	16	[Not Applicable]	[Not Available]	[Not Available]	[Not Applicable]	2011	45	Cytology (e.g. Peritoneal or pleural fluid)	[Not Applicable]	Modified Radical Mastectomy	[Not Available]	Negative	[Not Available]	[Not Applicable]	[Not Available]	Axillary lymph node dissection alone	[Not Available]	NO	YES	10	6	[Not Available]	7th	T2
TCGA-E9-A1RE	BRCA-A1RE-01A	v4.0	Alive	1054	[Not Evaluated]	[Not Evaluated]	Not Available	Not Available	Not Available	Not Available	LumB	IDC	24046547-d038-4616-b190-52ac93f4965f	2011-07-28	YES	NO	-27392	FEMALE	Post (prior bilateral ovariectomy OR >12 mo since LMP with no prior hysterectomy)	WHITE	NOT HISPANIC OR LATINO	No	No	TUMOR FREE	Alive	47	[Not Applicable]	[Not Available]	[Not Available]	[Not Applicable]	2011	74	Cytology (e.g. Peritoneal or pleural fluid)	[Not Applicable]	Modified Radical Mastectomy	[Not Available]	Negative	[Not Available]	[Not Applicable]	[Not Available]	Axillary lymph node dissection alone	[Not Available]	NO	YES	10	9	[Not Available]	7th	T2
TCGA-BH-A1FM	BRCA-A1FM-01A	enrollment	Dead	1388	Positive	Negative	Not Available	Not Available	Not Available	Not Available	LumB	IDC	7eb18190-5a41-4637-9783-f81bbde499e4	2011-09-08	NO	YES	-16289	FEMALE	[Not Available]	WHITE	NOT HISPANIC OR LATINO	No	No	[Not Available]	Dead	[Not Available]	1388	[Not Available]	[Not Available]	[Not Applicable]	1998	44	Core needle biopsy	[Not Applicable]	Modified Radical Mastectomy	with axillary node dissection	[Not Available]	[Not Available]	[Not Applicable]	[Not Available]	[Not Available]	[Not Available]	[Not Available]	YES	10	8	[Not Available]	5th	T2
TCGA-B6-A0X5	BRCA-A0X5-01A	v2.1	Dead	2097	Positive	Positive	Not Available	Not Available	Not Available	Not Available	LumB	IDC	4e6edfe6-adcb-4c12-8ff4-38a79f5887e8	2010-12-14	NO	YES	-22380	FEMALE	Post (prior bilateral ovariectomy OR >12 mo since LMP with no prior hysterectomy)	BLACK OR AFRICAN AMERICAN	NOT HISPANIC OR LATINO	No	No	WITH TUMOR	Dead	[Not Available]	2097	[Not Available]	[Not Available]	[Not Applicable]	1995	61	[Not Available]	[Not Applicable]	Modified Radical Mastectomy	[Not Available]	Negative	[Not Available]	[Not Applicable]	[Not Available]	Axillary lymph node dissection alone	[Not Available]	NO	[Not Available]	14	3	[Not Available]	[Not Available]	T2
TCGA-BH-A1FN	BRCA-A1FN-01A	enrollment	Dead	2192	Positive	Positive	Not Available	Not Available	Not Available	Not Available	LumB	IDC	6dd0dd7b-62ff-4fd1-a99a-b265f1a91dca	2011-09-08	NO	YES	-12525	FEMALE	[Not Available]	WHITE	NOT HISPANIC OR LATINO	No	No	WITH TUMOR	Dead	[Not Available]	2192	[Not Available]	[Not Available]	[Not Applicable]	1997	34	Fine needle aspiration biopsy	[Not Applicable]	Other	segmental mastectomy with axillary lymph node dissection	[Not Available]	[Not Available]	[Not Applicable]	[Not Available]	[Not Available]	[Not Available]	[Not Available]	YES	29	0	[Not Available]	5th	T2
TCGA-B6-A0WV	BRCA-A0WV-01A	v2.1	Dead	2422	Positive	Positive	Not Available	Not Available	Not Available	Not Available	LumB	IDC	7588a286-6935-424a-bc5f-92e24c83eb37	2010-12-14	NO	YES	-24798	FEMALE	Post (prior bilateral ovariectomy OR >12 mo since LMP with no prior hysterectomy)	WHITE	NOT HISPANIC OR LATINO	No	No	TUMOR FREE	Dead	[Not Available]	2422	[Not Available]	[Not Available]	[Not Applicable]	1995	67	Incisional Biopsy	[Not Applicable]	Lumpectomy	[Not Available]	Negative	[Not Available]	[Not Applicable]	[Not Available]	Axillary lymph node dissection alone	[Not Available]	NO	[Not Available]	7	4	[Not Available]	[Not Available]	T2
TCGA-BH-A204	BRCA-A204-01A	enrollment	Dead	2534	[Not Evaluated]	[Not Evaluated]	Not Available	Not Available	Not Available	Not Available	LumB	IDC	05135396-df5c-49db-b34e-f4add5b65a2b	2011-09-08	NO	YES	-29529	FEMALE	Post (prior bilateral ovariectomy OR >12 mo since LMP with no prior hysterectomy)	WHITE	NOT HISPANIC OR LATINO	No	No	[Not Available]	Dead	[Not Available]	2534	[Not Available]	[Not Available]	[Not Applicable]	1996	80	Fine needle aspiration biopsy	[Not Applicable]	Modified Radical Mastectomy	[Not Available]	[Not Available]	[Not Available]	[Not Applicable]	[Not Available]	[Not Available]	[Not Available]	[Not Available]	YES	16	2	[Not Available]	5th	T2
TCGA-B6-A1KN	BRCA-A1KN-01A	v2.1	Alive	4233	Negative	Negative	Not Available	Not Available	Not Available	Not Available	LumB	IDC	271404de-24e8-43f6-806b-fb510c1124c4	2011-07-19	NO	YES	-21183	FEMALE	Post (prior bilateral ovariectomy OR >12 mo since LMP with no prior hysterectomy)	WHITE	NOT HISPANIC OR LATINO	No	No	TUMOR FREE	Alive	3330	[Not Applicable]	[Not Available]	[Not Available]	[Not Applicable]	1998	57	Core needle biopsy	[Not Applicable]	Modified Radical Mastectomy	[Not Available]	Negative	[Not Available]	[Not Applicable]	[Not Available]	Axillary lymph node dissection alone	[Not Available]	NO	YES	30	24	[Not Available]	5th	T4b
TCGA-A2-A0CW	BRCA-A0CW-01A	v2.1	Alive	1948	Positive	Positive	Negative	Negative	Negative	Negative	LumB	IDC	32efa6e8-6b19-480a-9d04-ace02e93318a	2011-01-28	NO	YES	-24541	FEMALE	Post (prior bilateral ovariectomy OR >12 mo since LMP with no prior hysterectomy)	WHITE	NOT HISPANIC OR LATINO	No	No	TUMOR FREE	Alive	1750	[Not Applicable]	[Not Available]	[Not Available]	[Not Applicable]	2006	67	Core needle biopsy	[Not Applicable]	Lumpectomy	[Not Available]	Negative	[Not Available]	[Not Applicable]	[Not Available]	Sentinel lymph node biopsy plus axillary dissection	[Not Available]	YES	[Not Available]	19	2	0	[Not Available]	T2
TCGA-A2-A0CY	BRCA-A0CY-01A	v2.1	Alive	1673	Positive	Positive	Negative	Negative	Negative	Negative	LumB	IDC	757df7b0-4774-4493-98bf-999ded9ac86e	2010-09-10	NO	YES	-23229	FEMALE	Post (prior bilateral ovariectomy OR >12 mo since LMP with no prior hysterectomy)	WHITE	NOT HISPANIC OR LATINO	No	No	TUMOR FREE	Alive	1288	[Not Applicable]	[Not Available]	[Not Available]	[Not Applicable]	2006	63	Core needle biopsy	[Not Applicable]	Simple Mastectomy	[Not Available]	Negative	[Not Available]	[Not Applicable]	[Not Available]	Sentinel lymph node biopsy plus axillary dissection	[Not Available]	YES	[Not Available]	22	1	0	[Not Available]	T2
TCGA-E2-A15K	BRCA-A15K-01A	v2.1	Alive	275	Positive	Positive	Negative	Negative	Negative	Negative	LumB	IDC	17c1d42c-cb84-4655-a4cd-b54bae17ecaf	2011-04-13	NO	YES	-21514	FEMALE	Post (prior bilateral ovariectomy OR >12 mo since LMP with no prior hysterectomy)	WHITE	NOT HISPANIC OR LATINO	No	No	TUMOR FREE	Alive	34	[Not Applicable]	[Not Available]	[Not Available]	[Not Applicable]	2010	58	Tumor resection	[Not Applicable]	Lumpectomy	[Not Available]	Negative	[Not Available]	[Not Applicable]	[Not Available]	Axillary lymph node dissection alone	[Not Available]	NO	YES	17	2	[Not Available]	7th	T2
TCGA-A2-A25B	BRCA-A25B-01A	v2.1	Alive	496	Positive	Positive	Negative	Negative	Negative	Negative	LumB	IDC	eadf8482-e60e-4307-adb7-d5c3b9fa6cae	2011-07-15	YES	NO	-14454	FEMALE	Pre (<6 months since LMP AND no prior bilateral ovariectomy AND not on estrogen replacement)	BLACK OR AFRICAN AMERICAN	NOT HISPANIC OR LATINO	No	No	TUMOR FREE	Alive	258	[Not Applicable]	[Not Available]	[Not Available]	[Not Applicable]	2010	39	Core needle biopsy	[Not Applicable]	Modified Radical Mastectomy	[Not Available]	Close	[Not Evaluated]	[Not Applicable]	[Not Available]	Sentinel lymph node biopsy plus axillary dissection	[Not Available]	NO	YES	8	2	0	7th	T2
TCGA-A2-A0SV	BRCA-A0SV-01A	v1.5	Dead	825	Positive	Positive	Negative	Negative	Negative	Negative	LumB	IDC	ad01259b-d858-40bc-a6ba-0bb06e996afb	2010-11-15	NO	YES	-23126	FEMALE	Post (prior bilateral ovariectomy OR >12 mo since LMP with no prior hysterectomy)	WHITE	NOT HISPANIC OR LATINO	No	No	WITH TUMOR	Dead	[Not Available]	825	[Not Available]	[Not Available]	[Not Applicable]	2006	63	Core needle biopsy	[Not Applicable]	Simple Mastectomy	[Not Available]	Positive	[Not Evaluated]	[Not Applicable]	[Not Available]	Axillary lymph node dissection alone	[Not Available]	NO	[Not Available]	9	8	0	[Not Available]	T2
TCGA-E2-A14S	BRCA-A14S-01A	v2.1	Alive	1009	Positive	Positive	Negative	Negative	Negative	Negative	LumB	IDC	c2b104ee-f914-4e79-9e1b-56bf88157472	2011-04-06	NO	YES	-23878	FEMALE	Post (prior bilateral ovariectomy OR >12 mo since LMP with no prior hysterectomy)	WHITE	NOT HISPANIC OR LATINO	No	No	TUMOR FREE	Alive	834	[Not Applicable]	[Not Available]	[Not Available]	[Not Applicable]	2008	65	Tumor resection	[Not Applicable]	Lumpectomy	[Not Available]	Negative	[Not Available]	[Not Applicable]	[Not Available]	Sentinel node biopsy alone	[Not Available]	NO	YES	2	0	[Not Available]	6th	T1c
TCGA-A2-A04R	BRCA-A04R-01A	v1.5	Alive	2499	Positive	Positive	Negative	Negative	Negative	Negative	LumB	IDC	f3a058b9-fb7f-4098-8f0e-83c2acfa1ed5	2010-10-08	NO	YES	-13483	FEMALE	Pre (<6 months since LMP AND no prior bilateral ovariectomy AND not on estrogen replacement)	BLACK OR AFRICAN AMERICAN	NOT HISPANIC OR LATINO	No	No	TUMOR FREE	Alive	2365	[Not Applicable]	[Not Available]	[Not Available]	[Not Applicable]	2004	36	Core needle biopsy	[Not Applicable]	Lumpectomy	[Not Available]	Negative	[Not Available]	[Not Applicable]	[Not Available]	Sentinel node biopsy alone	[Not Available]	YES	[Not Available]	1	0	0	[Not Available]	T1
TCGA-A2-A0D4	BRCA-A0D4-01A	v2.1	Alive	767	Positive	Positive	Negative	Negative	Negative	Negative	LumB	IDC	75113445-d2d6-44a0-866c-c9175e6d214b	2010-09-21	NO	YES	-13805	FEMALE	Pre (<6 months since LMP AND no prior bilateral ovariectomy AND not on estrogen replacement)	BLACK OR AFRICAN AMERICAN	NOT HISPANIC OR LATINO	No	No	TUMOR FREE	Alive	496	[Not Applicable]	[Not Available]	[Not Available]	[Not Applicable]	2009	37	Core needle biopsy	[Not Applicable]	Lumpectomy	[Not Available]	Negative	[Not Available]	[Not Applicable]	[Not Available]	Axillary lymph node dissection alone	[Not Available]	NO	[Not Available]	23	1	0	[Not Available]	T2
TCGA-A2-A0SW	BRCA-A0SW-01A	v1.5	Dead	1365	Positive	Negative	Negative	Negative	Negative	Negative	LumB	IDC	991e1427-3c01-423d-abfd-4584302ca72c	2010-11-08	NO	YES	-30085	FEMALE	Post (prior bilateral ovariectomy OR >12 mo since LMP with no prior hysterectomy)	WHITE	NOT HISPANIC OR LATINO	No	No	WITH TUMOR	Dead	[Not Available]	1365	[Not Available]	[Not Available]	[Not Applicable]	2006	82	Core needle biopsy	[Not Applicable]	Lumpectomy	[Not Available]	Negative	[Not Available]	[Not Applicable]	[Not Available]	Sentinel lymph node biopsy plus axillary dissection	[Not Available]	NO	[Not Available]	15	4	0	[Not Available]	T2
TCGA-A2-A0YT	BRCA-A0YT-01A	v2.1	Dead	723	Positive	Negative	Negative	Negative	Negative	Negative	LumB	IDC	14b95463-2108-4921-afc2-e29eef52b18f	2010-12-10	NO	YES	-20482	FEMALE	Post (prior bilateral ovariectomy OR >12 mo since LMP with no prior hysterectomy)	WHITE	NOT HISPANIC OR LATINO	No	Yes	TUMOR FREE	Dead	[Not Available]	723	[Not Available]	[Not Available]	[Not Applicable]	2008	56	Core needle biopsy	[Not Applicable]	Modified Radical Mastectomy	[Not Available]	Negative	[Not Available]	[Not Applicable]	[Not Available]	Axillary lymph node dissection alone	[Not Available]	NO	[Not Available]	5	5	[Not Available]	[Not Available]	T4b
TCGA-AO-A1KP	BRCA-A1KP-01A	v1.5	Alive	2513	Positive	Positive	Negative	Negative	Negative	Negative	LumB	IDC	3aaabc62-f5a4-4025-9b29-5adf82c86c84	2011-04-01	NO	YES	-28247	FEMALE	Post (prior bilateral ovariectomy OR >12 mo since LMP with no prior hysterectomy)	WHITE	NOT HISPANIC OR LATINO	No	No	TUMOR FREE	Alive	2513	[Not Applicable]	[Not Available]	[Not Available]	[Not Applicable]	2003	77	Core needle biopsy	[Not Applicable]	Simple Mastectomy	[Not Available]	Negative	[Not Available]	[Not Applicable]	[Not Available]	Sentinel lymph node biopsy plus axillary dissection	[Not Available]	YES	YES	9	0	1	6th	T1
TCGA-AO-A1KT	BRCA-A1KT-01A	v1.5	Alive	541	Positive	Positive	Negative	Negative	Negative	Negative	LumB	IDC	1f8f87cb-8a0b-474c-97fb-c71b4fd88d97	2011-04-01	NO	YES	-28660	FEMALE	Post (prior bilateral ovariectomy OR >12 mo since LMP with no prior hysterectomy)	WHITE	NOT HISPANIC OR LATINO	No	No	TUMOR FREE	Alive	541	[Not Applicable]	[Not Available]	[Not Available]	[Not Applicable]	2009	78	Core needle biopsy	[Not Applicable]	Lumpectomy	[Not Available]	Negative	[Not Available]	[Not Applicable]	[Not Available]	Sentinel node biopsy alone	[Not Available]	YES	YES	5	1	1	6th	T1
TCGA-E2-A109	BRCA-A109-01A	v2.1	Alive	1417	Positive	Negative	Negative	Negative	Negative	Negative	LumB	IDC	f0787165-6f58-4d67-b510-928eea2c4882	2011-02-11	NO	YES	-23521	FEMALE	Post (prior bilateral ovariectomy OR >12 mo since LMP with no prior hysterectomy)	WHITE	NOT HISPANIC OR LATINO	No	No	[Not Available]	Alive	1172	[Not Applicable]	[Not Available]	[Not Available]	[Not Applicable]	2007	64	Core needle biopsy	[Not Applicable]	Simple Mastectomy	[Not Available]	Negative	[Not Available]	[Not Applicable]	[Not Available]	Sentinel node biopsy alone	[Not Available]	NO	[Not Available]	6	0	[Not Available]	[Not Available]	T2
TCGA-E2-A56Z	BRCA-A56Z-01A	v4.0	Alive	252	Positive	Positive	Negative	Negative	Negative	Negative	LumB	IDC	45C3975C-D333-4237-93F7-E12DC2451C38	2013-06-20	NO	YES	-25282	FEMALE	Post (prior bilateral ovariectomy OR >12 mo since LMP with no prior hysterectomy)	BLACK OR AFRICAN AMERICAN	NOT HISPANIC OR LATINO	No	No	TUMOR FREE	Alive	219	[Not Applicable]	YES	YES	[Not Applicable]	2012	69	Core needle biopsy	[Not Applicable]	Lumpectomy	[Not Available]	Negative	[Not Available]	[Not Applicable]	[Not Available]	Sentinel lymph node biopsy plus axillary dissection	[Not Available]	NO	YES	16	1	[Not Available]	7th	T2
TCGA-E2-A14O	BRCA-A14O-01A	v2.1	Alive	1359	Positive	Positive	Negative	Negative	Negative	Negative	LumB	IDC	fb356957-f620-4d99-b675-1355a1d9f932	2011-03-31	NO	YES	-27837	FEMALE	Post (prior bilateral ovariectomy OR >12 mo since LMP with no prior hysterectomy)	WHITE	NOT HISPANIC OR LATINO	No	No	TUMOR FREE	Alive	1173	[Not Applicable]	[Not Available]	[Not Available]	[Not Applicable]	2008	76	Tumor resection	[Not Applicable]	Modified Radical Mastectomy	[Not Available]	Negative	[Not Available]	[Not Applicable]	[Not Available]	Sentinel lymph node biopsy plus axillary dissection	[Not Available]	NO	YES	18	2	[Not Available]	6th	T3
TCGA-A8-A06N	BRCA-A06N-01A	enrollment	Alive	0	Positive	Negative	Negative	Negative	Negative	Negative	LumB	IDC	3a711140-1b89-4611-9992-3861e3d0e01a	2011-05-27	NO	YES	-24288	FEMALE	Post (prior bilateral ovariectomy OR >12 mo since LMP with no prior hysterectomy)	[Not Available]	[Not Available]	No	No	TUMOR FREE	Alive	0	[Not Applicable]	[Not Available]	[Not Available]	[Not Applicable]	2009	66	[Not Available]	[Not Applicable]	Other	Surgical Resection	Negative	[Not Available]	[Not Applicable]	[Not Available]	[Not Available]	[Not Available]	[Not Available]	[Not Available]	[Not Available]	[Not Available]	[Not Available]	6th	T4b
TCGA-AN-A0FY	BRCA-A0FY-01A	enrollment	Alive	10	Positive	Positive	Negative	Negative	Negative	Negative	LumB	IDC	de75d0b9-0f47-4732-8df5-05c350cfcd32	2010-12-29	NO	YES	-20347	FEMALE	Post (prior bilateral ovariectomy OR >12 mo since LMP with no prior hysterectomy)	WHITE	NOT HISPANIC OR LATINO	No	No	TUMOR FREE	Alive	10	[Not Applicable]	[Not Available]	[Not Available]	[Not Applicable]	2010	55	Tumor resection	[Not Applicable]	Modified Radical Mastectomy	[Not Available]	Negative	[Not Available]	[Not Applicable]	[Not Available]	No axillary staging	[Not Available]	NO	[Not Available]	11	0	0	[Not Available]	T1c
TCGA-AN-A0FF	BRCA-A0FF-01A	v4.0	Alive	172	Positive	Positive	Negative	Negative	Negative	Negative	LumB	IDC	d5cab7f5-e4f1-40ee-a0c8-4c8004c1c9a0	2010-12-27	NO	YES	-11929	FEMALE	Pre (<6 months since LMP AND no prior bilateral ovariectomy AND not on estrogen replacement)	WHITE	NOT HISPANIC OR LATINO	No	No	TUMOR FREE	Alive	172	[Not Applicable]	[Not Available]	[Not Available]	[Not Applicable]	2010	32	Tumor resection	[Not Applicable]	Modified Radical Mastectomy	[Not Available]	Negative	[Not Available]	[Not Applicable]	[Not Available]	Axillary lymph node dissection alone	[Not Available]	NO	[Not Available]	14	0	0	[Not Available]	T1b
TCGA-BH-A0H0	BRCA-A0H0-01A	v1.5	Alive	461	Positive	Positive	Negative	Negative	Negative	Negative	LumB	IDC	96457ebf-ae88-41f4-97e5-cdc3163418aa	2010-11-10	NO	YES	-25223	FEMALE	Post (prior bilateral ovariectomy OR >12 mo since LMP with no prior hysterectomy)	WHITE	[Not Available]	No	No	TUMOR FREE	Alive	461	[Not Applicable]	[Not Available]	[Not Available]	[Not Applicable]	2009	69	Core needle biopsy	[Not Applicable]	Lumpectomy	[Not Available]	Negative	[Not Evaluated]	[Not Applicable]	[Not Available]	Sentinel node biopsy alone	[Not Available]	NO	[Not Available]	2	0	[Not Available]	[Not Available]	T1c
TCGA-A2-A0YH	BRCA-A0YH-01A	v2.1	Alive	659	Positive	Positive	Negative	Negative	Negative	Negative	LumB	IDC	298d33da-15af-48cb-b30f-eaf54e7baa43	2010-12-14	NO	YES	-19596	FEMALE	Post (prior bilateral ovariectomy OR >12 mo since LMP with no prior hysterectomy)	WHITE	NOT HISPANIC OR LATINO	No	No	TUMOR FREE	Alive	379	[Not Applicable]	[Not Available]	[Not Available]	[Not Applicable]	2009	53	Core needle biopsy	[Not Applicable]	Lumpectomy	[Not Available]	Negative	[Not Available]	[Not Applicable]	[Not Available]	Axillary lymph node dissection alone	[Not Available]	NO	[Not Available]	28	5	0	[Not Available]	T2
TCGA-A8-A081	BRCA-A081-01A	enrollment	Alive	0	Positive	Positive	Negative	Negative	Negative	Negative	LumB	IDC	9d876f05-5080-4c4e-9bf5-45f631d381e5	2011-05-27	NO	YES	-29555	FEMALE	Post (prior bilateral ovariectomy OR >12 mo since LMP with no prior hysterectomy)	[Not Available]	[Not Available]	No	No	TUMOR FREE	Alive	0	[Not Applicable]	[Not Available]	[Not Available]	[Not Applicable]	2008	80	[Not Available]	[Not Applicable]	Other	Surgical Resection	Negative	[Not Available]	[Not Applicable]	[Not Available]	[Not Available]	[Not Available]	[Not Available]	[Not Available]	[Not Available]	[Not Available]	[Not Available]	6th	T2
TCGA-A8-A096	BRCA-A096-01A	enrollment	Alive	0	Positive	Positive	Negative	Negative	Negative	Negative	LumB	IDC	d7cac141-9269-4733-83ce-e1bc0b503254	2011-05-27	NO	YES	-26723	FEMALE	Post (prior bilateral ovariectomy OR >12 mo since LMP with no prior hysterectomy)	[Not Available]	[Not Available]	No	No	TUMOR FREE	Alive	0	[Not Applicable]	[Not Available]	[Not Available]	[Not Applicable]	2009	73	[Not Available]	[Not Applicable]	Other	Surgical Resection	Negative	[Not Available]	[Not Applicable]	[Not Available]	[Not Available]	[Not Available]	[Not Available]	[Not Available]	[Not Available]	[Not Available]	[Not Available]	6th	T2
TCGA-A8-A06Z	BRCA-A06Z-01A	enrollment	Alive	31	Positive	Positive	Negative	Negative	Negative	Negative	LumB	IDC	2399caeb-ead2-4003-af38-809db4ac2e2b	2011-05-27	NO	YES	-30984	FEMALE	Post (prior bilateral ovariectomy OR >12 mo since LMP with no prior hysterectomy)	[Not Available]	[Not Available]	No	No	[Not Available]	Alive	31	[Not Applicable]	[Not Available]	[Not Available]	[Not Applicable]	2007	84	[Not Available]	[Not Applicable]	Other	Surgical Resection	[Not Available]	[Not Available]	[Not Applicable]	[Not Available]	[Not Available]	[Not Available]	[Not Available]	[Not Available]	[Not Available]	[Not Available]	[Not Available]	6th	T3
TCGA-A8-A06Q	BRCA-A06Q-01A	enrollment	Alive	31	Positive	Positive	Negative	Negative	Negative	Negative	LumB	IDC	281f70c5-876f-44b3-84fb-f2302f85e74c	2011-05-27	NO	YES	-23164	FEMALE	Post (prior bilateral ovariectomy OR >12 mo since LMP with no prior hysterectomy)	[Not Available]	[Not Available]	No	No	TUMOR FREE	Alive	31	[Not Applicable]	[Not Available]	[Not Available]	[Not Applicable]	2007	63	[Not Available]	[Not Applicable]	Other	Surgical Resection	Negative	[Not Available]	[Not Applicable]	[Not Available]	[Not Available]	[Not Available]	[Not Available]	[Not Available]	[Not Available]	[Not Available]	[Not Available]	5th	T3
TCGA-C8-A1HM	BRCA-A1HM-01A	v2.1	Alive	70	Positive	Positive	Negative	Negative	Negative	Negative	LumB	IDC	8b525ec6-d24b-49d4-bfcb-b354de4dae7c	2011-06-02	YES	NO	-27063	FEMALE	Post (prior bilateral ovariectomy OR >12 mo since LMP with no prior hysterectomy)	ASIAN	NOT HISPANIC OR LATINO	No	No	TUMOR FREE	Alive	6	[Not Applicable]	[Not Available]	[Not Available]	[Not Applicable]	2010	74	Core needle biopsy	[Not Applicable]	Modified Radical Mastectomy	[Not Available]	Negative	[Not Available]	[Not Applicable]	[Not Available]	Axillary lymph node dissection alone	[Not Available]	[Not Available]	NO	[Not Available]	[Not Available]	[Not Available]	6th	T2
TCGA-EW-A1PC	BRCA-A1PC-01B	v2.1	Alive	187	Positive	Positive	Negative	Negative	Negative	Negative	LumB	IDC	F45210D3-9E66-4F5E-BEF1-5EE5547CC893	2011-09-28	NO	YES	-24434	FEMALE	Post (prior bilateral ovariectomy OR >12 mo since LMP with no prior hysterectomy)	BLACK OR AFRICAN AMERICAN	NOT HISPANIC OR LATINO	No	No	TUMOR FREE	Alive	187	[Not Applicable]	[Not Available]	[Not Available]	[Not Applicable]	2011	66	Core needle biopsy	[Not Applicable]	Modified Radical Mastectomy	[Not Available]	Negative	[Not Available]	[Not Applicable]	[Not Available]	Sentinel node biopsy alone	[Not Available]	YES	YES	2	0	0	7th	T3
TCGA-A8-A079	BRCA-A079-01A	v4.0	Alive	274	Positive	Positive	Negative	Negative	Negative	Negative	LumB	IDC	31c31cce-1b4d-4f12-922f-84f389403170	2011-05-27	NO	YES	-25294	FEMALE	Post (prior bilateral ovariectomy OR >12 mo since LMP with no prior hysterectomy)	[Not Available]	[Not Available]	No	No	TUMOR FREE	Alive	274	[Not Applicable]	[Not Available]	[Not Available]	[Not Applicable]	2007	69	[Not Available]	[Not Applicable]	Other	Surgical Resection	Negative	[Not Available]	[Not Applicable]	[Not Available]	[Not Available]	[Not Available]	[Not Available]	[Not Available]	[Not Available]	[Not Available]	[Not Available]	5th	T4b
TCGA-D8-A1Y1	BRCA-A1Y1-01A	v2.1	Dead	302	Positive	Positive	Negative	Negative	Negative	Negative	LumB	IDC	38a631a1-6875-4216-a335-ee93c90a86d6	2011-06-09	YES	NO	-29474	FEMALE	Post (prior bilateral ovariectomy OR >12 mo since LMP with no prior hysterectomy)	WHITE	NOT HISPANIC OR LATINO	No	No	TUMOR FREE	Alive	116	[Not Applicable]	[Not Available]	[Not Available]	[Not Applicable]	2010	80	Fine needle aspiration biopsy	[Not Applicable]	Modified Radical Mastectomy	[Not Available]	[Not Available]	[Not Available]	[Not Applicable]	[Not Available]	Axillary lymph node dissection alone	[Not Available]	[Not Available]	YES	22	1	[Not Available]	7th	T3
TCGA-C8-A1HG	BRCA-A1HG-01A	v2.1	Alive	345	Positive	Positive	Negative	Negative	Negative	Negative	LumB	IDC	0c23c380-363c-474d-b64c-b47f612a8225	2011-05-24	YES	NO	[Not Available]	FEMALE	Pre (<6 months since LMP AND no prior bilateral ovariectomy AND not on estrogen replacement)	ASIAN	NOT HISPANIC OR LATINO	No	No	TUMOR FREE	Alive	0	[Not Applicable]	[Not Available]	[Not Available]	[Not Applicable]	2010	50	Other method, specify:	Patey's Surgery	Other	Patey's Surgery	Negative	[Not Available]	[Not Applicable]	[Not Available]	Axillary lymph node dissection alone	[Not Available]	NO	NO	[Not Available]	[Not Available]	[Not Available]	6th	T2
TCGA-D8-A13Y	BRCA-A13Y-01A	v2.1	Alive	362	Positive	Positive	Negative	Negative	Negative	Negative	LumB	IDC	17f275c1-a0d4-487d-8f02-ea279584b4cd	2011-02-23	YES	NO	-19028	FEMALE	Post (prior bilateral ovariectomy OR >12 mo since LMP with no prior hysterectomy)	WHITE	NOT HISPANIC OR LATINO	No	No	TUMOR FREE	Alive	264	[Not Applicable]	[Not Available]	[Not Available]	[Not Applicable]	2010	52	Core needle biopsy	[Not Applicable]	Modified Radical Mastectomy	[Not Available]	Negative	[Not Available]	[Not Applicable]	[Not Available]	Axillary lymph node dissection alone	[Not Available]	NO	[Not Available]	6	0	[Not Available]	[Not Available]	T1c
TCGA-A8-A08I	BRCA-A08I-01A	v4.0	Alive	365	Positive	Positive	Negative	Negative	Negative	Negative	LumB	IDC	7acf33e7-c386-45fd-8c9a-469600378687	2011-05-27	NO	YES	-19389	FEMALE	Post (prior bilateral ovariectomy OR >12 mo since LMP with no prior hysterectomy)	[Not Available]	[Not Available]	No	No	TUMOR FREE	Alive	365	[Not Applicable]	[Not Available]	[Not Available]	[Not Applicable]	2009	53	[Not Available]	[Not Applicable]	Other	Surgical Resection	Negative	[Not Available]	[Not Applicable]	[Not Available]	[Not Available]	[Not Available]	[Not Available]	[Not Available]	[Not Available]	[Not Available]	[Not Available]	6th	T2
TCGA-C8-A27A	BRCA-A27A-01A	enrollment	Alive	371	Positive	Positive	Negative	Negative	Negative	Negative	LumB	IDC	3b1f7e48-216d-47de-ba79-db350f52bff0	2011-07-21	YES	NO	-17779	FEMALE	Peri (6-12 months since last menstrual period)	ASIAN	NOT HISPANIC OR LATINO	No	No	TUMOR FREE	Alive	371	[Not Applicable]	[Not Available]	[Not Available]	[Not Applicable]	2010	48	Tumor resection	[Not Applicable]	Modified Radical Mastectomy	[Not Available]	Negative	[Not Available]	[Not Applicable]	[Not Available]	[Not Available]	[Not Available]	[Not Available]	NO	[Not Available]	[Not Available]	[Not Available]	6th	T2
TCGA-C8-A12U	BRCA-A12U-01A	v2.1	Alive	385	Positive	Positive	Negative	Negative	Negative	Negative	LumB	IDC	97b5f490-1cd9-4833-b903-5f4c6e45670d	2011-04-13	YES	NO	-17045	FEMALE	Pre (<6 months since LMP AND no prior bilateral ovariectomy AND not on estrogen replacement)	ASIAN	NOT HISPANIC OR LATINO	No	No	TUMOR FREE	Alive	0	[Not Applicable]	[Not Available]	[Not Available]	[Not Applicable]	2010	46	Other method, specify:	Patey's Surgery	Other	Patey's Surgery	Negative	[Not Available]	[Not Applicable]	[Not Available]	Axillary lymph node dissection alone	[Not Available]	[Not Available]	YES	7	[Not Available]	[Not Available]	6th	T2
TCGA-BH-A0HU	BRCA-A0HU-01A	v1.5	Alive	392	Positive	Positive	Negative	Negative	Negative	Negative	LumB	IDC	dc657ca8-98e8-4ec4-a513-1b848be0e85d	2010-11-11	NO	YES	-19216	FEMALE	Peri (6-12 months since last menstrual period)	WHITE	[Not Available]	No	No	TUMOR FREE	Alive	392	[Not Applicable]	[Not Available]	[Not Available]	[Not Applicable]	2009	52	Core needle biopsy	[Not Applicable]	Lumpectomy	[Not Available]	Negative	[Not Evaluated]	[Not Applicable]	[Not Available]	Sentinel node biopsy alone	[Not Available]	NO	[Not Available]	1	0	[Not Available]	[Not Available]	T1c
TCGA-A8-A06O	BRCA-A06O-01A	enrollment	Alive	396	Positive	Positive	Negative	Negative	Negative	Negative	LumB	IDC	69054195-9e93-49e5-b820-69b0091cc2d4	2011-05-27	NO	YES	-22157	FEMALE	Post (prior bilateral ovariectomy OR >12 mo since LMP with no prior hysterectomy)	[Not Available]	[Not Available]	No	No	TUMOR FREE	Alive	396	[Not Applicable]	[Not Available]	[Not Available]	[Not Applicable]	2009	60	[Not Available]	[Not Applicable]	Other	Surgical Resection	Negative	[Not Available]	[Not Applicable]	[Not Available]	[Not Available]	[Not Available]	[Not Available]	[Not Available]	[Not Available]	[Not Available]	[Not Available]	6th	T1c
TCGA-D8-A1XF	BRCA-A1XF-01A	v2.1	Alive	463	Positive	Positive	Negative	Negative	Negative	Negative	LumB	IDC	6f6afd31-b5dd-48ab-b18f-6390ba18a5f0	2011-05-16	YES	NO	-16787	FEMALE	Pre (<6 months since LMP AND no prior bilateral ovariectomy AND not on estrogen replacement)	WHITE	NOT HISPANIC OR LATINO	No	No	TUMOR FREE	Alive	97	[Not Applicable]	[Not Available]	[Not Available]	[Not Applicable]	2010	45	Other method, specify:	intraoperative examination	Modified Radical Mastectomy	[Not Available]	[Not Available]	[Not Available]	[Not Applicable]	[Not Available]	Axillary lymph node dissection alone	[Not Available]	NO	YES	8	0	0	7th	T2
TCGA-D8-A1XZ	BRCA-A1XZ-01A	v2.1	Alive	466	Positive	Negative	Negative	Negative	Negative	Negative	LumB	IDC	2c90d5e3-ac8c-4c86-a06f-42ccc064eb49	2011-06-09	YES	NO	-29916	FEMALE	Post (prior bilateral ovariectomy OR >12 mo since LMP with no prior hysterectomy)	WHITE	NOT HISPANIC OR LATINO	No	No	TUMOR FREE	Alive	121	[Not Applicable]	[Not Available]	[Not Available]	[Not Applicable]	2010	81	Fine needle aspiration biopsy	[Not Applicable]	Modified Radical Mastectomy	[Not Available]	Negative	[Not Available]	[Not Applicable]	[Not Available]	Axillary lymph node dissection alone	[Not Available]	[Not Available]	YES	14	6	[Not Available]	7th	T1c
TCGA-D8-A1JC	BRCA-A1JC-01A	v2.1	Alive	480	Positive	Positive	Negative	Negative	Negative	Negative	LumB	IDC	02e6f999-24f2-4ad2-9b92-df3ee2b082e5	2011-03-29	YES	NO	-21898	FEMALE	Post (prior bilateral ovariectomy OR >12 mo since LMP with no prior hysterectomy)	WHITE	NOT HISPANIC OR LATINO	No	No	TUMOR FREE	Alive	178	[Not Applicable]	[Not Available]	[Not Available]	[Not Applicable]	2010	59	Other method, specify:	intraoperative examination	Modified Radical Mastectomy	[Not Available]	Negative	[Not Available]	[Not Applicable]	[Not Available]	Axillary lymph node dissection alone	[Not Available]	NO	YES	11	4	[Not Available]	7th	T2
TCGA-D8-A1XR	BRCA-A1XR-01A	v2.1	Alive	482	Positive	Positive	Negative	Negative	Negative	Negative	LumB	IDC	70f34c5c-3671-44c8-9469-99f9786efec1	2011-05-16	YES	NO	-20488	FEMALE	Post (prior bilateral ovariectomy OR >12 mo since LMP with no prior hysterectomy)	WHITE	NOT HISPANIC OR LATINO	No	No	TUMOR FREE	Alive	168	[Not Applicable]	[Not Available]	[Not Available]	[Not Applicable]	2010	56	Core needle biopsy	[Not Applicable]	Modified Radical Mastectomy	[Not Available]	Negative	[Not Available]	[Not Applicable]	[Not Available]	Axillary lymph node dissection alone	[Not Available]	NO	YES	7	2	0	7th	T2
TCGA-A2-A25C	BRCA-A25C-01A	v2.1	Alive	523	Positive	Positive	Negative	Negative	Negative	Negative	LumB	IDC	7aedb46a-48ec-4e0e-8baa-c9ea4c4a7cf1	2011-07-15	YES	NO	-18508	FEMALE	Pre (<6 months since LMP AND no prior bilateral ovariectomy AND not on estrogen replacement)	WHITE	NOT HISPANIC OR LATINO	No	No	TUMOR FREE	Alive	285	[Not Applicable]	[Not Available]	[Not Available]	[Not Applicable]	2010	50	Core needle biopsy	[Not Applicable]	Simple Mastectomy	[Not Available]	Negative	[Not Available]	[Not Applicable]	[Not Available]	Sentinel lymph node biopsy plus axillary dissection	[Not Available]	NO	YES	14	3	0	7th	T2
TCGA-D8-A1JD	BRCA-A1JD-01A	v2.1	Alive	552	Positive	Positive	Negative	Negative	Negative	Negative	LumB	IDC	530ad151-703d-4638-851f-0b5111ff318b	2011-03-29	YES	NO	-15166	FEMALE	Pre (<6 months since LMP AND no prior bilateral ovariectomy AND not on estrogen replacement)	WHITE	NOT HISPANIC OR LATINO	No	No	TUMOR FREE	Alive	273	[Not Applicable]	[Not Available]	[Not Available]	[Not Applicable]	2010	41	Core needle biopsy	[Not Applicable]	Modified Radical Mastectomy	[Not Available]	Negative	[Not Available]	[Not Applicable]	[Not Available]	Axillary lymph node dissection alone	[Not Available]	[Not Available]	NO	14	3	0	7th	T2
TCGA-BH-A0BD	BRCA-A0BD-01A	v2.1	Alive	554	Positive	Positive	Negative	Negative	Negative	Negative	LumB	IDC	b379bfb8-284e-4300-8325-85cfd6809cb8	2010-11-04	NO	YES	-17275	FEMALE	Pre (<6 months since LMP AND no prior bilateral ovariectomy AND not on estrogen replacement)	WHITE	[Not Available]	No	No	TUMOR FREE	Alive	554	[Not Applicable]	[Not Available]	[Not Available]	[Not Applicable]	2009	47	Core needle biopsy	[Not Applicable]	Lumpectomy	[Not Available]	Negative	[Not Evaluated]	[Not Applicable]	[Not Available]	Sentinel lymph node biopsy plus axillary dissection	[Not Available]	NO	[Not Available]	9	2	[Not Available]	[Not Available]	T1c
TCGA-D8-A1JE	BRCA-A1JE-01A	v2.1	Alive	575	Positive	Positive	Negative	Negative	Negative	Negative	LumB	IDC	115bc72c-116f-40c1-be9b-e3dd7650efae	2011-03-28	YES	NO	-22683	FEMALE	Post (prior bilateral ovariectomy OR >12 mo since LMP with no prior hysterectomy)	WHITE	NOT HISPANIC OR LATINO	No	No	TUMOR FREE	Alive	57	[Not Applicable]	[Not Available]	[Not Available]	[Not Applicable]	2010	62	Fine needle aspiration biopsy	[Not Applicable]	Modified Radical Mastectomy	[Not Available]	Negative	[Not Available]	[Not Applicable]	[Not Available]	Axillary lymph node dissection alone	[Not Available]	NO	YES	10	3	[Not Available]	7th	T1c
TCGA-A7-A0CJ	BRCA-A0CJ-01A	v4.0	Alive	931	Positive	Positive	Negative	Negative	Negative	Negative	LumB	IDC	d69e59a8-b10b-46f5-b859-b6c178d90506	2010-10-07	YES	NO	-21014	FEMALE	Post (prior bilateral ovariectomy OR >12 mo since LMP with no prior hysterectomy)	WHITE	NOT HISPANIC OR LATINO	No	No	TUMOR FREE	Alive	189	[Not Applicable]	[Not Available]	[Not Available]	[Not Applicable]	2010	57	Core needle biopsy	[Not Applicable]	Lumpectomy	[Not Available]	Positive	Other	Re-excision of the inferior margin	[Not Available]	Sentinel lymph node biopsy plus axillary dissection	[Not Available]	YES	[Not Available]	1	0	0	[Not Available]	T2
TCGA-A8-A092	BRCA-A092-01A	v4.0	Alive	942	Positive	Positive	Negative	Negative	Negative	Negative	LumB	IDC	38a8b734-9acc-42f9-b5b7-e51b0dfc6504	2011-05-27	NO	YES	-17807	FEMALE	Pre (<6 months since LMP AND no prior bilateral ovariectomy AND not on estrogen replacement)	[Not Available]	[Not Available]	No	No	TUMOR FREE	Alive	487	[Not Applicable]	[Not Available]	[Not Available]	[Not Applicable]	2008	48	[Not Available]	[Not Applicable]	Other	Surgical Resection	Negative	[Not Available]	[Not Applicable]	[Not Available]	[Not Available]	[Not Available]	[Not Available]	[Not Available]	[Not Available]	[Not Available]	[Not Available]	6th	T2
TCGA-AQ-A54O	BRCA-A54O-01A	v4.0	Alive	1001	Positive	Positive	Negative	Negative	Negative	Negative	LumB	IDC	35CA5E2A-861A-4DD2-A4CE-D294CF080DA3	2013-02-26	YES	NO	-18694	MALE	[Not Available]	BLACK OR AFRICAN AMERICAN	NOT HISPANIC OR LATINO	Yes	No	TUMOR FREE	Alive	665	[Not Applicable]	NO	YES	[Not Applicable]	2011	51	Fine needle aspiration biopsy	[Not Applicable]	Simple Mastectomy	[Not Available]	Negative	[Not Available]	[Not Applicable]	[Not Available]	Sentinel lymph node biopsy plus axillary dissection	[Not Available]	YES	YES	14	0	0	7th	T2
TCGA-A8-A08F	BRCA-A08F-01A	v4.0	Alive	1004	Positive	Positive	Negative	Negative	Negative	Negative	LumB	IDC	0a017f15-1c6b-45e7-8d55-e0a71df1b2e8	2011-05-27	NO	YES	-21641	FEMALE	Post (prior bilateral ovariectomy OR >12 mo since LMP with no prior hysterectomy)	[Not Available]	[Not Available]	Yes	Yes	TUMOR FREE	Alive	549	[Not Applicable]	[Not Available]	[Not Available]	[Not Applicable]	2008	59	[Not Available]	[Not Applicable]	Other	Surgical Resection	Negative	[Not Available]	[Not Applicable]	[Not Available]	[Not Available]	[Not Available]	[Not Available]	[Not Available]	[Not Available]	[Not Available]	[Not Available]	6th	T2
TCGA-E2-A10C	BRCA-A10C-01A	v2.1	Alive	1220	Positive	Positive	Negative	Negative	Negative	Negative	LumB	IDC	9ac44381-5d43-4f63-aa3f-7703bfc923c9	2011-02-11	NO	YES	-19849	FEMALE	Post (prior bilateral ovariectomy OR >12 mo since LMP with no prior hysterectomy)	WHITE	NOT HISPANIC OR LATINO	No	No	TUMOR FREE	Alive	854	[Not Applicable]	[Not Available]	[Not Available]	[Not Applicable]	2008	54	Core needle biopsy	[Not Applicable]	Lumpectomy	[Not Available]	Negative	[Not Available]	[Not Applicable]	[Not Available]	Sentinel lymph node biopsy plus axillary dissection	[Not Available]	NO	[Not Available]	13	1	[Not Available]	[Not Available]	T2
TCGA-A8-A095	BRCA-A095-01A	v4.0	Alive	1277	Positive	Positive	Negative	Negative	Negative	Negative	LumB	IDC	29df128d-ace2-40cf-88ee-3f6f2170f159	2011-05-27	NO	YES	-16742	FEMALE	Pre (<6 months since LMP AND no prior bilateral ovariectomy AND not on estrogen replacement)	[Not Available]	[Not Available]	No	No	TUMOR FREE	Alive	1277	[Not Applicable]	[Not Available]	[Not Available]	[Not Applicable]	2007	45	[Not Available]	[Not Applicable]	Other	Surgical Resection	Negative	[Not Available]	[Not Applicable]	[Not Available]	[Not Available]	[Not Available]	[Not Available]	[Not Available]	[Not Available]	[Not Available]	[Not Available]	6th	T1c
TCGA-AO-A1KQ	BRCA-A1KQ-01A	v2.1	Alive	1882	Positive	Positive	Negative	Negative	Negative	Negative	LumB	IDC	d2219a3f-4c55-4dee-9b08-c6f330dd1acf	2011-04-01	NO	YES	-30859	MALE	[Not Available]	WHITE	NOT HISPANIC OR LATINO	No	No	TUMOR FREE	Alive	1519	[Not Applicable]	[Not Available]	[Not Available]	[Not Applicable]	2006	84	Core needle biopsy	[Not Applicable]	Modified Radical Mastectomy	[Not Available]	Negative	[Not Available]	[Not Applicable]	[Not Available]	Sentinel lymph node biopsy plus axillary dissection	[Not Available]	NO	YES	9	2	0	6th	T4
TCGA-AR-A0U2	BRCA-A0U2-01A	v2.1	Dead	2551	Positive	Positive	Negative	Negative	Negative	Negative	LumB	IDC	9ad603dc-3fd0-44f5-ae4e-64eeb1ae8d6d	2011-02-24	NO	YES	-17390	FEMALE	Pre (<6 months since LMP AND no prior bilateral ovariectomy AND not on estrogen replacement)	WHITE	NOT HISPANIC OR LATINO	No	No	WITH TUMOR	Dead	[Not Available]	2551	[Not Available]	[Not Available]	[Not Applicable]	2004	47	Incisional Biopsy	[Not Applicable]	Modified Radical Mastectomy	[Not Available]	Negative	[Not Available]	[Not Applicable]	Negative	Axillary lymph node dissection alone	[Not Available]	NO	[Not Available]	16	4	0	[Not Available]	T2
TCGA-AR-A0TT	BRCA-A0TT-01A	v4.0	Alive	2636	Positive	Negative	Negative	Negative	Negative	Negative	LumB	IDC	13ca97a1-75bb-4a49-b8c3-181e5b2c9e86	2011-03-08	NO	YES	-19679	FEMALE	Pre (<6 months since LMP AND no prior bilateral ovariectomy AND not on estrogen replacement)	BLACK OR AFRICAN AMERICAN	[Not Available]	No	No	[Not Available]	Alive	1730	[Not Applicable]	[Not Available]	[Not Available]	[Not Applicable]	2006	53	Core needle biopsy	[Not Applicable]	Other	Wide local excision	Negative	[Not Available]	[Not Applicable]	[Not Available]	Sentinel lymph node biopsy plus axillary dissection	[Not Available]	[Not Available]	[Not Available]	19	5	[Not Available]	[Not Available]	T2
TCGA-AR-A24R	BRCA-A24R-01A	v4.0	Alive	2653	Positive	Positive	Negative	Negative	Negative	Negative	LumB	IDC	db62d9c7-8343-4771-84fc-146d2e307bb8	2011-08-26	NO	YES	-16642	FEMALE	Pre (<6 months since LMP AND no prior bilateral ovariectomy AND not on estrogen replacement)	WHITE	NOT HISPANIC OR LATINO	No	No	[Not Available]	Alive	1746	[Not Applicable]	[Not Available]	[Not Available]	[Not Applicable]	2006	45	Core needle biopsy	[Not Applicable]	Other	Wide local excision	Negative	[Not Available]	[Not Applicable]	[Not Available]	Sentinel lymph node biopsy plus axillary dissection	[Not Available]	[Not Available]	YES	28	6	[Not Available]	6th	T1
TCGA-BH-A0BF	BRCA-A0BF-01A	enrollment	Alive	782	Positive	Positive	Negative	Not Available	Negative	Not Available	LumB	IDC	e6b79d7a-ed6b-459a-b040-d142616e7ab4	2011-08-05	NO	YES	-20691	FEMALE	Post (prior bilateral ovariectomy OR >12 mo since LMP with no prior hysterectomy)	WHITE	NOT HISPANIC OR LATINO	No	No	TUMOR FREE	Alive	782	[Not Applicable]	[Not Available]	[Not Available]	[Not Applicable]	2009	56	Core needle biopsy	[Not Applicable]	Other	Total mastectomy with sentinel lymph node biopsy	Negative	[Not Available]	[Not Applicable]	[Not Available]	[Not Available]	[Not Available]	[Not Available]	YES	3	1	[Not Available]	6th	T2
TCGA-AN-A0AM	BRCA-A0AM-01A	v4.0	Alive	5	Positive	Negative	Negative	Not Available	Negative	Not Available	LumB	IDC	00a2d166-78c9-4687-a195-3d6315c27574	2010-12-28	NO	YES	-20713	FEMALE	Post (prior bilateral ovariectomy OR >12 mo since LMP with no prior hysterectomy)	WHITE	NOT HISPANIC OR LATINO	No	No	TUMOR FREE	Alive	5	[Not Applicable]	[Not Available]	[Not Available]	[Not Applicable]	2010	56	Tumor resection	[Not Applicable]	Modified Radical Mastectomy	[Not Available]	Negative	[Not Available]	[Not Applicable]	[Not Available]	No axillary staging	[Not Available]	NO	[Not Available]	20	0	0	[Not Available]	T2
TCGA-C8-A26V	BRCA-A26V-01A	enrollment	Alive	9	Positive	Positive	Negative	Not Available	Negative	Not Available	LumB	IDC	89414e79-7f89-42d9-8228-101b5bf2f31f	2011-07-21	YES	NO	-17468	FEMALE	Peri (6-12 months since last menstrual period)	ASIAN	NOT HISPANIC OR LATINO	No	No	TUMOR FREE	Alive	9	[Not Applicable]	[Not Available]	[Not Available]	[Not Applicable]	2010	47	Other method, specify:	Modified Radical Masectomy	Modified Radical Mastectomy	[Not Available]	Negative	[Not Available]	[Not Applicable]	[Not Available]	[Not Available]	[Not Available]	[Not Available]	NO	[Not Available]	[Not Available]	[Not Available]	6th	T3
TCGA-EW-A1IY	BRCA-A1IY-01A	v2.1	Alive	258	Positive	Positive	Negative	Not Available	Negative	Not Available	LumB	IDC	5ff12cbe-a3e0-4ce6-8452-12b984a1baaf	2011-05-10	NO	YES	-14122	FEMALE	Pre (<6 months since LMP AND no prior bilateral ovariectomy AND not on estrogen replacement)	ASIAN	NOT HISPANIC OR LATINO	No	No	TUMOR FREE	Alive	258	[Not Applicable]	[Not Available]	[Not Available]	[Not Applicable]	2009	38	Core needle biopsy	[Not Applicable]	Lumpectomy	[Not Available]	Negative	[Not Available]	[Not Applicable]	[Not Available]	Other (specify)	sentinel LN and one non sentinel LN	YES	YES	6	0	0	6th	T1c
TCGA-E9-A1NI	BRCA-A1NI-01A	v2.1	Alive	300	Positive	Positive	Negative	Not Available	Negative	Not Available	LumB	IDC	c65b835a-2d38-4250-a173-0780d2c2cf58	2011-06-23	YES	NO	-18985	FEMALE	Post (prior bilateral ovariectomy OR >12 mo since LMP with no prior hysterectomy)	WHITE	NOT HISPANIC OR LATINO	No	No	TUMOR FREE	Alive	-7	[Not Applicable]	[Not Available]	[Not Available]	Infiltrating ductal and lobular carcinoma	2011	51	Tumor resection	[Not Applicable]	[Not Available]	[Not Available]	Negative	[Not Available]	[Not Applicable]	[Not Available]	Axillary lymph node dissection alone	[Not Available]	YES	YES	4	0	0	7th	T2
TCGA-C8-A12M	BRCA-A12M-01A	v2.1	Alive	358	Positive	Negative	Negative	Not Available	Negative	Not Available	LumB	IDC	dd0f8e5a-383d-4f03-bb71-0e115d4e442c	2011-04-12	YES	NO	-25811	FEMALE	Post (prior bilateral ovariectomy OR >12 mo since LMP with no prior hysterectomy)	ASIAN	NOT HISPANIC OR LATINO	No	No	TUMOR FREE	Alive	0	[Not Applicable]	[Not Available]	[Not Available]	[Not Applicable]	2010	70	Other method, specify:	Patey's Surgery	Other	Patey's Surgery	Negative	[Not Available]	[Not Applicable]	[Not Available]	Axillary lymph node dissection alone	[Not Available]	[Not Available]	[Not Available]	10	[Not Available]	[Not Available]	6th	T2
TCGA-D8-A1J8	BRCA-A1J8-01A	v2.1	Alive	431	Positive	Positive	Negative	Not Available	Negative	Not Available	LumB	IDC	62d70067-ff77-4f95-8b69-f537abaf74ce	2011-03-23	YES	NO	-28444	FEMALE	Post (prior bilateral ovariectomy OR >12 mo since LMP with no prior hysterectomy)	WHITE	NOT HISPANIC OR LATINO	No	No	TUMOR FREE	Alive	256	[Not Applicable]	[Not Available]	[Not Available]	[Not Applicable]	2010	77	Fine needle aspiration biopsy	[Not Applicable]	Modified Radical Mastectomy	[Not Available]	Negative	[Not Available]	[Not Applicable]	[Not Available]	Axillary lymph node dissection alone	[Not Available]	[Not Available]	NO	16	3	[Not Available]	7th	T2
TCGA-D8-A1JI	BRCA-A1JI-01A	v2.1	Alive	577	Positive	Positive	Negative	Not Available	Negative	Not Available	LumB	IDC	baf2afc8-f16c-488f-947c-efc9083c6bef	2011-03-30	YES	NO	-20072	FEMALE	Post (prior bilateral ovariectomy OR >12 mo since LMP with no prior hysterectomy)	WHITE	NOT HISPANIC OR LATINO	No	No	TUMOR FREE	Alive	21	[Not Applicable]	[Not Available]	[Not Available]	[Not Applicable]	2010	54	Fine needle aspiration biopsy	[Not Applicable]	Modified Radical Mastectomy	[Not Available]	Negative	[Not Available]	[Not Applicable]	[Not Available]	Axillary lymph node dissection alone	[Not Available]	NO	YES	22	2	[Not Available]	7th	T1c
TCGA-A2-A1G4	BRCA-A1G4-01A	v2.1	Alive	595	Positive	Positive	Negative	Not Available	Negative	Not Available	LumB	IDC	e3b555aa-7f0a-49c6-9b13-182c61a144c1	2011-04-22	YES	NO	-25966	FEMALE	Post (prior bilateral ovariectomy OR >12 mo since LMP with no prior hysterectomy)	WHITE	NOT HISPANIC OR LATINO	No	No	TUMOR FREE	Alive	372	[Not Applicable]	[Not Available]	[Not Available]	[Not Applicable]	2010	71	Core needle biopsy	[Not Applicable]	Modified Radical Mastectomy	[Not Available]	Negative	[Not Available]	[Not Applicable]	[Not Available]	Axillary lymph node dissection alone	[Not Available]	NO	YES	15	2	[Not Available]	7th	T3
TCGA-A1-A0SI	BRCA-A0SI-01A	enrollment	Alive	635	Positive	Positive	Negative	Not Available	Negative	Not Available	LumB	IDC	16368c32-2118-4fcf-8693-6c89995e49d8	2011-06-30	NO	YES	-19250	FEMALE	[Not Available]	WHITE	NOT HISPANIC OR LATINO	No	No	TUMOR FREE	Alive	635	[Not Applicable]	[Not Available]	[Not Available]	[Not Applicable]	2007	52	Fine needle aspiration biopsy	[Not Applicable]	Lumpectomy	[Not Available]	Negative	[Not Available]	[Not Applicable]	[Not Available]	Sentinel lymph node biopsy plus axillary dissection	[Not Available]	[Not Available]	YES	23	1	[Not Available]	6th	T2
TCGA-A2-A4S3	BRCA-A4S3-01A	v4.0	Alive	666	Positive	Positive	Negative	Not Available	Negative	Not Available	LumB	IDC	418C11E8-2670-48D5-BBF5-95B46BFF1201	2013-02-28	YES	NO	-21762	FEMALE	Post (prior bilateral ovariectomy OR >12 mo since LMP with no prior hysterectomy)	BLACK OR AFRICAN AMERICAN	NOT HISPANIC OR LATINO	No	No	TUMOR FREE	Alive	104	[Not Applicable]	[Unknown]	[Unknown]	[Not Applicable]	2012	59	Core needle biopsy	[Not Applicable]	Modified Radical Mastectomy	[Not Available]	Negative	[Not Available]	[Not Applicable]	[Not Available]	Axillary lymph node dissection alone	[Not Available]	NO	YES	15	2	0	7th	T2
TCGA-E2-A1L7	BRCA-A1L7-01A	v2.1	Alive	834	Negative	Negative	Negative	Not Available	Negative	Not Available	LumB	IDC	791c5768-f0f5-4ab6-86eb-998e5c4b49e3	2011-06-01	NO	YES	-14854	FEMALE	Pre (<6 months since LMP AND no prior bilateral ovariectomy AND not on estrogen replacement)	WHITE	NOT HISPANIC OR LATINO	No	No	TUMOR FREE	Alive	633	[Not Applicable]	[Not Available]	[Not Available]	[Not Applicable]	2009	40	Tumor resection	[Not Applicable]	Modified Radical Mastectomy	[Not Available]	Negative	[Not Available]	[Not Applicable]	[Not Available]	Axillary lymph node dissection alone	[Not Available]	NO	YES	20	7	[Not Available]	6th	T2
TCGA-EW-A1J6	BRCA-A1J6-01A	v2.1	Alive	875	Positive	Positive	Negative	Not Available	Negative	Not Available	LumB	IDC	87281a89-91d2-44f7-9f80-668567ad5c72	2011-05-11	NO	YES	-25830	FEMALE	Post (prior bilateral ovariectomy OR >12 mo since LMP with no prior hysterectomy)	WHITE	HISPANIC OR LATINO	No	No	TUMOR FREE	Alive	595	[Not Applicable]	[Not Available]	[Not Available]	[Not Applicable]	2009	70	Core needle biopsy	[Not Applicable]	Lumpectomy	[Not Available]	Negative	[Not Available]	[Not Applicable]	[Not Available]	Sentinel node biopsy alone	[Not Available]	YES	YES	3	0	0	6th	T1c
TCGA-E9-A1NF	BRCA-A1NF-01A	v4.0	Dead	1072	Positive	Positive	Negative	Not Available	Negative	Not Available	LumB	IDC	a8b1f6e7-2bcf-460d-b1c6-1792a9801119	2011-06-23	YES	NO	-21981	FEMALE	Post (prior bilateral ovariectomy OR >12 mo since LMP with no prior hysterectomy)	WHITE	NOT HISPANIC OR LATINO	No	No	TUMOR FREE	Alive	0	[Not Applicable]	[Not Available]	[Not Available]	Infiltrating ductal and lobular carcinoma	2011	60	Tumor resection	[Not Applicable]	[Not Available]	[Not Available]	Negative	[Not Available]	[Not Applicable]	[Not Available]	Axillary lymph node dissection alone	[Not Available]	YES	YES	9	0	0	7th	T2
TCGA-E9-A22A	BRCA-A22A-01A	v4.0	Alive	1189	Positive	Negative	Negative	Not Available	Negative	Not Available	LumB	IDC	4aacbc42-5ac5-4339-b9fa-c6e812084837	2011-08-02	YES	NO	-27288	FEMALE	Post (prior bilateral ovariectomy OR >12 mo since LMP with no prior hysterectomy)	WHITE	NOT HISPANIC OR LATINO	No	No	TUMOR FREE	Alive	0	[Not Applicable]	[Not Available]	[Not Available]	[Not Applicable]	2011	74	Tumor resection	[Not Applicable]	[Not Available]	[Not Available]	Negative	[Not Available]	[Not Applicable]	[Not Available]	Axillary lymph node dissection alone	[Not Available]	YES	YES	2	0	0	7th	T2
TCGA-B6-A1KC	BRCA-A1KC-01B	v2.1	Alive	1326	Positive	Negative	Negative	Not Available	Negative	Not Available	LumB	IDC	1502c7d7-1535-4e56-9f34-30623acd50d5	2011-07-19	NO	YES	-24791	FEMALE	Post (prior bilateral ovariectomy OR >12 mo since LMP with no prior hysterectomy)	WHITE	NOT HISPANIC OR LATINO	No	No	TUMOR FREE	Alive	1326	[Not Applicable]	[Not Available]	[Not Available]	[Not Applicable]	2003	67	Core needle biopsy	[Not Applicable]	Lumpectomy	[Not Available]	Negative	[Not Available]	[Not Applicable]	[Not Available]	Sentinel node biopsy alone	[Not Available]	NO	YES	2	1	[Not Available]	6th	T2
TCGA-AR-A0TY	BRCA-A0TY-01A	v2.1	Dead	1699	Positive	Negative	Negative	Not Available	Negative	Not Available	LumB	IDC	da1c58a7-c6bd-47d9-95c2-8d2ac70e20e4	2011-03-10	NO	YES	-19836	FEMALE	Post (prior bilateral ovariectomy OR >12 mo since LMP with no prior hysterectomy)	WHITE	NOT HISPANIC OR LATINO	No	No	[Not Available]	Dead	[Not Available]	1699	[Not Available]	[Not Available]	[Not Applicable]	2004	54	Core needle biopsy	[Not Applicable]	Simple Mastectomy	[Not Available]	Negative	[Not Available]	[Not Applicable]	[Not Available]	Sentinel lymph node biopsy plus axillary dissection	[Not Available]	YES	[Not Available]	15	0	[Not Available]	[Not Available]	T2
TCGA-AR-A24S	BRCA-A24S-01A	v2.1	Alive	2976	Positive	Positive	Negative	Not Available	Negative	Not Available	LumB	IDC	074e8b06-3929-4896-9263-3b80ad6a355b	2011-08-30	NO	YES	-22587	FEMALE	Post (prior bilateral ovariectomy OR >12 mo since LMP with no prior hysterectomy)	WHITE	NOT HISPANIC OR LATINO	No	No	[Not Available]	Alive	1888	[Not Applicable]	[Not Available]	[Not Available]	[Not Applicable]	2006	61	Core needle biopsy	[Not Applicable]	Other	Wide local excision	Negative	[Not Available]	[Not Applicable]	[Not Available]	Sentinel lymph node biopsy plus axillary dissection	[Not Available]	YES	YES	4	0	[Not Available]	6th	T1
TCGA-AC-A2BM	BRCA-A2BM-01A	v4.0	Alive	3022	Positive	Positive	Negative	Not Available	Negative	Not Available	LumB	IDC	8159FF7B-89F4-411A-9B9C-491F1CB3EB34	2011-09-12	NO	YES	-15212	FEMALE	[Not Available]	BLACK OR AFRICAN AMERICAN	[Not Available]	No	No	TUMOR FREE	Alive	1162	[Not Applicable]	[Not Available]	[Not Available]	[Not Applicable]	2005	41	Tumor resection	[Not Applicable]	Modified Radical Mastectomy	[Not Available]	Negative	[Not Available]	[Not Applicable]	[Not Available]	Sentinel lymph node biopsy plus axillary dissection	[Not Available]	YES	YES	13	1	1	6th	T2
TCGA-BH-A0W3	BRCA-A0W3-01A	v2.1	Alive	728	Positive	Positive	Negative	Not Available	Negative	Not Available	LumB	IDC	3c612e12-6de8-44fa-a095-805c45474821	2011-02-14	NO	YES	-21369	FEMALE	Indeterminate (neither Pre or Postmenopausal)	WHITE	NOT HISPANIC OR LATINO	No	No	TUMOR FREE	Alive	180	[Not Applicable]	[Not Available]	[Not Available]	[Not Applicable]	2010	58	Core needle biopsy	[Not Applicable]	Other	Segmental mastectomy	[Not Available]	[Not Available]	[Not Applicable]	[Not Available]	[Not Available]	[Not Available]	[Not Available]	[Not Available]	4	1	1	7th	T1c
TCGA-A8-A07W	BRCA-A07W-01A	v4.0	Alive	304	Positive	Positive	Negative	Not Available	Negative	Not Available	LumB	IDC	01263518-5f7c-49dc-8d7e-84b0c03a6a63	2011-05-25	NO	YES	-27942	FEMALE	Post (prior bilateral ovariectomy OR >12 mo since LMP with no prior hysterectomy)	[Not Available]	[Not Available]	No	No	WITH TUMOR	Alive	304	[Not Applicable]	[Not Available]	[Not Available]	[Not Applicable]	2009	76	[Not Available]	[Not Applicable]	Other	Surgical Resection	Positive	[Not Available]	[Not Applicable]	[Not Available]	[Not Available]	[Not Available]	[Not Available]	[Not Available]	[Not Available]	[Not Available]	[Not Available]	6th	T2
TCGA-A8-A09Q	BRCA-A09Q-01A	v4.0	Alive	761	Positive	Positive	Negative	Not Available	Negative	Not Available	LumB	IDC	09c2bc35-c21f-4aa4-ac30-0d8db02ad811	2011-05-27	NO	YES	-30528	FEMALE	Post (prior bilateral ovariectomy OR >12 mo since LMP with no prior hysterectomy)	[Not Available]	[Not Available]	No	No	WITH TUMOR	Alive	761	[Not Applicable]	[Not Available]	[Not Available]	[Not Applicable]	2008	83	[Not Available]	[Not Applicable]	Other	Surgical Resection	Positive	[Not Available]	[Not Applicable]	[Not Available]	[Not Available]	[Not Available]	[Not Available]	[Not Available]	[Not Available]	[Not Available]	[Not Available]	6th	T4b
TCGA-EW-A1OY	BRCA-A1OY-01A	v2.1	Alive	908	Positive	Positive	Negative	Not Available	Negative	Not Available	LumB	IDC	53ff5893-7d5e-4bcb-be9c-665fa34b7824	2011-06-10	NO	YES	-23266	FEMALE	Post (prior bilateral ovariectomy OR >12 mo since LMP with no prior hysterectomy)	WHITE	HISPANIC OR LATINO	No	No	TUMOR FREE	Alive	593	[Not Applicable]	[Not Available]	[Not Available]	[Not Applicable]	2009	63	Core needle biopsy	[Not Applicable]	Lumpectomy	[Not Available]	Negative	[Not Available]	[Not Applicable]	[Not Available]	Sentinel node biopsy alone	[Not Available]	YES	YES	1	0	0	6th	T2
TCGA-EW-A1OZ	BRCA-A1OZ-01A	v2.1	Alive	1229	Positive	Negative	Positive	Positive	Equivocal	Equivocal	LumB	IDC	8f912a40-3251-4e1f-ae65-1f93d71f9881	2011-05-11	NO	YES	-20664	FEMALE	Post (prior bilateral ovariectomy OR >12 mo since LMP with no prior hysterectomy)	BLACK OR AFRICAN AMERICAN	NOT HISPANIC OR LATINO	No	No	TUMOR FREE	Alive	941	[Not Applicable]	[Not Available]	[Not Available]	[Not Applicable]	2008	56	Core needle biopsy	[Not Applicable]	Other	total mastectomy	Negative	[Not Available]	[Not Applicable]	[Not Available]	Sentinel node biopsy alone	[Not Available]	YES	YES	4	0	0	6th	T2
TCGA-LL-A5YM	BRCA-A5YM-01A	v4.0	Alive	466	Positive	Positive	Positive	Positive	Positive	Positive	LumB	IDC	E9A12DF9-024E-4CBC-B6BF-E4E87485FA90	2013-06-03	YES	NO	-32478	FEMALE	Post (prior bilateral ovariectomy OR >12 mo since LMP with no prior hysterectomy)	BLACK OR AFRICAN AMERICAN	NOT HISPANIC OR LATINO	No	No	WITH TUMOR	Alive	143	[Not Applicable]	NO	NO	[Not Applicable]	2012	88	Core needle biopsy	[Not Applicable]	Other	partial mastectomy	Positive	Mastectomy NOS	[Not Applicable]	Negative	No axillary staging	[Not Available]	[Not Available]	NO	[Not Available]	[Not Available]	[Not Available]	7th	T4b
TCGA-BH-A0C0	BRCA-A0C0-01A	v1.5	Alive	1270	Positive	Positive	Positive	Positive	Positive	Positive	LumB	IDC	7875018b-91dc-4ab1-83b0-ee3883e2816e	2010-11-08	NO	YES	-23006	FEMALE	Post (prior bilateral ovariectomy OR >12 mo since LMP with no prior hysterectomy)	WHITE	[Not Available]	No	No	TUMOR FREE	Alive	1270	[Not Applicable]	[Not Available]	[Not Available]	[Not Applicable]	2007	62	Core needle biopsy	[Not Applicable]	Lumpectomy	[Not Available]	Negative	[Not Available]	[Not Applicable]	[Not Available]	Axillary lymph node dissection alone	[Not Available]	NO	[Not Available]	35	1	[Not Available]	[Not Available]	T1c
TCGA-A2-A0EY	BRCA-A0EY-01A	v2.1	Alive	735	Positive	Negative	Positive	Positive	Positive	Positive	LumB	IDC	d67cd793-2931-429a-9084-2f3c4c8be7ad	2010-09-21	NO	YES	-22872	FEMALE	Post (prior bilateral ovariectomy OR >12 mo since LMP with no prior hysterectomy)	WHITE	NOT HISPANIC OR LATINO	No	No	TUMOR FREE	Alive	485	[Not Applicable]	[Not Available]	[Not Available]	[Not Applicable]	2009	62	Core needle biopsy	[Not Applicable]	Lumpectomy	[Not Available]	Negative	[Not Available]	[Not Applicable]	[Not Available]	Sentinel lymph node biopsy plus axillary dissection	[Not Available]	YES	[Not Available]	23	1	0	[Not Available]	T2
TCGA-A8-A09N	BRCA-A09N-01A	enrollment	Alive	31	Positive	Positive	Positive	Positive	Positive	Positive	LumB	IDC	33919e92-4ea9-47e5-a6f4-36e51845d50f	2011-05-27	NO	YES	-21002	FEMALE	Post (prior bilateral ovariectomy OR >12 mo since LMP with no prior hysterectomy)	[Not Available]	[Not Available]	No	No	TUMOR FREE	Alive	31	[Not Applicable]	[Not Available]	[Not Available]	[Not Applicable]	2006	57	[Not Available]	[Not Applicable]	Other	Surgical Resection	Negative	[Not Available]	[Not Applicable]	[Not Available]	[Not Available]	[Not Available]	[Not Available]	[Not Available]	[Not Available]	[Not Available]	[Not Available]	6th	T2
TCGA-D8-A27N	BRCA-A27N-01A	enrollment	Alive	146	Positive	Positive	Positive	Positive	Positive	Positive	LumB	IDC	d5be2ab3-f748-480d-954b-385cf01b4c81	2011-07-18	YES	NO	-13243	FEMALE	Pre (<6 months since LMP AND no prior bilateral ovariectomy AND not on estrogen replacement)	WHITE	NOT HISPANIC OR LATINO	No	No	TUMOR FREE	Alive	146	[Not Applicable]	[Not Available]	[Not Available]	[Not Applicable]	2011	36	Core needle biopsy	[Not Applicable]	Modified Radical Mastectomy	[Not Available]	Negative	[Not Available]	[Not Applicable]	[Not Available]	Axillary lymph node dissection alone	[Not Available]	NO	YES	19	4	0	7th	T2
TCGA-AN-A0AJ	BRCA-A0AJ-01A	v4.0	Alive	303	Positive	Positive	Positive	Positive	Positive	Positive	LumB	IDC	9646160a-f1f9-437b-8c7d-efb0b57bfb97	2010-12-20	NO	YES	-29131	FEMALE	Post (prior bilateral ovariectomy OR >12 mo since LMP with no prior hysterectomy)	WHITE	NOT HISPANIC OR LATINO	No	No	TUMOR FREE	Alive	244	[Not Applicable]	[Not Available]	[Not Available]	[Not Applicable]	2010	79	Tumor resection	[Not Applicable]	Modified Radical Mastectomy	[Not Available]	Negative	[Not Available]	[Not Applicable]	[Not Available]	Axillary lymph node dissection alone	[Not Available]	NO	[Not Available]	9	0	0	[Not Available]	T3
TCGA-D8-A1J9	BRCA-A1J9-01A	v2.1	Alive	532	Positive	Negative	Positive	Positive	Positive	Positive	LumB	IDC	d5e9a403-88ce-40fc-bb85-80cf3f8ff6bc	2011-03-29	YES	NO	-17879	FEMALE	Post (prior bilateral ovariectomy OR >12 mo since LMP with no prior hysterectomy)	WHITE	NOT HISPANIC OR LATINO	No	No	TUMOR FREE	Alive	248	[Not Applicable]	[Not Available]	[Not Available]	[Not Applicable]	2010	48	Fine needle aspiration biopsy	[Not Applicable]	Modified Radical Mastectomy	[Not Available]	Negative	[Not Available]	[Not Applicable]	[Not Available]	Axillary lymph node dissection alone	[Not Available]	[Not Available]	NO	6	0	[Not Available]	7th	T1c
TCGA-A8-A08G	BRCA-A08G-01A	v4.0	Alive	607	Positive	Positive	Positive	Positive	Positive	Positive	LumB	IDC	719082cc-1ebe-4a51-a659-85a59db1d77d	2011-05-27	NO	YES	-14976	FEMALE	Pre (<6 months since LMP AND no prior bilateral ovariectomy AND not on estrogen replacement)	[Not Available]	[Not Available]	No	No	TUMOR FREE	Alive	607	[Not Applicable]	[Not Available]	[Not Available]	[Not Applicable]	2009	41	[Not Available]	[Not Applicable]	Other	Surgical Resection	Negative	[Not Available]	[Not Applicable]	[Not Available]	[Not Available]	[Not Available]	[Not Available]	[Not Available]	[Not Available]	[Not Available]	[Not Available]	6th	T2
TCGA-A2-A0YG	BRCA-A0YG-01A	v2.1	Alive	666	Positive	Positive	Positive	Positive	Positive	Positive	LumB	IDC	c0892598-1f7b-4f23-9cd8-731f797753d5	2011-01-03	NO	YES	-23058	FEMALE	Post (prior bilateral ovariectomy OR >12 mo since LMP with no prior hysterectomy)	WHITE	NOT HISPANIC OR LATINO	No	No	TUMOR FREE	Alive	404	[Not Applicable]	[Not Available]	[Not Available]	[Not Applicable]	2009	63	Core needle biopsy	[Not Applicable]	Lumpectomy	[Not Available]	Negative	[Not Available]	[Not Applicable]	[Not Available]	Axillary lymph node dissection alone	[Not Available]	NO	[Not Available]	18	14	[Not Available]	[Not Available]	T2
TCGA-A7-A2KD	BRCA-A2KD-01A	v4.0	Alive	679	Positive	Positive	Positive	Positive	Positive	Positive	LumB	IDC	92654F8D-5137-4FFD-AAA3-5AE38EB88226	2011-10-11	YES	NO	-19563	FEMALE	Post (prior bilateral ovariectomy OR >12 mo since LMP with no prior hysterectomy)	BLACK OR AFRICAN AMERICAN	NOT HISPANIC OR LATINO	Yes	No	[Not Available]	Alive	182	[Not Applicable]	[Not Available]	[Not Available]	[Not Applicable]	2011	53	Core needle biopsy	[Not Applicable]	Modified Radical Mastectomy	[Not Available]	Negative	[Not Available]	[Not Applicable]	[Not Available]	No axillary staging	[Not Available]	NO	YES	10	8	0	7th	T2
TCGA-A8-A08P	BRCA-A08P-01A	v4.0	Alive	943	Positive	Positive	Positive	Positive	Positive	Positive	LumB	IDC	f947d67f-4aa2-4eb9-977e-21a5ae563613	2011-05-27	NO	YES	-25598	FEMALE	Post (prior bilateral ovariectomy OR >12 mo since LMP with no prior hysterectomy)	[Not Available]	[Not Available]	No	No	TUMOR FREE	Alive	943	[Not Applicable]	[Not Available]	[Not Available]	[Not Applicable]	2008	70	[Not Available]	[Not Applicable]	Other	Surgical Resection	Negative	[Not Available]	[Not Applicable]	[Not Available]	[Not Available]	[Not Available]	[Not Available]	[Not Available]	[Not Available]	[Not Available]	[Not Available]	6th	T2
TCGA-A8-A08S	BRCA-A08S-01A	v4.0	Alive	1004	Positive	Positive	Positive	Positive	Positive	Positive	LumB	IDC	2779fa01-ac93-4e80-a997-3385f72172c3	2011-05-27	NO	YES	-25994	FEMALE	Post (prior bilateral ovariectomy OR >12 mo since LMP with no prior hysterectomy)	[Not Available]	[Not Available]	Yes	Yes	TUMOR FREE	Alive	580	[Not Applicable]	[Not Available]	[Not Available]	[Not Applicable]	2008	71	[Not Available]	[Not Applicable]	Other	Surgical resection	Negative	[Not Available]	[Not Applicable]	[Not Available]	[Not Available]	[Not Available]	[Not Available]	[Not Available]	[Not Available]	[Not Available]	[Not Available]	6th	T1c
TCGA-A8-A09I	BRCA-A09I-01A	v4.0	Alive	1371	Positive	Positive	Positive	Positive	Positive	Positive	LumB	IDC	1557183c-aedd-4df6-b98a-3654667f7b69	2011-05-27	NO	YES	-30711	FEMALE	Post (prior bilateral ovariectomy OR >12 mo since LMP with no prior hysterectomy)	[Not Available]	[Not Available]	Yes	No	TUMOR FREE	Alive	1006	[Not Applicable]	[Not Available]	[Not Available]	[Not Applicable]	2008	84	[Not Available]	[Not Applicable]	Other	Surgical Resection	Negative	[Not Available]	[Not Applicable]	[Not Available]	[Not Available]	[Not Available]	[Not Available]	[Not Available]	[Not Available]	[Not Available]	[Not Available]	6th	T2
TCGA-BH-A18U	BRCA-A18U-01A	enrollment	Dead	1563	Positive	Positive	Positive	Positive	Positive	Positive	LumB	IDC	233b02f3-c4f0-4a67-9db5-e68d5cdaccb6	2011-07-02	NO	YES	-26426	FEMALE	Post (prior bilateral ovariectomy OR >12 mo since LMP with no prior hysterectomy)	WHITE	NOT HISPANIC OR LATINO	No	No	TUMOR FREE	Dead	[Not Available]	1563	[Not Available]	[Not Available]	[Not Applicable]	2003	72	Core needle biopsy	[Not Applicable]	Other	total mastectomy	Negative	[Not Available]	[Not Applicable]	[Not Available]	Sentinel lymph node biopsy plus axillary dissection	[Not Available]	[Not Available]	YES	16	9	[Not Available]	6th	T2
TCGA-A8-A076	BRCA-A076-01A	v4.0	Alive	1642	Positive	Positive	Positive	Positive	Positive	Positive	LumB	IDC	23dabeef-8e3c-44bc-9a12-a9522d17be5c	2011-05-27	NO	YES	-24230	FEMALE	Post (prior bilateral ovariectomy OR >12 mo since LMP with no prior hysterectomy)	[Not Available]	[Not Available]	No	No	TUMOR FREE	Alive	1642	[Not Applicable]	[Not Available]	[Not Available]	[Not Applicable]	2006	66	[Not Available]	[Not Applicable]	Other	Surgical Resection	Negative	[Not Available]	[Not Applicable]	[Not Available]	[Not Available]	[Not Available]	[Not Available]	[Not Available]	[Not Available]	[Not Available]	[Not Available]	5th	T2
TCGA-BH-A1F8	BRCA-A1F8-01A	enrollment	Dead	749	Positive	Positive	Positive	Not Available	Positive	Not Available	LumB	IDC	ee554215-bea2-4268-aaf9-784e68cdb969	2011-09-07	NO	YES	-32871	FEMALE	Post (prior bilateral ovariectomy OR >12 mo since LMP with no prior hysterectomy)	WHITE	NOT HISPANIC OR LATINO	No	No	WITH TUMOR	Dead	[Not Available]	749	[Not Available]	[Not Available]	[Not Applicable]	1999	90	Core needle biopsy	[Not Applicable]	Modified Radical Mastectomy	with axillary node dissection	[Not Available]	[Not Available]	[Not Applicable]	[Not Available]	[Not Available]	[Not Available]	[Not Available]	YES	13	12	[Not Available]	5th	T4b
TCGA-BH-A1F2	BRCA-A1F2-01A	enrollment	Dead	959	Positive	Positive	Positive	Not Available	Positive	Not Available	LumB	IDC	6a2972e3-cca9-47e5-aac0-b770f2399eeb	2011-09-07	NO	YES	-19701	FEMALE	[Not Available]	WHITE	NOT HISPANIC OR LATINO	No	No	TUMOR FREE	Dead	[Not Available]	959	[Not Available]	[Not Available]	[Not Applicable]	1999	53	Core needle biopsy	[Not Applicable]	Modified Radical Mastectomy	[Not Available]	[Not Available]	[Not Available]	[Not Applicable]	[Not Available]	[Not Available]	[Not Available]	[Not Available]	YES	19	6	[Not Available]	5th	T4b
TCGA-BH-A0HY	BRCA-A0HY-01A	v4.0	Alive	1545	Positive	Negative	Positive	Not Available	Positive	Not Available	LumB	IDC	844ad251-3ee4-42f6-ad00-59a7a1670eea	2011-08-02	NO	YES	-22179	FEMALE	Post (prior bilateral ovariectomy OR >12 mo since LMP with no prior hysterectomy)	WHITE	NOT HISPANIC OR LATINO	No	No	TUMOR FREE	Alive	868	[Not Applicable]	[Not Available]	[Not Available]	[Not Applicable]	2009	60	Core needle biopsy	[Not Applicable]	Other	Total mastectomy with left sentinel lymph node biospy	Negative	[Not Available]	[Not Applicable]	[Not Available]	[Not Available]	[Not Available]	[Not Available]	YES	3	0	[Not Available]	6th	T1c
TCGA-E9-A22D	BRCA-A22D-01A	enrollment	Alive	0	Positive	Positive	Positive	Not Available	Positive	Not Available	LumB	IDC	cf0a3f38-5850-44e1-8574-808bd37d84a3	2011-08-02	YES	NO	-14115	FEMALE	Pre (<6 months since LMP AND no prior bilateral ovariectomy AND not on estrogen replacement)	WHITE	NOT HISPANIC OR LATINO	No	No	[Not Available]	Alive	0	[Not Applicable]	[Not Available]	[Not Available]	[Not Applicable]	2011	38	Tumor resection	[Not Applicable]	Modified Radical Mastectomy	[Not Available]	Negative	[Not Available]	[Not Applicable]	[Not Available]	Axillary lymph node dissection alone	[Not Available]	YES	YES	10	0	0	7th	T2
TCGA-BH-A202	BRCA-A202-01A	enrollment	Alive	22	Positive	Positive	Positive	Not Available	Positive	Not Available	LumB	IDC	e7a00d67-2c26-4d1f-bd17-35f659e88bc1	2011-09-08	NO	YES	-22052	FEMALE	Post (prior bilateral ovariectomy OR >12 mo since LMP with no prior hysterectomy)	WHITE	NOT HISPANIC OR LATINO	No	No	[Not Available]	Alive	22	[Not Applicable]	[Not Available]	[Not Available]	[Not Applicable]	2011	60	Core needle biopsy	[Not Applicable]	Other	segmental mastectomy with sentinel lymph node biopsy	[Not Available]	[Not Available]	[Not Applicable]	[Not Available]	[Not Available]	[Not Available]	[Not Available]	YES	4	0	[Not Available]	6th	T2
TCGA-E9-A1N6	BRCA-A1N6-01A	v2.1	Alive	410	Positive	Positive	Positive	Not Available	Positive	Not Available	LumB	IDC	955d4263-61f7-42e8-8a6e-772a0d6c209d	2011-06-23	YES	NO	-19327	FEMALE	Post (prior bilateral ovariectomy OR >12 mo since LMP with no prior hysterectomy)	WHITE	NOT HISPANIC OR LATINO	No	No	TUMOR FREE	Alive	0	[Not Applicable]	[Not Available]	[Not Available]	[Not Applicable]	2010	52	Tumor resection	[Not Applicable]	[Not Available]	[Not Available]	Negative	[Not Available]	[Not Applicable]	[Not Available]	Axillary lymph node dissection alone	[Not Available]	NO	YES	10	2	0	7th	T2
TCGA-E9-A22H	BRCA-A22H-01A	v4.0	Alive	630	Positive	Positive	Positive	Not Available	Positive	Not Available	LumB	IDC	161917b8-88ad-407b-ade6-d6b98478b359	2011-08-02	YES	NO	-15504	FEMALE	Pre (<6 months since LMP AND no prior bilateral ovariectomy AND not on estrogen replacement)	WHITE	NOT HISPANIC OR LATINO	No	No	TUMOR FREE	Alive	0	[Not Applicable]	[Not Available]	[Not Available]	[Not Applicable]	2011	42	Tumor resection	[Not Applicable]	Modified Radical Mastectomy	[Not Available]	Negative	[Not Available]	[Not Applicable]	[Not Available]	Axillary lymph node dissection alone	[Not Available]	YES	YES	8	1	0	7th	T2
TCGA-E9-A1NA	BRCA-A1NA-01A	v4.0	Alive	1112	Positive	Positive	Positive	Not Available	Positive	Not Available	LumB	IDC	af577366-0258-49e7-b6af-e70056c081a4	2011-06-23	YES	NO	-21397	FEMALE	Post (prior bilateral ovariectomy OR >12 mo since LMP with no prior hysterectomy)	WHITE	NOT HISPANIC OR LATINO	No	No	TUMOR FREE	Alive	0	[Not Applicable]	[Not Available]	[Not Available]	Infiltrating ductal and lobular carcinoma	2011	58	Tumor resection	[Not Applicable]	[Not Available]	[Not Available]	Negative	[Not Available]	[Not Applicable]	[Not Available]	Axillary lymph node dissection alone	[Not Available]	YES	YES	11	0	0	7th	T2
TCGA-A1-A0SN	BRCA-A0SN-01A	enrollment	Alive	1196	Positive	Positive	Positive	Not Available	Positive	Not Available	LumB	IDC	0dc337fa-da8b-42c4-b9a7-fb76d81c161f	2011-05-23	NO	YES	-18401	FEMALE	Post (prior bilateral ovariectomy OR >12 mo since LMP with no prior hysterectomy)	WHITE	NOT HISPANIC OR LATINO	No	No	TUMOR FREE	Alive	1196	[Not Applicable]	[Not Available]	[Not Available]	[Not Applicable]	2007	50	Core needle biopsy	[Not Applicable]	Lumpectomy	[Not Available]	Negative	[Not Available]	[Not Applicable]	[Not Available]	Sentinel lymph node biopsy plus axillary dissection	[Not Available]	[Not Available]	YES	13	4	[Not Available]	6th	T1c
TCGA-BH-A0AU	BRCA-A0AU-01A	enrollment	Alive	746	Positive	Positive	Positive	Not Available	Positive	Not Available	LumB	IDC	360d1d6d-cf3e-4c78-b36f-ef5e3160aa6b	2011-07-27	NO	YES	-16688	FEMALE	Pre (<6 months since LMP AND no prior bilateral ovariectomy AND not on estrogen replacement)	WHITE	NOT HISPANIC OR LATINO	No	No	TUMOR FREE	Alive	746	[Not Applicable]	[Not Available]	[Not Available]	[Not Applicable]	2008	45	Core needle biopsy	[Not Applicable]	Other	left segmental mastectomy with sentinel node dissection	Negative	[Not Available]	[Not Applicable]	[Not Available]	[Not Available]	[Not Available]	[Not Available]	YES	2	0	[Not Available]	6th	T2
TCGA-E2-A14W	BRCA-A14W-01A	v2.1	Alive	974	Positive	Positive	Positive	Not Available	Positive	Not Available	LumB	IDC	eadb0562-2165-4adb-ad58-018e73f82780	2011-04-25	NO	YES	-28664	MALE	[Not Available]	WHITE	NOT HISPANIC OR LATINO	No	No	TUMOR FREE	Alive	834	[Not Applicable]	[Not Available]	[Not Available]	[Not Applicable]	2008	78	Tumor resection	[Not Applicable]	Simple Mastectomy	[Not Available]	Negative	[Not Available]	[Not Applicable]	[Not Available]	Sentinel node biopsy alone	[Not Available]	NO	YES	5	0	[Not Available]	6th	T2
TCGA-BH-A0C7	BRCA-A0C7-01B	enrollment	Alive	1305	Positive	Negative	Positive	Not Available	Positive	Not Available	LumB	IDC	e1119732-3e97-4259-bc69-dc4269d9496d	2011-08-11	NO	YES	-17871	FEMALE	Peri (6-12 months since last menstrual period)	WHITE	NOT HISPANIC OR LATINO	No	No	TUMOR FREE	Alive	1305	[Not Applicable]	[Not Available]	[Not Available]	[Not Applicable]	2006	48	Core needle biopsy	[Not Applicable]	Other	Simple mastectomy with left lymph node sentinel biopsy	Negative	[Not Available]	[Not Applicable]	[Not Available]	[Not Available]	[Not Available]	[Not Available]	YES	18	1	[Not Available]	6th	T2
TCGA-BH-A0DD	BRCA-A0DD-01A	enrollment	Alive	1394	Positive	Positive	Positive	Not Available	Positive	Not Available	LumB	IDC	dba9beec-5e51-48c0-9229-0ee286a02a1a	2011-08-18	NO	YES	-21386	MALE	[Not Available]	WHITE	[Not Available]	No	No	TUMOR FREE	Alive	1394	[Not Applicable]	[Not Available]	[Not Available]	[Not Applicable]	2006	58	Core needle biopsy	[Not Applicable]	Modified Radical Mastectomy	With sentinel lymph node biopsy (right) with simple mastectomy of left breast	Negative	[Not Available]	[Not Applicable]	[Not Available]	[Not Available]	[Not Available]	[Not Available]	YES	22	0	[Not Available]	6th	T2
[truncated: 94 more columns]
