# Supplementary material for: Expression of human endogenous retrovirus-K is strongly associated with the basal-like breast cancer phenotype
Source: Sci Rep. 2017 Feb 6;7:41960. doi: 10.1038/srep41960 (PMC5292751; doi:10.1038/srep41960)
Supplement: Supplementary Dataset 2 [file srep41960-s2.xls]

## Sheet: out
bcr_patient_barcode	XSU_sampleID	ValidationStatus	Form	OS.Event	OS.days	er_status_by_ihc	pr_status_by_ihc	HER2.KH.FISH2.0	HER2.conservative.KH	HER2.KH	HER2.conservative.KH	PAM50	FINAL.EPC.DIAGNOSES_3.26.2014.xlsx	bcr_patient_uuid	form_completion_date	tissue_prospective_collection_indicator	tissue_retrospective_collection_indicator	days_to_birth	gender	menopause_status	race	ethnicity	prior_dx	history_of_neoadjuvant_treatment	person_neoplasm_cancer_status	vital_status	days_to_last_followup	days_to_death	radiation_therapy	postoperative_rx_tx	histological_type_other	year_of_initial_pathologic_diagnosis	age_at_initial_pathologic_diagnosis	initial_pathologic_diagnosis_method	init_pathology_dx_method_other	breast_carcinoma_surgical_procedure_name	surgical_procedure_purpose_other_text	margin_status	breast_carcinoma_primary_surgical_procedure_name	breast_neoplasm_other_surgical_procedure_descriptive_text	breast_cancer_surgery_margin_status	axillary_lymph_node_stage_method_type	axillary_lymph_node_stage_other_method_descriptive_text	cytokeratin_immunohistochemistry_staining_method_micrometastasis_indicator	primary_lymph_node_presentation_assessment	lymph_node_examined_count	number_of_lymphnodes_positive_by_he	number_of_lymphnodes_positive_by_ihc	system_version
TCGA-EW-A1OV	BRCA-A1OV-01A	training	v2.1	Alive	789	Negative	Negative	Equivocal	Equivocal	Equivocal	Equivocal	Her2E	IDC	ac68d219-5670-4ddd-8df6-8aa7ad59e5c7	2011-05-27	NO	YES	-20764	FEMALE	Post (prior bilateral ovariectomy OR >12 mo since LMP with no prior hysterectomy)	WHITE	HISPANIC OR LATINO	No	No	TUMOR FREE	Alive	523	[Not Applicable]	[Not Available]	[Not Available]	[Not Applicable]	2009	56	Core needle biopsy	[Not Applicable]	Lumpectomy	[Not Available]	Close	Modified radical mastectomy	[Not Applicable]	Negative	Sentinel node biopsy alone	[Not Available]	YES	YES	6	0	1	6th
TCGA-EW-A1P7	BRCA-A1P7-01A	validation	v2.1	Alive	915	Negative	Negative	Equivocal	Equivocal	Equivocal	Equivocal	Normal	IDC	01674b2c-5cf2-478f-84a1-f69c39f47bd4	2011-05-18	NO	YES	-21750	FEMALE	Post (prior bilateral ovariectomy OR >12 mo since LMP with no prior hysterectomy)	WHITE	HISPANIC OR LATINO	No	No	TUMOR FREE	Alive	635	[Not Applicable]	[Not Available]	[Not Available]	[Not Applicable]	2009	59	Core needle biopsy	[Not Applicable]	Lumpectomy	[Not Available]	Negative	[Not Available]	[Not Applicable]	[Not Available]	Sentinel node biopsy alone	[Not Available]	YES	YES	2	0	0	6th
TCGA-EW-A1P1	BRCA-A1P1-01A	validation	v2.1	Alive	1210	Negative	Negative	Equivocal	Equivocal	Equivocal	Equivocal	Normal	NA	f2e28af9-c40e-41c4-9e82-205cca38f26a	2011-05-27	NO	YES	-24923	FEMALE	Post (prior bilateral ovariectomy OR >12 mo since LMP with no prior hysterectomy)	WHITE	HISPANIC OR LATINO	No	No	WITH TUMOR	Alive	920	[Not Applicable]	[Not Available]	[Not Available]	[Not Applicable]	2008	68	Core needle biopsy	[Not Applicable]	Lumpectomy	[Not Available]	Negative	[Not Available]	[Not Applicable]	[Not Available]	Sentinel lymph node biopsy plus axillary dissection	[Not Available]	NO	YES	32	11	[Not Available]	6th
TCGA-EW-A1PG	BRCA-A1PG-01A	validation	v2.1	Alive	1051	Positive	Positive	Equivocal	Equivocal	Equivocal	Equivocal	Normal	ILC	da286247-e8bb-4941-a2af-2453fe61cd02	2011-05-18	NO	YES	-19464	FEMALE	Post (prior bilateral ovariectomy OR >12 mo since LMP with no prior hysterectomy)	WHITE	HISPANIC OR LATINO	No	No	TUMOR FREE	Alive	876	[Not Applicable]	[Not Available]	[Not Available]	[Not Applicable]	2008	53	Core needle biopsy	[Not Applicable]	Modified Radical Mastectomy	[Not Available]	Negative	[Not Available]	[Not Applicable]	[Not Available]	Sentinel lymph node biopsy plus axillary dissection	[Not Available]	YES	YES	25	1	1	6th
TCGA-OL-A5RW	BRCA-A5RW-01A	validation	v4.0	Alive	1106	Negative	Negative	Equivocal	Equivocal	Equivocal	Equivocal	Basal	NA	A82D0A57-4383-473D-B334-D13B278404B1	2013-05-16	NO	YES	-14638	FEMALE	Pre (<6 months since LMP AND no prior bilateral ovariectomy AND not on estrogen replacement)	BLACK OR AFRICAN AMERICAN	[Unknown]	No	No	TUMOR FREE	Alive	797	[Not Applicable]	YES	YES	[Not Applicable]	2010	40	Excisional Biopsy	[Not Applicable]	Lumpectomy	[Not Available]	Negative	[Not Available]	[Not Applicable]	[Not Available]	Sentinel lymph node biopsy plus axillary dissection	[Not Available]	[Unknown]	YES	4	1	[Not Available]	7th
TCGA-A8-A07R	BRCA-A07R-01A	training	enrollment	Alive	273	Negative	Negative	Equivocal	Equivocal	Equivocal	Equivocal	Basal	IDC	72e486b8-a866-4916-b2e4-8b4bb5dcd92d	2011-05-27	NO	YES	-29251	FEMALE	[Not Available]	[Not Available]	[Not Available]	No	No	[Not Available]	Alive	273	[Not Applicable]	[Not Available]	[Not Available]	[Not Applicable]	2009	80	[Not Available]	[Not Applicable]	Other	Surgical Resection	Positive	[Not Available]	[Not Applicable]	[Not Available]	[Not Available]	[Not Available]	[Not Available]	[Not Available]	[Not Available]	[Not Available]	[Not Available]	6th
TCGA-AR-A5QP	BRCA-A5QP-01A	validation	v4.0	Alive	622	Positive	Positive	Equivocal	Equivocal	Equivocal	Equivocal	LumA	NA	3C275152-D04B-440C-9621-2FC05EA977B6	2013-05-15	NO	YES	-19805	FEMALE	Post (prior bilateral ovariectomy OR >12 mo since LMP with no prior hysterectomy)	WHITE	NOT HISPANIC OR LATINO	No	No	TUMOR FREE	Alive	439	[Not Applicable]	YES	YES	[Not Applicable]	2011	54	[Not Available]	[Not Applicable]	Lumpectomy	[Not Available]	[Not Available]	[Not Available]	[Not Applicable]	[Not Available]	Sentinel lymph node biopsy plus axillary dissection	[Not Available]	[Not Available]	YES	40	1	[Not Available]	7th
TCGA-AR-A5QM	BRCA-A5QM-01A	validation	v4.0	Alive	1665	Positive	Positive	Equivocal	Equivocal	Equivocal	Equivocal	LumA	ILC	9C895825-D6F6-4D14-A662-23212200F6E5	2013-05-15	NO	YES	-22780	FEMALE	Post (prior bilateral ovariectomy OR >12 mo since LMP with no prior hysterectomy)	WHITE	NOT HISPANIC OR LATINO	Yes	No	TUMOR FREE	Alive	1440	[Not Applicable]	YES	YES	[Not Applicable]	2008	62	Core needle biopsy	[Not Applicable]	Other	Wide Excision	[Not Available]	[Not Available]	[Not Applicable]	[Not Available]	Sentinel lymph node biopsy plus axillary dissection	[Not Available]	[Not Available]	YES	9	0	[Not Available]	6th
TCGA-AN-A041	BRCA-A041-01A	validation	v4.0	Alive	7	Positive	Negative	Equivocal	Equivocal	Equivocal	Equivocal	LumA	NA	316e021c-5175-4ab3-bdb6-2bf9683f657a	2011-04-01	NO	YES	-10812	FEMALE	Pre (<6 months since LMP AND no prior bilateral ovariectomy AND not on estrogen replacement)	WHITE	NOT HISPANIC OR LATINO	No	No	[Not Available]	Alive	7	[Not Applicable]	[Not Available]	[Not Available]	[Not Applicable]	2010	29	Tumor resection	[Not Applicable]	[Not Available]	[Not Available]	Negative	[Not Available]	[Not Applicable]	[Not Available]	[Not Available]	[Not Available]	[Not Available]	YES	18	1	[Not Available]	7th
TCGA-C8-A26W	BRCA-A26W-01A	training	enrollment	Alive	7	Positive	Positive	Equivocal	Equivocal	Equivocal	Equivocal	LumB	IDC	ff0f875f-113a-4c0f-8c0a-4259cd496e6d	2011-07-21	YES	NO	-21391	FEMALE	Post (prior bilateral ovariectomy OR >12 mo since LMP with no prior hysterectomy)	ASIAN	NOT HISPANIC OR LATINO	No	No	TUMOR FREE	Alive	7	[Not Applicable]	[Not Available]	[Not Available]	[Not Applicable]	2010	58	Tumor resection	[Not Applicable]	Modified Radical Mastectomy	[Not Available]	Negative	[Not Available]	[Not Applicable]	[Not Available]	[Not Available]	[Not Available]	[Not Available]	NO	[Not Available]	[Not Available]	[Not Available]	6th
TCGA-AN-A0XP	BRCA-A0XP-01A	validation	v4.0	Alive	9	Positive	Positive	Equivocal	Equivocal	Equivocal	Equivocal	LumA	NA	cf0e7e4e-b857-4db5-9ae2-551a899f77be	2011-03-25	NO	YES	-25305	FEMALE	Post (prior bilateral ovariectomy OR >12 mo since LMP with no prior hysterectomy)	WHITE	NOT HISPANIC OR LATINO	No	No	[Not Available]	Alive	9	[Not Applicable]	[Not Available]	[Not Available]	[Not Applicable]	2010	69	Tumor resection	[Not Applicable]	[Not Available]	[Not Available]	Negative	[Not Available]	[Not Applicable]	[Not Available]	[Not Available]	[Not Available]	[Not Available]	YES	19	1	[Not Available]	7th
TCGA-AN-A0FZ	BRCA-A0FZ-01A	training	v4.0	Alive	10	Positive	Negative	Equivocal	Equivocal	Equivocal	Equivocal	LumA	IDC	8240c4ae-f878-4882-aa07-7857c7ac52cf	2010-12-29	NO	YES	-16533	FEMALE	Pre (<6 months since LMP AND no prior bilateral ovariectomy AND not on estrogen replacement)	WHITE	NOT HISPANIC OR LATINO	No	No	TUMOR FREE	Alive	10	[Not Applicable]	[Not Available]	[Not Available]	[Not Applicable]	2010	45	Tumor resection	[Not Applicable]	Modified Radical Mastectomy	[Not Available]	Negative	[Not Available]	[Not Applicable]	[Not Available]	No axillary staging	[Not Available]	NO	[Not Available]	14	1	0	[Not Available]
TCGA-C8-A134	BRCA-A134-01A	training	v2.1	Alive	34	Negative	Negative	Equivocal	Equivocal	Equivocal	Equivocal	Basal	IDC	f1692f4b-ce1b-4fc5-ac55-1022ecae0d1e	2011-04-15	YES	NO	-19010	FEMALE	Peri (6-12 months since last menstrual period)	ASIAN	NOT HISPANIC OR LATINO	No	No	TUMOR FREE	Alive	14	[Not Applicable]	[Not Available]	[Not Available]	[Not Applicable]	2010	52	Core needle biopsy	[Not Applicable]	Other	Modified Radical Masectomy	Negative	[Not Available]	[Not Applicable]	[Not Available]	Axillary lymph node dissection alone	[Not Available]	[Not Available]	[Not Available]	7	[Not Available]	[Not Available]	6th
TCGA-C8-A130	BRCA-A130-01A	validation	v2.1	Alive	96	Positive	Positive	Equivocal	Equivocal	Equivocal	Equivocal	LumB	Mixed	8cf54607-01ce-42b0-9bd9-8627edd9f3b7	2011-04-13	YES	NO	-19117	FEMALE	Peri (6-12 months since last menstrual period)	ASIAN	NOT HISPANIC OR LATINO	No	No	TUMOR FREE	Alive	4	[Not Applicable]	[Not Available]	[Not Available]	[Not Applicable]	2010	52	Core needle biopsy	[Not Applicable]	Other	Patey's Surgery	Negative	[Not Available]	[Not Applicable]	[Not Available]	Axillary lymph node dissection alone	[Not Available]	[Not Available]	YES	8	[Not Available]	[Not Available]	6th
TCGA-C8-A1HN	BRCA-A1HN-01A	training	v2.1	Alive	99	Positive	Positive	Equivocal	Equivocal	Equivocal	Equivocal	LumB	IDC	86a18ae0-dfb1-49c3-b5c4-67ec331d6e40	2011-06-02	YES	NO	-20712	FEMALE	Post (prior bilateral ovariectomy OR >12 mo since LMP with no prior hysterectomy)	ASIAN	NOT HISPANIC OR LATINO	No	No	TUMOR FREE	Alive	2	[Not Applicable]	[Not Available]	[Not Available]	[Not Applicable]	2010	56	Core needle biopsy	[Not Applicable]	Modified Radical Mastectomy	[Not Available]	Negative	[Not Available]	[Not Applicable]	[Not Available]	Axillary lymph node dissection alone	[Not Available]	[Not Available]	NO	[Not Available]	[Not Available]	[Not Available]	6th
TCGA-C8-A138	BRCA-A138-01A	training	v2.1	Alive	124	Positive	Negative	Equivocal	Equivocal	Equivocal	Equivocal	Her2E	IDC	b6c286c6-2755-419b-87d3-59c7feda9653	2011-04-15	YES	NO	-20053	FEMALE	Post (prior bilateral ovariectomy OR >12 mo since LMP with no prior hysterectomy)	ASIAN	NOT HISPANIC OR LATINO	No	No	TUMOR FREE	Alive	7	[Not Applicable]	[Not Available]	[Not Available]	[Not Applicable]	2010	54	Core needle biopsy	[Not Applicable]	Modified Radical Mastectomy	[Not Available]	Negative	[Not Available]	[Not Applicable]	[Not Available]	Axillary lymph node dissection alone	[Not Available]	[Not Available]	YES	2	[Not Available]	[Not Available]	6th
TCGA-AN-A0AK	BRCA-A0AK-01A	training	v4.0	Alive	224	Positive	Negative	Equivocal	Equivocal	Equivocal	Equivocal	LumB	IDC	9e894662-b718-40f8-8899-b5e036cfbd76	2010-12-21	NO	YES	-27977	FEMALE	Post (prior bilateral ovariectomy OR >12 mo since LMP with no prior hysterectomy)	WHITE	NOT HISPANIC OR LATINO	No	No	TUMOR FREE	Alive	224	[Not Applicable]	[Not Available]	[Not Available]	[Not Applicable]	2010	76	Tumor resection	[Not Applicable]	Modified Radical Mastectomy	[Not Available]	Negative	[Not Available]	[Not Applicable]	[Not Available]	Axillary lymph node dissection alone	[Not Available]	NO	[Not Available]	11	0	0	[Not Available]
TCGA-C8-A1HL	BRCA-A1HL-01A	validation	v2.1	Alive	317	Positive	Negative	Equivocal	Equivocal	Equivocal	Equivocal	LumB	Other	a8a199c9-d781-4e6c-af8c-c85d60c7cd40	2011-06-02	YES	NO	[Not Available]	FEMALE	Pre (<6 months since LMP AND no prior bilateral ovariectomy AND not on estrogen replacement)	ASIAN	NOT HISPANIC OR LATINO	Yes	No	TUMOR FREE	Alive	2	[Not Applicable]	[Not Available]	[Not Available]	Infiltrating Mucinous-papillary ductal carcinoma	2010	38	Other method, specify:	Patey's Surgery	Other	Patey's Surgery	Negative	[Not Available]	[Not Applicable]	[Not Available]	Axillary lymph node dissection alone	[Not Available]	[Not Available]	YES	9	[Not Available]	[Not Available]	6th
TCGA-4H-AAAK	NA	NA	v4.0	Alive	348	Positive	Positive	Equivocal	Equivocal	Equivocal	Equivocal	LumA	NA	6623FC5E-00BE-4476-967A-CBD55F676EA6	2014-11-13	YES	NO	-18371	FEMALE	Post (prior bilateral ovariectomy OR >12 mo since LMP with no prior hysterectomy)	WHITE	NOT HISPANIC OR LATINO	No	No	TUMOR FREE	Alive	158	[Not Applicable]	NO	YES	[Not Applicable]	2013	50	Core needle biopsy	[Not Applicable]	Modified Radical Mastectomy	[Not Available]	Negative	[Not Available]	[Not Applicable]	[Not Available]	Axillary lymph node dissection alone	[Not Available]	NO	YES	14	4	[Not Available]	7th
TCGA-C8-A12L	BRCA-A12L-01A	training	v2.1	Alive	363	Negative	Negative	Equivocal	Equivocal	Equivocal	Equivocal	Her2E	IDC	441919eb-8c9f-478c-bda3-8de4f8295e8a	2011-04-12	YES	NO	-24710	FEMALE	Post (prior bilateral ovariectomy OR >12 mo since LMP with no prior hysterectomy)	ASIAN	NOT HISPANIC OR LATINO	No	No	TUMOR FREE	Alive	0	[Not Applicable]	[Not Available]	[Not Available]	[Not Applicable]	2010	67	Other method, specify:	Patey's Suregery	Other	Patey's Surgery	Negative	[Not Available]	[Not Applicable]	[Not Available]	Axillary lymph node dissection alone	[Not Available]	[Not Available]	[Not Available]	3	[Not Available]	[Not Available]	6th
TCGA-C8-A1HE	BRCA-A1HE-01A	training	v2.1	Alive	375	Positive	Positive	Equivocal	Equivocal	Equivocal	Equivocal	LumA	IDC	b26d41cd-393b-4cd4-8925-a9488f7de576	2011-05-24	YES	NO	[Not Available]	FEMALE	Post (prior bilateral ovariectomy OR >12 mo since LMP with no prior hysterectomy)	ASIAN	NOT HISPANIC OR LATINO	No	No	TUMOR FREE	Alive	0	[Not Applicable]	[Not Available]	[Not Available]	[Not Applicable]	2010	59	Other method, specify:	Patey's Surgery	Other	Patey's Surgery	Negative	[Not Available]	[Not Applicable]	[Not Available]	Axillary lymph node dissection alone	[Not Available]	NO	YES	5	[Not Available]	[Not Available]	6th
TCGA-AC-A6IV	BRCA-A6IV-01A	validation	v4.0	Alive	568	Positive	Positive	Equivocal	Equivocal	Equivocal	Equivocal	LumA	NA	8E11C5EC-C15A-48D4-85AC-B7B08A9ED827	2013-09-19	YES	NO	-17521	FEMALE	[Not Available]	WHITE	NOT HISPANIC OR LATINO	No	No	TUMOR FREE	Alive	36	[Not Applicable]	[Unknown]	[Unknown]	[Not Applicable]	2012	47	Core needle biopsy	[Not Applicable]	Modified Radical Mastectomy	[Not Available]	Negative	[Not Available]	[Not Applicable]	[Not Available]	Sentinel node biopsy alone	[Not Available]	YES	YES	1	1	1	7th
TCGA-D8-A1XA	BRCA-A1XA-01A	validation	v2.1	Alive	839	Positive	Positive	Equivocal	Equivocal	Equivocal	Equivocal	LumA	Mixed	739cb132-51e9-41be-8064-311a13da0d74	2011-05-18	YES	NO	-23387	FEMALE	Post (prior bilateral ovariectomy OR >12 mo since LMP with no prior hysterectomy)	WHITE	NOT HISPANIC OR LATINO	No	No	TUMOR FREE	Alive	274	[Not Applicable]	[Not Available]	[Not Available]	[Not Applicable]	2010	64	Other method, specify:	intraoperative examination	Lumpectomy	[Not Available]	Negative	[Not Available]	[Not Applicable]	[Not Available]	Sentinel node biopsy alone	[Not Available]	NO	YES	1	0	0	7th
TCGA-E2-A1IH	BRCA-A1IH-01A	validation	v2.1	Alive	1026	Positive	Positive	Equivocal	Equivocal	Equivocal	Equivocal	LumA	ILC	ec0155ab-1b14-498d-8fa9-9f63e3ccb990	2011-04-28	NO	YES	-29444	FEMALE	Post (prior bilateral ovariectomy OR >12 mo since LMP with no prior hysterectomy)	WHITE	NOT HISPANIC OR LATINO	No	No	TUMOR FREE	Alive	658	[Not Applicable]	[Not Available]	[Not Available]	[Not Applicable]	2008	80	Tumor resection	[Not Applicable]	Lumpectomy	[Not Available]	Negative	[Not Available]	[Not Applicable]	[Not Available]	Sentinel node biopsy alone	[Not Available]	NO	YES	2	0	[Not Available]	6th
TCGA-E2-A105	BRCA-A105-01A	training	v2.1	Alive	1308	Positive	Positive	Equivocal	Equivocal	Equivocal	Equivocal	LumA	IDC	b0bcb829-cee0-4247-bb75-093a5bea89ee	2011-02-11	NO	YES	-28855	FEMALE	Post (prior bilateral ovariectomy OR >12 mo since LMP with no prior hysterectomy)	WHITE	NOT HISPANIC OR LATINO	No	No	TUMOR FREE	Alive	1163	[Not Applicable]	[Not Available]	[Not Available]	[Not Applicable]	2007	79	Core needle biopsy	[Not Applicable]	Lumpectomy	[Not Available]	Negative	[Not Available]	[Not Applicable]	[Not Available]	Sentinel node biopsy alone	[Not Available]	NO	[Not Available]	1	0	[Not Available]	[Not Available]
TCGA-B6-A1KF	BRCA-A1KF-01A	training	v2.1	Alive	3088	Negative	Negative	Equivocal	Equivocal	Equivocal	Equivocal	Basal	IDC	f30eb65f-fb44-4062-ac39-a38d072f655f	2011-07-19	NO	YES	-24891	FEMALE	Post (prior bilateral ovariectomy OR >12 mo since LMP with no prior hysterectomy)	WHITE	NOT HISPANIC OR LATINO	No	No	TUMOR FREE	Alive	3088	[Not Applicable]	[Not Available]	[Not Available]	[Not Applicable]	1998	68	Core needle biopsy	[Not Applicable]	Lumpectomy	[Not Available]	Negative	[Not Available]	[Not Applicable]	[Not Available]	Axillary lymph node dissection alone	[Not Available]	NO	YES	14	2	[Not Available]	5th
TCGA-BH-A42T	BRCA-A42T-01A	validation	enrollment	Alive	30	Positive	Positive	Equivocal	Equivocal	Equivocal	Equivocal	LumB	ILC	10C829EC-FD66-49C4-8AFE-AD3AE567372C	2012-09-28	YES	NO	-27731	FEMALE	Post (prior bilateral ovariectomy OR >12 mo since LMP with no prior hysterectomy)	BLACK OR AFRICAN AMERICAN	NOT HISPANIC OR LATINO	No	No	TUMOR FREE	Alive	30	[Not Applicable]	NO	NO	[Not Applicable]	2012	75	Core needle biopsy	[Not Applicable]	Simple Mastectomy	[Not Available]	Negative	[Not Available]	[Not Applicable]	[Not Available]	Sentinel node biopsy alone	[Not Available]	[Not Available]	YES	2	[Not Available]	1	7th
TCGA-AR-A24P	BRCA-A24P-01A	training	v2.1	Alive	84	Positive	Positive	Equivocal	Equivocal	Equivocal	Equivocal	LumA	IDC	d1fd8ed2-be13-4272-b31e-df86911db3b1	2011-08-16	NO	YES	-17490	FEMALE	Post (prior bilateral ovariectomy OR >12 mo since LMP with no prior hysterectomy)	WHITE	NOT HISPANIC OR LATINO	No	No	[Not Available]	Alive	26	[Not Applicable]	[Not Available]	[Not Available]	[Not Applicable]	2005	47	Core needle biopsy	[Not Applicable]	Other	Wide local excision	Negative	[Not Available]	[Not Applicable]	[Not Available]	Sentinel lymph node biopsy plus axillary dissection	[Not Available]	YES	YES	3	0	[Not Available]	6th
TCGA-AR-A0TR	BRCA-A0TR-01A	training	v2.1	Dead	160	Positive	Positive	Equivocal	Equivocal	Equivocal	Equivocal	LumA	IDC	d1703dbd-5c93-4cf2-a4d1-0d90640882bd	2011-03-08	NO	YES	-25190	FEMALE	Post (prior bilateral ovariectomy OR >12 mo since LMP with no prior hysterectomy)	WHITE	NOT HISPANIC OR LATINO	No	No	[Not Available]	Dead	[Not Available]	160	[Not Available]	[Not Available]	[Not Applicable]	2006	68	Other method, specify:	Biopsy not specified	Modified Radical Mastectomy	[Not Available]	Negative	[Not Available]	[Not Applicable]	[Not Available]	Sentinel lymph node biopsy plus axillary dissection	[Not Available]	NO	[Not Available]	27	1	[Not Available]	[Not Available]
TCGA-AN-A0XV	BRCA-A0XV-01A	validation	enrollment	Alive	162	Positive	Positive	Equivocal	Equivocal	Equivocal	Equivocal	LumA	NA	ac18b3a3-8d52-4e35-8625-673171a7fd92	2011-03-29	NO	YES	-24779	FEMALE	Post (prior bilateral ovariectomy OR >12 mo since LMP with no prior hysterectomy)	WHITE	NOT HISPANIC OR LATINO	No	No	[Not Available]	Alive	162	[Not Applicable]	[Not Available]	[Not Available]	[Not Applicable]	2010	67	Tumor resection	[Not Applicable]	[Not Available]	[Not Available]	Negative	[Not Available]	[Not Applicable]	[Not Available]	Axillary lymph node dissection alone	[Not Available]	NO	YES	16	7	[Not Available]	7th
TCGA-AN-A0XW	BRCA-A0XW-01A	validation	v4.0	Alive	170	Positive	Positive	Equivocal	Equivocal	Equivocal	Equivocal	LumA	NA	39de7761-e762-4811-b95c-8216b79ae06b	2011-03-29	NO	YES	-13208	FEMALE	Pre (<6 months since LMP AND no prior bilateral ovariectomy AND not on estrogen replacement)	WHITE	NOT HISPANIC OR LATINO	No	No	[Not Available]	Alive	170	[Not Applicable]	[Not Available]	[Not Available]	[Not Applicable]	2010	36	Tumor resection	[Not Applicable]	[Not Available]	[Not Available]	Negative	[Not Available]	[Not Applicable]	[Not Available]	Sentinel node biopsy alone	[Not Available]	NO	YES	14	1	[Not Available]	7th
TCGA-BH-A18T	BRCA-A18T-01A	training	enrollment	Dead	224	Negative	Negative	Equivocal	Equivocal	Equivocal	Equivocal	Basal	IDC	30ec8b1f-28c4-4f46-8a1b-a8d51e558c7d	2011-07-02	NO	YES	-25674	FEMALE	Post (prior bilateral ovariectomy OR >12 mo since LMP with no prior hysterectomy)	WHITE	NOT HISPANIC OR LATINO	No	No	WITH TUMOR	Dead	[Not Available]	224	[Not Available]	[Not Available]	[Not Applicable]	2003	70	Fine needle aspiration biopsy	[Not Applicable]	Other	segmental mastectomy	Negative	[Not Available]	[Not Applicable]	[Not Available]	Sentinel node biopsy alone	[Not Available]	[Not Available]	[Not Available]	[Not Available]	[Not Available]	[Not Available]	6th
TCGA-5T-A9QA	NA	NA	v4.0	Alive	303	Positive	Negative	Equivocal	Equivocal	Equivocal	Equivocal	LumB	NA	2FD36838-5A83-433E-AC80-B1F77448E5AA	2013-12-23	YES	NO	-19031	FEMALE	[Unknown]	BLACK OR AFRICAN AMERICAN	NOT HISPANIC OR LATINO	No	No	[Unknown]	Alive	12	[Not Applicable]	[Unknown]	[Unknown]	infiltrating ductal and mucinous	2013	52	Excisional Biopsy	[Not Applicable]	[Unknown]	[Not Available]	[Unknown]	[Not Available]	[Not Applicable]	[Not Available]	No axillary staging	[Not Available]	NO	NO	[Not Available]	[Not Available]	[Not Available]	7th
TCGA-D8-A145	BRCA-A145-01A	training	v2.1	Alive	410	Positive	Positive	Equivocal	Equivocal	Equivocal	Equivocal	LumA	IDC	4958c36f-1dc7-4f14-9dec-36e14107dbe3	2011-02-25	YES	NO	-29280	FEMALE	Post (prior bilateral ovariectomy OR >12 mo since LMP with no prior hysterectomy)	WHITE	NOT HISPANIC OR LATINO	No	No	TUMOR FREE	Alive	49	[Not Applicable]	[Not Available]	[Not Available]	[Not Applicable]	2010	80	Core needle biopsy	[Not Applicable]	Simple Mastectomy	[Not Available]	Negative	[Not Available]	[Not Applicable]	[Not Available]	Sentinel lymph node biopsy plus axillary dissection	[Not Available]	NO	YES	7	1	[Not Available]	7th
TCGA-D8-A142	BRCA-A142-01A	training	v2.1	Alive	425	Negative	Negative	Equivocal	Equivocal	Equivocal	Equivocal	Basal	IDC	ccb22ecc-6e18-44b8-ad48-6ab51314b16e	2011-02-25	YES	NO	-27313	FEMALE	Post (prior bilateral ovariectomy OR >12 mo since LMP with no prior hysterectomy)	WHITE	NOT HISPANIC OR LATINO	No	No	TUMOR FREE	Alive	61	[Not Applicable]	[Not Available]	[Not Available]	[Not Applicable]	2010	74	Core needle biopsy	[Not Applicable]	Modified Radical Mastectomy	[Not Available]	Negative	[Not Available]	[Not Applicable]	[Not Available]	Axillary lymph node dissection alone	[Not Available]	NO	YES	14	0	[Not Available]	7th
TCGA-E2-A15S	BRCA-A15S-01A	validation	v2.1	Alive	428	Positive	Negative	Equivocal	Equivocal	Equivocal	Equivocal	LumB	Other	0f7ab21b-1fd0-45e0-9a47-17c4691eb84f	2011-04-14	NO	YES	-12671	FEMALE	Post (prior bilateral ovariectomy OR >12 mo since LMP with no prior hysterectomy)	WHITE	NOT HISPANIC OR LATINO	No	No	TUMOR FREE	Alive	274	[Not Applicable]	[Not Available]	[Not Available]	[Not Applicable]	2010	34	Tumor resection	[Not Applicable]	Simple Mastectomy	[Not Available]	Negative	[Not Available]	[Not Applicable]	[Not Available]	Sentinel lymph node biopsy plus axillary dissection	[Not Available]	NO	YES	17	1	[Not Available]	7th
TCGA-D8-A1Y3	BRCA-A1Y3-01A	training	v2.1	Alive	430	Positive	Positive	Equivocal	Equivocal	Equivocal	Equivocal	LumB	IDC	632984bd-dc81-42b6-b024-476cfd0bb2ae	2011-06-09	YES	NO	-22317	FEMALE	Post (prior bilateral ovariectomy OR >12 mo since LMP with no prior hysterectomy)	WHITE	NOT HISPANIC OR LATINO	No	No	TUMOR FREE	Alive	125	[Not Applicable]	[Not Available]	[Not Available]	[Not Applicable]	2011	61	Fine needle aspiration biopsy	[Not Applicable]	Modified Radical Mastectomy	[Not Available]	Negative	[Not Available]	[Not Applicable]	[Not Available]	Axillary lymph node dissection alone	[Not Available]	[Not Available]	YES	8	5	[Not Available]	7th
TCGA-D8-A1Y2	BRCA-A1Y2-01A	training	v2.1	Alive	433	Positive	Positive	Equivocal	Equivocal	Equivocal	Equivocal	LumB	IDC	c7d7a770-23c0-4310-ab48-1f6152dc2849	2011-06-09	YES	NO	-26021	FEMALE	Post (prior bilateral ovariectomy OR >12 mo since LMP with no prior hysterectomy)	WHITE	NOT HISPANIC OR LATINO	No	No	TUMOR FREE	Alive	73	[Not Applicable]	[Not Available]	[Not Available]	[Not Applicable]	2011	71	Fine needle aspiration biopsy	[Not Applicable]	Modified Radical Mastectomy	[Not Available]	Negative	[Not Available]	[Not Applicable]	[Not Available]	Axillary lymph node dissection alone	[Not Available]	[Not Available]	YES	7	0	[Not Available]	7th
TCGA-E2-A15J	BRCA-A15J-01A	validation	v2.1	Alive	590	Positive	Positive	Equivocal	Equivocal	Equivocal	Equivocal	LumA	NA	1fef9454-b3e8-4d9d-a9aa-aa1f1a32b80c	2011-04-13	NO	YES	-18771	FEMALE	Pre (<6 months since LMP AND no prior bilateral ovariectomy AND not on estrogen replacement)	WHITE	NOT HISPANIC OR LATINO	No	No	TUMOR FREE	Alive	464	[Not Applicable]	[Not Available]	[Not Available]	[Not Applicable]	2009	51	Tumor resection	[Not Applicable]	Simple Mastectomy	[Not Available]	Negative	[Not Available]	[Not Applicable]	[Not Available]	Sentinel node biopsy alone	[Not Available]	NO	YES	12	0	[Not Available]	6th
TCGA-D8-A1XL	BRCA-A1XL-01A	training	v2.1	Alive	606	Positive	Positive	Equivocal	Equivocal	Equivocal	Equivocal	LumB	IDC	2b19a6b4-7a17-4452-b4aa-6fc18adc0c3c	2011-06-09	YES	NO	-12668	FEMALE	Pre (<6 months since LMP AND no prior bilateral ovariectomy AND not on estrogen replacement)	WHITE	NOT HISPANIC OR LATINO	No	No	TUMOR FREE	Alive	319	[Not Applicable]	[Not Available]	[Not Available]	[Not Applicable]	2010	34	Fine needle aspiration biopsy	[Not Applicable]	Lumpectomy	[Not Available]	Negative	[Not Available]	[Not Applicable]	[Not Available]	Axillary lymph node dissection alone	[Not Available]	[Not Available]	YES	13	2	[Not Available]	7th
TCGA-AR-A2LH	BRCA-A2LH-01A	validation	v4.0	Dead	616	Negative	Negative	Equivocal	Equivocal	Equivocal	Equivocal	Normal	ILC	376FFE63-EFD7-42AF-90E1-261255B28BB7	2012-01-12	NO	YES	-20288	FEMALE	Post (prior bilateral ovariectomy OR >12 mo since LMP with no prior hysterectomy)	WHITE	NOT HISPANIC OR LATINO	No	No	[Not Available]	Dead	[Not Available]	616	[Not Available]	[Not Available]	[Not Applicable]	2007	55	Core needle biopsy	[Not Applicable]	Modified Radical Mastectomy	[Not Available]	Negative	[Not Available]	[Not Applicable]	[Not Available]	Sentinel lymph node biopsy plus axillary dissection	[Not Available]	[Not Available]	YES	39	29	[Not Available]	6th
TCGA-E2-A576	BRCA-A576-01A	validation	v4.0	Alive	1043	Positive	Positive	Equivocal	Equivocal	Equivocal	Equivocal	LumA	NA	F04DCA9E-409B-4300-B11D-12243E5D361D	2013-09-10	NO	YES	-25350	FEMALE	Post (prior bilateral ovariectomy OR >12 mo since LMP with no prior hysterectomy)	BLACK OR AFRICAN AMERICAN	NOT HISPANIC OR LATINO	No	No	TUMOR FREE	Alive	578	[Not Applicable]	YES	YES	[Not Applicable]	2011	69	Fine needle aspiration biopsy	[Not Applicable]	Lumpectomy	[Not Available]	Negative	[Not Available]	[Not Applicable]	[Not Available]	Sentinel node biopsy alone	[Not Available]	YES	YES	5	0	0	7th
TCGA-AR-A2LO	BRCA-A2LO-01A	validation	v4.0	Alive	1198	Positive	Positive	Equivocal	Equivocal	Equivocal	Equivocal	LumA	ILC	AD0FA961-C085-4F38-B3DB-5FC0CBF6B64F	2012-01-12	NO	YES	-17080	FEMALE	Pre (<6 months since LMP AND no prior bilateral ovariectomy AND not on estrogen replacement)	WHITE	NOT HISPANIC OR LATINO	No	No	[Not Available]	Alive	633	[Not Applicable]	[Not Available]	[Not Available]	[Not Applicable]	2010	46	Core needle biopsy	[Not Applicable]	Simple Mastectomy	[Not Available]	Negative	[Not Available]	[Not Applicable]	[Not Available]	Sentinel lymph node biopsy plus axillary dissection	[Not Available]	[Not Available]	YES	16	1	[Not Available]	7th
TCGA-AR-A1AP	BRCA-A1AP-01A	validation	v2.1	Alive	1216	Positive	Positive	Equivocal	Equivocal	Equivocal	Equivocal	LumA	Other	9495f029-9882-4c9b-a557-b3aec9e91698	2011-06-13	NO	YES	-29406	FEMALE	Post (prior bilateral ovariectomy OR >12 mo since LMP with no prior hysterectomy)	WHITE	NOT HISPANIC OR LATINO	No	No	TUMOR FREE	Alive	1216	[Not Applicable]	[Not Available]	[Not Available]	[Not Applicable]	2007	80	Core needle biopsy	[Not Applicable]	Other	Wide local excision	Positive	Mastectomy NOS	[Not Applicable]	Negative	Sentinel lymph node biopsy plus axillary dissection	[Not Available]	YES	YES	1	0	[Not Available]	6th
TCGA-AR-A0TV	BRCA-A0TV-01A	training	v2.1	Alive	1288	Positive	Positive	Equivocal	Equivocal	Equivocal	Equivocal	LumB	IDC	6439621e-da61-4723-91cc-c5d87d0a4abc	2011-03-10	NO	YES	-24279	FEMALE	Post (prior bilateral ovariectomy OR >12 mo since LMP with no prior hysterectomy)	[Not Available]	[Not Available]	No	No	[Not Available]	Alive	905	[Not Applicable]	[Not Available]	[Not Available]	[Not Applicable]	2005	66	Core needle biopsy	[Not Applicable]	Simple Mastectomy	[Not Available]	Negative	[Not Available]	[Not Applicable]	[Not Available]	Sentinel lymph node biopsy plus axillary dissection	[Not Available]	YES	[Not Available]	3	0	[Not Available]	[Not Available]
TCGA-AR-A1AQ	BRCA-A1AQ-01A	training	v2.1	Alive	1310	Negative	Negative	Equivocal	Equivocal	Equivocal	Equivocal	Basal	IDC	98e0b4de-52fc-4945-9bf5-11e29368f939	2011-06-14	NO	YES	-18109	FEMALE	Post (prior bilateral ovariectomy OR >12 mo since LMP with no prior hysterectomy)	WHITE	NOT HISPANIC OR LATINO	No	No	TUMOR FREE	Alive	1310	[Not Applicable]	[Not Available]	[Not Available]	[Not Applicable]	2007	49	Core needle biopsy	[Not Applicable]	Other	Wide local excision	Negative	[Not Available]	[Not Applicable]	[Not Available]	Sentinel lymph node biopsy plus axillary dissection	[Not Available]	YES	YES	6	0	[Not Available]	6th
TCGA-AR-A24K	BRCA-A24K-01A	training	v4.0	Alive	1548	Positive	Positive	Equivocal	Equivocal	Equivocal	Equivocal	LumB	IDC	599c3701-df7a-4a75-a347-fa9b510dd242	2011-08-12	NO	YES	-16961	FEMALE	Pre (<6 months since LMP AND no prior bilateral ovariectomy AND not on estrogen replacement)	WHITE	[Not Available]	No	No	[Not Available]	Alive	1548	[Not Applicable]	[Not Available]	[Not Available]	[Not Applicable]	2004	46	Core needle biopsy	[Not Applicable]	Other	Wide local excision	Negative	[Not Available]	[Not Applicable]	[Not Available]	Sentinel lymph node biopsy plus axillary dissection	[Not Available]	YES	YES	2	0	[Not Available]	6th
TCGA-AR-A1AI	BRCA-A1AI-01A	validation	v2.1	Alive	1881	Negative	Negative	Equivocal	Equivocal	Equivocal	Equivocal	Basal	Other	9848307d-1bd5-40c1-b655-a33297aaf74f	2011-06-15	NO	YES	-17229	FEMALE	Post (prior bilateral ovariectomy OR >12 mo since LMP with no prior hysterectomy)	WHITE	NOT HISPANIC OR LATINO	No	No	TUMOR FREE	Alive	1881	[Not Applicable]	[Not Available]	[Not Available]	[Not Applicable]	2005	47	Fine needle aspiration biopsy	[Not Applicable]	Simple Mastectomy	[Not Available]	Negative	[Not Available]	[Not Applicable]	[Not Available]	Sentinel lymph node biopsy plus axillary dissection	[Not Available]	YES	YES	5	0	[Not Available]	6th
TCGA-AR-A1AW	BRCA-A1AW-01A	validation	v4.0	Alive	1935	Positive	Positive	Equivocal	Equivocal	Equivocal	Equivocal	LumB	Other	a12fd22a-7f84-4b6e-b6d8-012e38eb73d7	2011-06-14	NO	YES	-23855	FEMALE	Post (prior bilateral ovariectomy OR >12 mo since LMP with no prior hysterectomy)	WHITE	NOT HISPANIC OR LATINO	No	No	[Not Available]	Alive	1072	[Not Applicable]	[Not Available]	[Not Available]	[Not Applicable]	2007	65	Incisional Biopsy	[Not Applicable]	Lumpectomy	[Not Available]	Negative	[Not Available]	[Not Applicable]	[Not Available]	Sentinel lymph node biopsy plus axillary dissection	[Not Available]	YES	YES	1	0	[Not Available]	6th
TCGA-AR-A2LL	BRCA-A2LL-01A	validation	v4.0	Alive	2012	Positive	Positive	Equivocal	Equivocal	Equivocal	Equivocal	LumB	NA	70FC011C-0F22-4026-9D72-87351126203A	2012-02-14	NO	YES	-25747	FEMALE	Post (prior bilateral ovariectomy OR >12 mo since LMP with no prior hysterectomy)	WHITE	NOT HISPANIC OR LATINO	Yes	No	[Not Available]	Alive	224	[Not Applicable]	[Not Available]	[Not Available]	[Not Applicable]	2007	70	Core needle biopsy	[Not Applicable]	Simple Mastectomy	[Not Available]	Negative	[Not Available]	[Not Applicable]	[Not Available]	Sentinel lymph node biopsy plus axillary dissection	[Not Available]	YES	YES	4	0	[Not Available]	6th
TCGA-AR-A24T	BRCA-A24T-01A	validation	v4.0	Alive	2312	Positive	Positive	Equivocal	Equivocal	Equivocal	Equivocal	LumA	ILC	9e3de467-fb0d-4021-89f8-b34968a7c7bc	2011-08-30	NO	YES	-17135	FEMALE	Pre (<6 months since LMP AND no prior bilateral ovariectomy AND not on estrogen replacement)	WHITE	NOT HISPANIC OR LATINO	No	No	[Not Available]	Alive	1620	[Not Applicable]	[Not Available]	[Not Available]	[Not Applicable]	2006	46	Core needle biopsy	[Not Applicable]	Simple Mastectomy	[Not Available]	Negative	[Not Available]	[Not Applicable]	[Not Available]	Sentinel lymph node biopsy plus axillary dissection	[Not Available]	[Not Available]	YES	17	15	[Not Available]	6th
TCGA-AR-A1AM	BRCA-A1AM-01A	validation	v4.0	Alive	2315	Positive	Positive	Equivocal	Equivocal	Equivocal	Equivocal	LumA	ILC	EBD1512A-4865-4193-97B3-F599D555759A	2012-11-20	NO	YES	-19123	FEMALE	Post (prior bilateral ovariectomy OR >12 mo since LMP with no prior hysterectomy)	WHITE	NOT HISPANIC OR LATINO	No	No	[Not Available]	Alive	1903	[Not Applicable]	NO	YES	[Not Applicable]	2006	52	Core needle biopsy	[Not Applicable]	Simple Mastectomy	[Not Available]	Negative	[Not Available]	[Not Applicable]	[Not Available]	[Not Available]	[Not Available]	[Not Available]	YES	12	1	[Not Available]	6th
TCGA-AR-A1AU	BRCA-A1AU-01A	training	v4.0	Alive	2318	Positive	Positive	Equivocal	Equivocal	Equivocal	Equivocal	LumA	IDC	36220587-1c1c-4f92-b177-3b2155e7e273	2011-06-14	NO	YES	-14564	FEMALE	Pre (<6 months since LMP AND no prior bilateral ovariectomy AND not on estrogen replacement)	WHITE	NOT HISPANIC OR LATINO	No	No	[Not Available]	Alive	1409	[Not Applicable]	[Not Available]	[Not Available]	[Not Applicable]	2007	39	Core needle biopsy	[Not Applicable]	Other	Total Mastectomy	Negative	[Not Available]	[Not Applicable]	[Not Available]	Sentinel lymph node biopsy plus axillary dissection	[Not Available]	[Not Available]	YES	37	4	[Not Available]	6th
TCGA-AR-A251	BRCA-A251-01A	validation	v4.0	Alive	2387	Positive	Negative	Equivocal	Equivocal	Equivocal	Equivocal	Basal	NA	8c51bbcb-7c8d-47ad-9193-70ca157c6900	2011-08-30	NO	YES	-18771	FEMALE	Pre (<6 months since LMP AND no prior bilateral ovariectomy AND not on estrogen replacement)	WHITE	NOT HISPANIC OR LATINO	No	No	[Not Available]	Alive	1374	[Not Applicable]	[Not Available]	[Not Available]	[Not Applicable]	2006	51	Core needle biopsy	[Not Applicable]	Other	Wide local excision	Positive	Mastectomy NOS	[Not Applicable]	Negative	Sentinel lymph node biopsy plus axillary dissection	[Not Available]	[Not Available]	YES	7	4	[Not Available]	6th
TCGA-AR-A24N	BRCA-A24N-01A	training	v4.0	Alive	2388	Positive	Positive	Equivocal	Equivocal	Equivocal	Equivocal	LumB	IDC	30047d32-0833-4aca-98d1-3b9ab7122863	2011-08-16	NO	YES	-19989	FEMALE	Peri (6-12 months since last menstrual period)	WHITE	NOT HISPANIC OR LATINO	No	No	[Not Available]	Alive	2074	[Not Applicable]	[Not Available]	[Not Available]	[Not Applicable]	2005	54	Core needle biopsy	[Not Applicable]	Simple Mastectomy	[Not Available]	Negative	[Not Available]	[Not Applicable]	[Not Available]	Sentinel lymph node biopsy plus axillary dissection	[Not Available]	YES	YES	4	0	[Not Available]	6th
TCGA-AR-A24X	BRCA-A24X-01A	validation	v4.0	Alive	2548	Positive	Positive	Equivocal	Equivocal	Equivocal	Equivocal	LumA	NA	491d5ebb-e9ab-4b17-acb8-630ff9fef0f2	2011-08-30	NO	YES	-19030	FEMALE	Pre (<6 months since LMP AND no prior bilateral ovariectomy AND not on estrogen replacement)	WHITE	[Not Available]	No	No	[Not Available]	Alive	1465	[Not Applicable]	[Not Available]	[Not Available]	Mixed invasive ductal and invasive lobular	2006	52	Core needle biopsy	[Not Applicable]	Simple Mastectomy	[Not Available]	Negative	[Not Available]	[Not Applicable]	[Not Available]	Sentinel lymph node biopsy plus axillary dissection	[Not Available]	YES	YES	7	0	[Not Available]	6th
TCGA-AR-A24L	BRCA-A24L-01A	training	v4.0	Dead	2866	Positive	Positive	Equivocal	Equivocal	Equivocal	Equivocal	LumA	IDC	de646f6a-6d50-4be2-b3cd-f17554b234df	2011-08-12	NO	YES	-9706	FEMALE	Pre (<6 months since LMP AND no prior bilateral ovariectomy AND not on estrogen replacement)	WHITE	NOT HISPANIC OR LATINO	No	No	[Not Available]	Alive	2221	[Not Applicable]	[Not Available]	[Not Available]	[Not Applicable]	2005	26	Core needle biopsy	[Not Applicable]	Other	Wide local excision	Negative	[Not Available]	[Not Applicable]	[Not Available]	Sentinel lymph node biopsy plus axillary dissection	[Not Available]	[Not Available]	YES	12	2	[Not Available]	6th
TCGA-AR-A0TW	BRCA-A0TW-01A	validation	v4.0	Alive	3009	Positive	Positive	Equivocal	Equivocal	Equivocal	Equivocal	LumA	Other	8da3d6cf-381b-4d1b-93fa-41fd9d2b2e66	2011-03-10	NO	YES	-18263	FEMALE	Pre (<6 months since LMP AND no prior bilateral ovariectomy AND not on estrogen replacement)	WHITE	NOT HISPANIC OR LATINO	No	No	[Not Available]	Alive	739	[Not Applicable]	[Not Available]	[Not Available]	[Not Applicable]	2005	50	Core needle biopsy	[Not Applicable]	Modified Radical Mastectomy	[Not Available]	Negative	[Not Available]	[Not Applicable]	[Not Available]	[Not Available]	[Not Available]	[Not Available]	[Not Available]	27	3	[Not Available]	[Not Available]
TCGA-AR-A0TZ	BRCA-A0TZ-01A	training	v4.0	Dead	3262	Positive	Positive	Equivocal	Equivocal	Equivocal	Equivocal	LumA	IDC	c7c34fd9-3021-45b7-b6ff-30b4196585a8	2011-03-07	NO	YES	-15720	FEMALE	Pre (<6 months since LMP AND no prior bilateral ovariectomy AND not on estrogen replacement)	WHITE	NOT HISPANIC OR LATINO	No	No	[Not Available]	Alive	2316	[Not Applicable]	[Not Available]	[Not Available]	[Not Applicable]	2004	43	Core needle biopsy	[Not Applicable]	Modified Radical Mastectomy	[Not Available]	Negative	[Not Available]	[Not Applicable]	[Not Available]	[Not Available]	[Not Available]	[Not Available]	[Not Available]	30	6	[Not Available]	[Not Available]
TCGA-D8-A27R	BRCA-A27R-01A	training	v2.1	Alive	307	Positive	Positive	Equivocal	Equivocal	Equivocal	Equivocal	LumB	IDC	0b23b5fe-6c7e-4297-bc55-f93fcb830ac4	2011-07-18	YES	NO	-15122	FEMALE	Post (prior bilateral ovariectomy OR >12 mo since LMP with no prior hysterectomy)	WHITE	NOT HISPANIC OR LATINO	No	No	TUMOR FREE	Alive	29	[Not Applicable]	[Not Available]	[Not Available]	[Not Applicable]	2011	41	Core needle biopsy	[Not Applicable]	Modified Radical Mastectomy	[Not Available]	Negative	[Not Available]	[Not Applicable]	[Not Available]	Axillary lymph node dissection alone	[Not Available]	NO	YES	11	11	[Not Available]	7th
TCGA-D8-A1JG	BRCA-A1JG-01B	training	v2.1	Alive	366	Negative	Negative	Equivocal	Equivocal	Equivocal	Equivocal	Her2E	IDC	7f2a63e6-64d5-4be1-9814-e8416fc9e688	2011-03-28	YES	NO	-22878	FEMALE	Post (prior bilateral ovariectomy OR >12 mo since LMP with no prior hysterectomy)	WHITE	NOT HISPANIC OR LATINO	No	No	TUMOR FREE	Alive	187	[Not Applicable]	[Not Available]	[Not Available]	[Not Applicable]	2010	62	Other method, specify:	intraoperative examination	Lumpectomy	[Not Available]	Negative	[Not Available]	[Not Applicable]	[Not Available]	Sentinel node biopsy alone	[Not Available]	NO	YES	1	0	[Not Available]	7th
TCGA-D8-A1JT	BRCA-A1JT-01A	validation	v2.1	Alive	405	Positive	Positive	Equivocal	Equivocal	Equivocal	Equivocal	LumB	Other	cd781589-3820-45a2-906b-8d60cd02f3ef	2011-03-28	YES	NO	-25677	FEMALE	Post (prior bilateral ovariectomy OR >12 mo since LMP with no prior hysterectomy)	WHITE	NOT HISPANIC OR LATINO	No	No	TUMOR FREE	Alive	123	[Not Applicable]	[Not Available]	[Not Available]	ductal and papillary	2010	70	Fine needle aspiration biopsy	[Not Applicable]	Modified Radical Mastectomy	[Not Available]	Negative	[Not Available]	[Not Applicable]	[Not Available]	Axillary lymph node dissection alone	[Not Available]	NO	YES	15	0	[Not Available]	7th
TCGA-D8-A27G	BRCA-A27G-01A	validation	v2.1	Alive	409	Positive	Positive	Equivocal	Equivocal	Equivocal	Equivocal	LumA	ILC	6f6e7356-3521-4674-8eec-ad01340d4b8e	2011-07-18	YES	NO	-27521	FEMALE	Post (prior bilateral ovariectomy OR >12 mo since LMP with no prior hysterectomy)	WHITE	NOT HISPANIC OR LATINO	No	No	TUMOR FREE	Alive	210	[Not Applicable]	[Not Available]	[Not Available]	[Not Applicable]	2010	75	Core needle biopsy	[Not Applicable]	Modified Radical Mastectomy	[Not Available]	Negative	[Not Available]	[Not Applicable]	[Not Available]	Axillary lymph node dissection alone	[Not Available]	NO	YES	31	0	0	7th
TCGA-D8-A1XV	BRCA-A1XV-01A	validation	v2.1	Alive	461	Positive	Positive	Equivocal	Equivocal	Equivocal	Equivocal	LumA	Other	87b85935-a058-44ad-8fb6-8511130eaffe	2011-05-16	YES	NO	-30830	FEMALE	Post (prior bilateral ovariectomy OR >12 mo since LMP with no prior hysterectomy)	WHITE	NOT HISPANIC OR LATINO	No	No	TUMOR FREE	Alive	147	[Not Applicable]	[Not Available]	[Not Available]	[Not Applicable]	2010	84	Fine needle aspiration biopsy	[Not Applicable]	Modified Radical Mastectomy	[Not Available]	Negative	[Not Available]	[Not Applicable]	[Not Available]	Sentinel node biopsy alone	[Not Available]	NO	YES	1	0	0	7th
TCGA-A8-A090	BRCA-A090-01A	validation	enrollment	Alive	0	Positive	Positive	Equivocal	Equivocal	Equivocal	Equivocal	LumA	Mixed	f4b69043-4a67-48e3-a4d1-72a21ae2d175	2011-05-27	NO	YES	-27121	FEMALE	Post (prior bilateral ovariectomy OR >12 mo since LMP with no prior hysterectomy)	[Not Available]	[Not Available]	No	No	TUMOR FREE	Alive	0	[Not Applicable]	[Not Available]	[Not Available]	[Not Applicable]	2008	74	[Not Available]	[Not Applicable]	Other	Surgical Resection	Negative	[Not Available]	[Not Applicable]	[Not Available]	[Not Available]	[Not Available]	[Not Available]	[Not Available]	[Not Available]	[Not Available]	[Not Available]	6th
TCGA-A8-A09G	BRCA-A09G-01A	validation	enrollment	Alive	0	Positive	Negative	Equivocal	Equivocal	Equivocal	Equivocal	Her2E	Mixed	3927f736-3b5c-48c8-9d9e-83669ec44770	2011-05-27	NO	YES	-29006	FEMALE	Post (prior bilateral ovariectomy OR >12 mo since LMP with no prior hysterectomy)	[Not Available]	[Not Available]	No	No	TUMOR FREE	Alive	0	[Not Applicable]	[Not Available]	[Not Available]	[Not Applicable]	2008	79	[Not Available]	[Not Applicable]	Other	Surgical Resection	Negative	[Not Available]	[Not Applicable]	[Not Available]	[Not Available]	[Not Available]	[Not Available]	[Not Available]	[Not Available]	[Not Available]	[Not Available]	6th
TCGA-AN-A0FD	BRCA-A0FD-01A	validation	v4.0	Alive	196	Positive	Positive	Equivocal	Equivocal	Equivocal	Equivocal	LumA	NA	c6086936-7544-4da0-8c0c-114166848483	2010-12-20	NO	YES	-26007	FEMALE	Post (prior bilateral ovariectomy OR >12 mo since LMP with no prior hysterectomy)	WHITE	NOT HISPANIC OR LATINO	No	No	TUMOR FREE	Alive	196	[Not Applicable]	[Not Available]	[Not Available]	[Not Applicable]	2010	71	Tumor resection	[Not Applicable]	Modified Radical Mastectomy	[Not Available]	Negative	[Not Available]	[Not Applicable]	[Not Available]	Axillary lymph node dissection alone	[Not Available]	NO	[Not Available]	14	0	0	[Not Available]
TCGA-A8-A07P	BRCA-A07P-01A	training	v4.0	Alive	334	Positive	Positive	Equivocal	Equivocal	Equivocal	Equivocal	LumA	IDC	8cccf160-93e9-48a5-9b8b-54aa50153142	2011-05-27	NO	YES	-24929	FEMALE	Post (prior bilateral ovariectomy OR >12 mo since LMP with no prior hysterectomy)	[Not Available]	[Not Available]	No	No	TUMOR FREE	Alive	334	[Not Applicable]	[Not Available]	[Not Available]	[Not Applicable]	2009	68	[Not Available]	[Not Applicable]	Other	Surgical Resection	Negative	[Not Available]	[Not Applicable]	[Not Available]	[Not Available]	[Not Available]	[Not Available]	[Not Available]	[Not Available]	[Not Available]	[Not Available]	6th
TCGA-A8-A097	BRCA-A097-01A	validation	v4.0	Alive	365	Positive	Positive	Equivocal	Equivocal	Equivocal	Equivocal	LumA	Mixed	dcfd0b1d-5707-44a6-b225-5e8f7cea5ca1	2011-05-27	NO	YES	-23741	FEMALE	Post (prior bilateral ovariectomy OR >12 mo since LMP with no prior hysterectomy)	[Not Available]	[Not Available]	No	No	TUMOR FREE	Alive	365	[Not Applicable]	[Not Available]	[Not Available]	[Not Applicable]	2009	65	[Not Available]	[Not Applicable]	Other	Surgical Resection	Negative	[Not Available]	[Not Applicable]	[Not Available]	[Not Available]	[Not Available]	[Not Available]	[Not Available]	[Not Available]	[Not Available]	[Not Available]	6th
TCGA-D8-A27W	BRCA-A27W-01A	validation	v2.1	Alive	373	Positive	Positive	Equivocal	Equivocal	Equivocal	Equivocal	LumB	Other	bfa3dbc0-361c-400e-8c10-0aca7049fce9	2011-07-21	YES	NO	-20173	FEMALE	Post (prior bilateral ovariectomy OR >12 mo since LMP with no prior hysterectomy)	WHITE	NOT HISPANIC OR LATINO	No	No	TUMOR FREE	Alive	15	[Not Applicable]	[Not Available]	[Not Available]	[Not Applicable]	2011	55	Fine needle aspiration biopsy	[Not Applicable]	Modified Radical Mastectomy	[Not Available]	Negative	[Not Available]	[Not Applicable]	[Not Available]	Axillary lymph node dissection alone	[Not Available]	NO	YES	12	0	[Not Available]	7th
TCGA-E2-A15H	BRCA-A15H-01A	training	v2.1	Alive	393	Positive	Positive	Equivocal	Equivocal	Equivocal	Equivocal	LumA	IDC	5580b21a-2cdb-4777-ad79-6e06654144f5	2011-04-13	NO	YES	-13985	FEMALE	Pre (<6 months since LMP AND no prior bilateral ovariectomy AND not on estrogen replacement)	WHITE	NOT HISPANIC OR LATINO	No	No	TUMOR FREE	Alive	42	[Not Applicable]	[Not Available]	[Not Available]	[Not Applicable]	2009	38	Tumor resection	[Not Applicable]	Lumpectomy	[Not Available]	Negative	[Not Available]	[Not Applicable]	[Not Available]	Sentinel node biopsy alone	[Not Available]	NO	YES	4	1	[Not Available]	6th
TCGA-A8-A075	BRCA-A075-01A	training	v4.0	Alive	518	Positive	Positive	Equivocal	Equivocal	Equivocal	Equivocal	LumB	IDC	7861a5f2-8910-4bcb-9c34-f79c5acd6e21	2011-05-27	NO	YES	-15369	FEMALE	Pre (<6 months since LMP AND no prior bilateral ovariectomy AND not on estrogen replacement)	[Not Available]	[Not Available]	No	No	TUMOR FREE	Alive	518	[Not Applicable]	[Not Available]	[Not Available]	[Not Applicable]	2009	42	[Not Available]	[Not Applicable]	Other	Surgical Resection	Negative	[Not Available]	[Not Applicable]	[Not Available]	[Not Available]	[Not Available]	[Not Available]	[Not Available]	[Not Available]	[Not Available]	[Not Available]	6th
TCGA-A8-A0AB	BRCA-A0AB-01A	validation	enrollment	Alive	518	Positive	Positive	Equivocal	Equivocal	Equivocal	Equivocal	LumA	NA	22eaba28-be67-4730-9846-860bc1fca29a	2011-05-27	NO	YES	-19814	FEMALE	Post (prior bilateral ovariectomy OR >12 mo since LMP with no prior hysterectomy)	[Not Available]	[Not Available]	No	No	TUMOR FREE	Alive	518	[Not Applicable]	[Not Available]	[Not Available]	[Not Applicable]	2009	54	[Not Available]	[Not Applicable]	Other	Surgical Resection	Negative	[Not Available]	[Not Applicable]	[Not Available]	[Not Available]	[Not Available]	[Not Available]	[Not Available]	[Not Available]	[Not Available]	[Not Available]	6th
TCGA-A8-A06R	BRCA-A06R-01A	training	v4.0	Alive	547	Positive	Negative	Equivocal	Equivocal	Equivocal	Equivocal	LumB	IDC	f3ba71f9-25f3-4784-bf2d-3aa522a0cba8	2011-05-27	NO	YES	-25477	FEMALE	Post (prior bilateral ovariectomy OR >12 mo since LMP with no prior hysterectomy)	[Not Available]	[Not Available]	No	No	TUMOR FREE	Alive	547	[Not Applicable]	[Not Available]	[Not Available]	[Not Applicable]	2007	69	[Not Available]	[Not Applicable]	Other	Surgical Resection	Negative	[Not Available]	[Not Applicable]	[Not Available]	[Not Available]	[Not Available]	[Not Available]	[Not Available]	[Not Available]	[Not Available]	[Not Available]	5th
TCGA-E2-A14Y	BRCA-A14Y-01A	training	v2.1	Alive	870	Positive	Positive	Equivocal	Equivocal	Equivocal	Equivocal	Basal	IDC	a0576d44-9add-429b-9eeb-f7b234b7385f	2011-04-06	NO	YES	-13004	FEMALE	Pre (<6 months since LMP AND no prior bilateral ovariectomy AND not on estrogen replacement)	WHITE	NOT HISPANIC OR LATINO	No	No	TUMOR FREE	Alive	688	[Not Applicable]	[Not Available]	[Not Available]	[Not Applicable]	2009	35	Tumor resection	[Not Applicable]	Simple Mastectomy	[Not Available]	Negative	[Not Available]	[Not Applicable]	[Not Available]	Sentinel node biopsy alone	[Not Available]	NO	YES	5	0	[Not Available]	6th
TCGA-A8-A08C	BRCA-A08C-01A	training	v4.0	Alive	881	Positive	Positive	Equivocal	Equivocal	Equivocal	Equivocal	LumA	IDC	78e1da41-127c-4e9c-aaaa-77a0d94c31d0	2011-05-27	NO	YES	-24017	FEMALE	Post (prior bilateral ovariectomy OR >12 mo since LMP with no prior hysterectomy)	[Not Available]	[Not Available]	No	No	TUMOR FREE	Alive	608	[Not Applicable]	[Not Available]	[Not Available]	[Not Applicable]	2008	65	[Not Available]	[Not Applicable]	Other	Surgical Resection	Negative	[Not Available]	[Not Applicable]	[Not Available]	[Not Available]	[Not Available]	[Not Available]	[Not Available]	[Not Available]	[Not Available]	[Not Available]	6th
TCGA-A8-A06U	BRCA-A06U-01A	training	v4.0	Dead	883	Positive	Positive	Equivocal	Equivocal	Equivocal	Equivocal	LumA	IDC	6bc4c56d-aac5-49a2-9913-9538d06d898f	2011-05-27	NO	YES	-29525	FEMALE	Post (prior bilateral ovariectomy OR >12 mo since LMP with no prior hysterectomy)	[Not Available]	[Not Available]	Yes	No	TUMOR FREE	Dead	[Not Available]	883	[Not Available]	[Not Available]	[Not Applicable]	2008	80	[Not Available]	[Not Applicable]	Other	Surgical Resection	Negative	[Not Available]	[Not Applicable]	[Not Available]	[Not Available]	[Not Available]	[Not Available]	[Not Available]	[Not Available]	[Not Available]	[Not Available]	6th
TCGA-BH-A18P	BRCA-A18P-01A	validation	enrollment	Dead	921	Positive	Negative	Equivocal	Equivocal	Equivocal	Equivocal	Her2E	Mixed	557cb0a3-6f1b-4faf-8296-0a15c24158f9	2011-06-22	NO	YES	-22222	FEMALE	[Not Available]	WHITE	[Not Available]	No	No	WITH TUMOR	Dead	[Not Available]	921	[Not Available]	[Not Available]	[Not Applicable]	2003	60	Fine needle aspiration biopsy	[Not Applicable]	Simple Mastectomy	[Not Available]	Negative	[Not Available]	[Not Applicable]	[Not Available]	Sentinel node biopsy alone	[Not Available]	[Not Available]	YES	2	0	[Not Available]	6th
TCGA-A8-A09E	BRCA-A09E-01A	validation	v4.0	Alive	1492	Positive	Positive	Equivocal	Equivocal	Equivocal	Equivocal	LumB	NA	dfefb76a-ec6b-4cd2-9d45-2e1e4befc7ea	2011-05-27	NO	YES	-26724	FEMALE	Post (prior bilateral ovariectomy OR >12 mo since LMP with no prior hysterectomy)	[Not Available]	[Not Available]	Yes	Yes	WITH TUMOR	Alive	943	[Not Applicable]	[Not Available]	[Not Available]	[Not Applicable]	2008	73	[Not Available]	[Not Applicable]	Other	Surgical resection	Positive	[Not Available]	[Not Applicable]	[Not Available]	[Not Available]	[Not Available]	[Not Available]	[Not Available]	[Not Available]	[Not Available]	[Not Available]	6th
TCGA-A8-A06T	BRCA-A06T-01A	training	v4.0	Alive	1614	Positive	Positive	Equivocal	Equivocal	Equivocal	Equivocal	LumA	IDC	2c04a2f5-321e-4dea-8e00-268325da65cb	2011-05-27	NO	YES	-27393	FEMALE	Post (prior bilateral ovariectomy OR >12 mo since LMP with no prior hysterectomy)	[Not Available]	[Not Available]	Yes	No	TUMOR FREE	Alive	1249	[Not Applicable]	[Not Available]	[Not Available]	[Not Applicable]	2007	75	[Not Available]	[Not Applicable]	Other	Surgical Resection	Negative	[Not Available]	[Not Applicable]	[Not Available]	[Not Available]	[Not Available]	[Not Available]	[Not Available]	[Not Available]	[Not Available]	[Not Available]	6th
TCGA-AR-A0TQ	BRCA-A0TQ-01A	training	v4.0	Alive	2240	Positive	Negative	Equivocal	Equivocal	Equivocal	Equivocal	LumB	IDC	5dc1bee9-c44d-4fdc-9ae5-83426c4d6880	2011-03-07	NO	YES	-9873	FEMALE	Pre (<6 months since LMP AND no prior bilateral ovariectomy AND not on estrogen replacement)	WHITE	NOT HISPANIC OR LATINO	No	No	[Not Available]	Alive	1500	[Not Applicable]	[Not Available]	[Not Available]	[Not Applicable]	2006	27	Core needle biopsy	[Not Applicable]	Simple Mastectomy	[Not Available]	Negative	[Not Available]	[Not Applicable]	[Not Available]	Axillary lymph node dissection alone	[Not Available]	NO	[Not Available]	15	2	[Not Available]	[Not Available]
TCGA-AR-A250	BRCA-A250-01A	validation	v4.0	Alive	2707	Positive	Negative	Equivocal	Equivocal	Equivocal	Equivocal	LumB	NA	a0963e93-b63e-4de2-86c1-81302e271d3e	2011-08-30	NO	YES	-21309	FEMALE	Post (prior bilateral ovariectomy OR >12 mo since LMP with no prior hysterectomy)	WHITE	NOT HISPANIC OR LATINO	No	No	TUMOR FREE	Alive	1708	[Not Applicable]	[Not Available]	[Not Available]	[Not Applicable]	2006	58	Core needle biopsy	[Not Applicable]	Other	Wide local excision and simple mastectomy	Positive	Mastectomy NOS	[Not Applicable]	Negative	Sentinel lymph node biopsy plus axillary dissection	[Not Available]	[Not Available]	YES	4	0	[Not Available]	6th
TCGA-A8-A08T	BRCA-A08T-01A	training	v4.0	Dead	3409	Positive	Positive	Equivocal	Equivocal	Equivocal	Equivocal	LumA	IDC	32bc7cc4-d185-4594-bbee-4b96410be512	2011-05-27	NO	YES	-23560	FEMALE	Post (prior bilateral ovariectomy OR >12 mo since LMP with no prior hysterectomy)	[Not Available]	[Not Available]	No	No	WITH TUMOR	Alive	2830	[Not Applicable]	[Not Available]	[Not Available]	[Not Applicable]	2002	64	[Not Available]	[Not Applicable]	Other	Surgical Resection	Positive	[Not Available]	[Not Applicable]	[Not Available]	[Not Available]	[Not Available]	[Not Available]	[Not Available]	[Not Available]	[Not Available]	[Not Available]	6th
TCGA-D8-A1JB	BRCA-A1JB-01A	validation	v2.1	Alive	569	Positive	Positive	Equivocal	Equivocal	Equivocal	Equivocal	LumA	Mixed	dd96a9c7-899c-47cd-a0f9-b149ed07a5d6	2011-03-29	YES	NO	-19822	FEMALE	Post (prior bilateral ovariectomy OR >12 mo since LMP with no prior hysterectomy)	WHITE	NOT HISPANIC OR LATINO	No	No	TUMOR FREE	Alive	365	[Not Applicable]	[Not Available]	[Not Available]	[Not Applicable]	2010	54	Fine needle aspiration biopsy	[Not Applicable]	Modified Radical Mastectomy	[Not Available]	Negative	[Not Available]	[Not Applicable]	[Not Available]	Axillary lymph node dissection alone	[Not Available]	NO	YES	8	1	[Not Available]	7th
TCGA-BH-A8FZ	NA	NA	v4.0	Alive	574	Positive	Positive	Equivocal	NA	Equivocal	NA	Normal	NA	1CC30842-4A5B-4F07-B36F-5B84CEAA5662	2014-03-25	YES	NO	-21343	FEMALE	Post (prior bilateral ovariectomy OR >12 mo since LMP with no prior hysterectomy)	WHITE	NOT HISPANIC OR LATINO	No	No	TUMOR FREE	Alive	144	[Not Applicable]	YES	NO	[Not Applicable]	2012	58	Core needle biopsy	[Not Applicable]	Simple Mastectomy	[Not Available]	Negative	[Not Available]	[Not Applicable]	[Not Available]	[Not Available]	[Not Available]	[Not Available]	YES	7	0	[Not Available]	7th
TCGA-BH-A0W5	BRCA-A0W5-01A	training	v2.1	Alive	1288	Positive	Positive	Equivocal	NA	Equivocal	NA	LumA	IDC	da9c10ea-c13f-4d88-8b94-a0cbc106d036	2011-02-15	NO	YES	-28304	FEMALE	[Not Available]	WHITE	NOT HISPANIC OR LATINO	No	No	TUMOR FREE	Alive	543	[Not Applicable]	[Not Available]	[Not Available]	[Not Applicable]	2008	77	Core needle biopsy	[Not Applicable]	Other	segmental mastectomy	Negative	[Not Available]	[Not Applicable]	[Not Available]	Sentinel lymph node biopsy plus axillary dissection	[Not Available]	[Not Available]	[Not Available]	11	1	1	6th
TCGA-AC-A8OQ	NA	NA	enrollment	Alive	34	Negative	Negative	Indeterminate	NA	Indeterminate	NA	Basal	NA	DFAABD03-2D40-4422-B210-CAF112FF4229	2014-02-26	YES	NO	-26535	FEMALE	Post (prior bilateral ovariectomy OR >12 mo since LMP with no prior hysterectomy)	BLACK OR AFRICAN AMERICAN	NOT HISPANIC OR LATINO	No	No	TUMOR FREE	Alive	34	[Not Applicable]	[Unknown]	[Unknown]	[Not Applicable]	2011	72	Core needle biopsy	[Not Applicable]	Lumpectomy	[Not Available]	Negative	[Not Available]	[Not Applicable]	[Not Available]	Sentinel node biopsy alone	[Not Available]	NO	YES	2	1	[Not Available]	7th
TCGA-E9-A3Q9	BRCA-A3Q9-01A	validation	v4.0	Alive	560	Positive	Positive	Indeterminate	NA	Indeterminate	NA	LumA	Mixed	E36E985D-2C44-4E14-854A-7DBCA4BB0304	2012-04-30	YES	NO	-28715	FEMALE	Post (prior bilateral ovariectomy OR >12 mo since LMP with no prior hysterectomy)	WHITE	NOT HISPANIC OR LATINO	No	No	TUMOR FREE	Alive	31	[Not Applicable]	[Not Available]	[Not Available]	[Not Applicable]	2011	78	Tumor resection	[Not Applicable]	[Not Available]	[Not Available]	Negative	[Not Available]	[Not Applicable]	[Not Available]	Axillary lymph node dissection alone	[Not Available]	YES	YES	22	22	0	7th
TCGA-3C-AALJ	NA	NA	v4.0	Alive	1302	Positive	Positive	Indeterminate	NA	Indeterminate	NA	LumB	NA	427D0648-3F77-4FFC-B52C-89855426D647	2014-07-28	NO	YES	-22848	FEMALE	Post (prior bilateral ovariectomy OR >12 mo since LMP with no prior hysterectomy)	BLACK OR AFRICAN AMERICAN	NOT HISPANIC OR LATINO	No	No	TUMOR FREE	Alive	1228	[Not Applicable]	NO	YES	[Not Applicable]	2011	62	Core needle biopsy	[Not Applicable]	Modified Radical Mastectomy	[Not Available]	Negative	[Not Available]	[Not Applicable]	[Not Available]	[Not Available]	[Not Available]	[Not Available]	YES	23	1	[Not Available]	7th
TCGA-AC-A3YJ	BRCA-A3YJ-01A	validation	v4.0	Alive	754	Positive	Positive	NA	NA	NA	NA	LumA	NA	86CF879E-3B40-44DD-AAA7-6F49F54A15D9	2012-10-03	YES	NO	-24439	FEMALE	Post (prior bilateral ovariectomy OR >12 mo since LMP with no prior hysterectomy)	WHITE	NOT HISPANIC OR LATINO	No	No	TUMOR FREE	Alive	40	[Not Applicable]	[Unknown]	[Unknown]	Invasive Papillary Carcinoma	2012	66	Core needle biopsy	[Not Applicable]	Modified Radical Mastectomy	[Not Available]	Negative	[Not Available]	[Not Applicable]	[Not Available]	Sentinel node biopsy alone	[Not Available]	YES	YES	1	0	0	7th
TCGA-B6-A0I9	BRCA-A0I9-01A	training	v2.1	Dead	369	Indeterminate	Positive	NA	NA	NA	NA	Her2E	IDC	44954053-0b93-4577-a436-42777e442300	2010-11-02	NO	YES	-22791	FEMALE	Indeterminate (neither Pre or Postmenopausal)	WHITE	NOT HISPANIC OR LATINO	No	No	WITH TUMOR	Dead	[Not Available]	369	[Not Available]	[Not Available]	[Not Applicable]	1992	62	Other method, specify:	Biopsy, NOS	Other	Excisional biopsy	Negative	[Not Available]	[Not Applicable]	[Not Available]	No axillary staging	[Not Available]	NO	[Not Available]	[Not Available]	[Not Available]	[Not Available]	[Not Available]
TCGA-B6-A0IK	BRCA-A0IK-01A	training	v2.1	Dead	571	Negative	Negative	NA	NA	NA	NA	Her2E	IDC	0491063c-14a7-4104-8002-1459126332f3	2010-11-02	NO	YES	-23150	FEMALE	Indeterminate (neither Pre or Postmenopausal)	WHITE	NOT HISPANIC OR LATINO	No	No	WITH TUMOR	Dead	[Not Available]	571	[Not Available]	[Not Available]	[Not Applicable]	1994	63	Other method, specify:	Biopsy, NOS	Lumpectomy	[Not Available]	Positive	Modified radical mastectomy	[Not Applicable]	Negative	[Not Available]	[Not Available]	NO	[Not Available]	14	1	[Not Available]	[Not Available]
TCGA-B6-A0I8	BRCA-A0I8-01A	training	v2.1	Dead	749	[Not Evaluated]	[Not Evaluated]	NA	NA	NA	NA	LumA	IDC	6e6408d6-6c48-4dfc-9f1c-28b7386e87b4	2010-11-02	NO	YES	-17073	FEMALE	Indeterminate (neither Pre or Postmenopausal)	WHITE	NOT HISPANIC OR LATINO	Yes	No	WITH TUMOR	Dead	[Not Available]	749	[Not Available]	[Not Available]	[Not Applicable]	1992	46	Other method, specify:	Biopsy, NOS	Other	Excisional biopsy	Negative	[Not Available]	[Not Applicable]	[Not Available]	No axillary staging	[Not Available]	NO	[Not Available]	[Not Available]	[Not Available]	[Not Available]	[Not Available]
TCGA-B6-A0I6	BRCA-A0I6-01A	validation	v2.1	Dead	997	Negative	Negative	NA	NA	NA	NA	Basal	Mixed	045c13ef-3db7-4adf-b0a3-23338f0479f3	2010-11-02	NO	YES	-18014	FEMALE	Indeterminate (neither Pre or Postmenopausal)	BLACK OR AFRICAN AMERICAN	NOT HISPANIC OR LATINO	No	No	WITH TUMOR	Dead	[Not Available]	991	[Not Available]	[Not Available]	[Not Applicable]	1990	49	Other method, specify:	Biopsy, NOS	Modified Radical Mastectomy	[Not Available]	Negative	[Not Available]	[Not Applicable]	[Not Available]	Axillary lymph node dissection alone	[Not Available]	NO	[Not Available]	32	6	[Not Available]	[Not Available]
TCGA-B6-A0IC	BRCA-A0IC-01A	validation	v2.1	Dead	1542	Positive	Positive	NA	NA	NA	NA	LumA	Other	b804f7ae-da8f-4414-be11-f880f1859160	2010-11-02	NO	YES	-32872	FEMALE	Post (prior bilateral ovariectomy OR >12 mo since LMP with no prior hysterectomy)	WHITE	NOT HISPANIC OR LATINO	No	No	[Not Available]	Dead	[Not Available]	1542	[Not Available]	[Not Available]	Invasive Papillary	1992	90	Fine needle aspiration biopsy	[Not Applicable]	Other	Excisional biopsy	Negative	[Not Available]	[Not Applicable]	[Not Available]	No axillary staging	[Not Available]	NO	[Not Available]	[Not Available]	[Not Available]	[Not Available]	[Not Available]
TCGA-B6-A0IE	BRCA-A0IE-01A	validation	v2.1	Dead	1999	Negative	Negative	NA	NA	NA	NA	LumA	ILC	3f834fa7-6d7b-4b85-98c0-5c55d55b6c95	2010-11-02	NO	YES	-13976	FEMALE	Pre (<6 months since LMP AND no prior bilateral ovariectomy AND not on estrogen replacement)	BLACK OR AFRICAN AMERICAN	NOT HISPANIC OR LATINO	No	No	WITH TUMOR	Dead	[Not Available]	1999	[Not Available]	[Not Available]	Lobular/Ductal	1995	38	Other method, specify:	Biopsy, NOS	Other	Excisional biopsy	Positive	Modified radical mastectomy	[Not Applicable]	Negative	Axillary lymph node dissection alone	[Not Available]	NO	[Not Available]	24	6	[Not Available]	[Not Available]
TCGA-B6-A0RG	BRCA-A0RG-01A	training	v2.1	Alive	2082	Negative	Negative	NA	NA	NA	NA	LumA	IDC	9b13927c-7357-44fd-8385-92ae6a656b7d	2010-11-02	NO	YES	-9840	FEMALE	Indeterminate (neither Pre or Postmenopausal)	WHITE	NOT HISPANIC OR LATINO	No	No	TUMOR FREE	Alive	2082	[Not Applicable]	[Not Available]	[Not Available]	[Not Applicable]	1991	26	Other method, specify:	Biopsy, NOS	Lumpectomy	[Not Available]	Negative	[Not Available]	[Not Applicable]	[Not Available]	Axillary lymph node dissection alone	[Not Available]	NO	[Not Available]	19	0	[Not Available]	[Not Available]
TCGA-B6-A0RM	BRCA-A0RM-01A	validation	v2.1	Dead	2373	Positive	Positive	NA	NA	NA	NA	LumA	NA	151f3677-6854-4265-9126-d92c646c67ae	2010-11-02	NO	YES	-21047	FEMALE	Indeterminate (neither Pre or Postmenopausal)	BLACK OR AFRICAN AMERICAN	NOT HISPANIC OR LATINO	No	No	TUMOR FREE	Dead	[Not Available]	2373	[Not Available]	[Not Available]	[Not Applicable]	1993	57	Other method, specify:	Biopsy, NOS	Modified Radical Mastectomy	[Not Available]	Positive	[Not Evaluated]	[Not Applicable]	[Not Available]	No axillary staging	[Not Available]	NO	[Not Available]	0	[Not Available]	[Not Available]	[Not Available]
TCGA-B6-A0RL	BRCA-A0RL-01A	validation	v2.1	Dead	2469	Positive	Positive	NA	NA	NA	NA	LumB	NA	5562455d-bbb8-46eb-a510-e8c6e1e26789	2010-11-02	NO	YES	-22238	FEMALE	[Not Available]	BLACK OR AFRICAN AMERICAN	NOT HISPANIC OR LATINO	No	No	TUMOR FREE	Dead	[Not Available]	2469	[Not Available]	[Not Available]	[Not Applicable]	1993	60	Fine needle aspiration biopsy	[Not Applicable]	Modified Radical Mastectomy	[Not Available]	Negative	[Not Available]	[Not Applicable]	[Not Available]	Axillary lymph node dissection alone	[Not Available]	NO	[Not Available]	16	0	[Not Available]	[Not Available]
TCGA-B6-A0IN	BRCA-A0IN-01A	validation	v2.1	Dead	2573	Positive	Negative	NA	NA	NA	NA	LumB	Other	16a8d916-ad46-4690-b1a5-3b2b323f4336	2010-11-02	NO	YES	-16705	FEMALE	Indeterminate (neither Pre or Postmenopausal)	WHITE	NOT HISPANIC OR LATINO	No	No	WITH TUMOR	Dead	[Not Available]	2573	[Not Available]	[Not Available]	Ductal with mucinous features	1996	45	Fine needle aspiration biopsy	[Not Applicable]	Other	Excisional biopsy	Positive	Modified radical mastectomy	[Not Applicable]	Negative	No axillary staging	[Not Available]	NO	[Not Available]	[Not Available]	[Not Available]	[Not Available]	[Not Available]
TCGA-B6-A0RT	BRCA-A0RT-01A	validation	v2.1	Alive	2721	Negative	Negative	NA	NA	NA	NA	Basal	Mixed	4bf50455-9ab7-4521-a791-089f66d3b877	2010-11-03	NO	YES	-14374	FEMALE	Indeterminate (neither Pre or Postmenopausal)	WHITE	NOT HISPANIC OR LATINO	No	No	TUMOR FREE	Alive	2721	[Not Applicable]	[Not Available]	[Not Available]	[Not Applicable]	1996	39	Excisional Biopsy	[Not Applicable]	[Not Available]	[Not Available]	Close	[Not Available]	[Not Applicable]	[Not Available]	Axillary lymph node dissection alone	[Not Available]	NO	[Not Available]	23	1	[Not Available]	[Not Available]
TCGA-B6-A0RS	BRCA-A0RS-01A	training	v2.1	Dead	3063	Negative	Negative	NA	NA	NA	NA	Her2E	IDC	9416ff9b-6f29-4554-b04d-b537a3ae3969	2010-11-02	NO	YES	-14134	FEMALE	Indeterminate (neither Pre or Postmenopausal)	WHITE	NOT HISPANIC OR LATINO	No	No	WITH TUMOR	Dead	[Not Available]	3063	[Not Available]	[Not Available]	[Not Applicable]	1988	38	Other method, specify:	Biopsy, NOS	Modified Radical Mastectomy	[Not Available]	Negative	[Not Available]	[Not Applicable]	[Not Available]	Axillary lymph node dissection alone	[Not Available]	NO	[Not Available]	15	0	[Not Available]	[Not Available]
TCGA-B6-A0RP	BRCA-A0RP-01A	validation	v2.1	Dead	3126	Positive	Positive	NA	NA	NA	NA	LumA	Mixed	451e1a67-47e6-4738-99d7-fb7771ef61a3	2010-11-02	NO	YES	-26941	FEMALE	Post (prior bilateral ovariectomy OR >12 mo since LMP with no prior hysterectomy)	WHITE	NOT HISPANIC OR LATINO	No	No	[Not Available]	Dead	[Not Available]	3126	[Not Available]	[Not Available]	ductal/lobular	1994	73	Other method, specify:	Biopsy, NOS	Lumpectomy	[Not Available]	Positive	Modified radical mastectomy	[Not Applicable]	Negative	Axillary lymph node dissection alone	[Not Available]	NO	[Not Available]	15	2	[Not Available]	[Not Available]
TCGA-B6-A0IO	BRCA-A0IO-01A	training	v2.1	Alive	3350	Positive	Indeterminate	NA	NA	NA	NA	LumA	IDC	04af44fc-c487-4005-b3cb-cb64815824a2	2010-11-02	NO	YES	-24322	FEMALE	Indeterminate (neither Pre or Postmenopausal)	WHITE	NOT HISPANIC OR LATINO	No	No	TUMOR FREE	Alive	3350	[Not Applicable]	[Not Available]	[Not Available]	[Not Applicable]	2001	66	Core needle biopsy	[Not Applicable]	Modified Radical Mastectomy	[Not Available]	Negative	[Not Available]	[Not Applicable]	[Not Available]	Axillary lymph node dissection alone	[Not Available]	NO	[Not Available]	17	0	[Not Available]	[Not Available]
TCGA-B6-A0IM	BRCA-A0IM-01A	validation	v2.1	Alive	3836	Positive	Positive	NA	NA	NA	NA	LumA	Other	5a4b7098-1f6a-49e9-b364-29d6d34f5bd5	2010-11-02	NO	YES	-27557	FEMALE	Post (prior bilateral ovariectomy OR >12 mo since LMP with no prior hysterectomy)	BLACK OR AFRICAN AMERICAN	NOT HISPANIC OR LATINO	No	No	TUMOR FREE	Alive	3836	[Not Applicable]	[Not Available]	[Not Available]	Ductal/cribiform	1997	75	Fine needle aspiration biopsy	[Not Applicable]	Lumpectomy	[Not Available]	Positive	Modified radical mastectomy	[Not Applicable]	Negative	Axillary lymph node dissection alone	[Not Available]	NO	[Not Available]	9	0	[Not Available]	[Not Available]
TCGA-B6-A0IB	BRCA-A0IB-01A	training	v2.1	Dead	3941	Positive	Positive	NA	NA	NA	NA	LumB	IDC	157ec9e0-ca6e-4da1-9233-f976cf0db433	2010-11-02	NO	YES	-23646	FEMALE	Indeterminate (neither Pre or Postmenopausal)	WHITE	NOT HISPANIC OR LATINO	No	No	WITH TUMOR	Dead	[Not Available]	3941	[Not Available]	[Not Available]	[Not Applicable]	1992	64	Other method, specify:	Biopsy, NOS	Modified Radical Mastectomy	[Not Available]	Negative	[Not Available]	[Not Applicable]	Positive	Axillary lymph node dissection alone	[Not Available]	NO	[Not Available]	15	8	[Not Available]	[Not Available]
TCGA-B6-A0RU	BRCA-A0RU-01A	validation	v2.1	Alive	3991	Negative	Negative	NA	NA	NA	NA	Basal	Other	6956473b-92e5-4069-a26b-b48e280e76f2	2010-11-02	NO	YES	-17996	FEMALE	Indeterminate (neither Pre or Postmenopausal)	WHITE	NOT HISPANIC OR LATINO	No	No	TUMOR FREE	Alive	3991	[Not Applicable]	[Not Available]	[Not Available]	Ductal/Metaplastic	1998	49	Core needle biopsy	[Not Applicable]	Other	Excisional biopsy	Negative	[Not Available]	[Not Applicable]	[Not Available]	Axillary lymph node dissection alone	[Not Available]	NO	[Not Available]	15	0	[Not Available]	[Not Available]
TCGA-B6-A0IQ	BRCA-A0IQ-01A	training	v2.1	Alive	4285	Negative	Negative	NA	NA	NA	NA	Basal	IDC	01eef340-598c-4205-a990-cec190ac2ca5	2010-11-02	NO	YES	-14669	FEMALE	Indeterminate (neither Pre or Postmenopausal)	WHITE	NOT HISPANIC OR LATINO	No	No	TUMOR FREE	Alive	3872	[Not Applicable]	[Not Available]	[Not Available]	[Not Applicable]	1996	40	Other method, specify:	Biopsy, NOS	Modified Radical Mastectomy	[Not Available]	Negative	[Not Available]	[Not Applicable]	[Not Available]	Axillary lymph node dissection alone	[Not Available]	NO	[Not Available]	26	1	[Not Available]	[Not Available]
TCGA-B6-A0IG	BRCA-A0IG-01A	training	v2.1	Dead	4456	Positive	Positive	NA	NA	NA	NA	LumA	IDC	34ab0cb8-bf19-4cbb-b4eb-3c45ee5aa60b	2010-11-02	NO	YES	-18433	FEMALE	Indeterminate (neither Pre or Postmenopausal)	WHITE	NOT HISPANIC OR LATINO	No	No	WITH TUMOR	Dead	[Not Available]	4456	[Not Available]	[Not Available]	[Not Applicable]	1994	50	Other method, specify:	Biopsy, NOS	Modified Radical Mastectomy	[Not Available]	Negative	[Not Available]	[Not Applicable]	[Not Available]	Axillary lymph node dissection alone	[Not Available]	NO	[Not Available]	16	4	[Not Available]	[Not Available]
TCGA-B6-A0I5	BRCA-A0I5-01A	training	v2.1	Alive	4550	Positive	Positive	NA	NA	NA	NA	LumA	IDC	1a18974d-967c-4727-b42e-12ae7be66589	2010-11-02	NO	YES	-18038	FEMALE	Indeterminate (neither Pre or Postmenopausal)	WHITE	NOT HISPANIC OR LATINO	No	No	TUMOR FREE	Alive	4550	[Not Applicable]	[Not Available]	[Not Available]	[Not Applicable]	1988	49	Other method, specify:	biopsy, NOS	Other	biopsy	Negative	[Not Available]	[Not Applicable]	[Not Available]	Axillary lymph node dissection alone	[Not Available]	NO	[Not Available]	13	5	[Not Available]	[Not Available]
TCGA-B6-A0RV	BRCA-A0RV-01A	validation	v2.1	Alive	4788	Positive	Positive	NA	NA	NA	NA	LumA	ILC	cd3faa15-743c-476f-ab0d-f205b14126b6	2010-11-02	NO	YES	-15507	FEMALE	Indeterminate (neither Pre or Postmenopausal)	WHITE	NOT HISPANIC OR LATINO	No	No	TUMOR FREE	Alive	4788	[Not Applicable]	[Not Available]	[Not Available]	Lobular/Ductal	1996	42	Incisional Biopsy	[Not Applicable]	Modified Radical Mastectomy	[Not Available]	Negative	[Not Available]	[Not Applicable]	[Not Available]	Axillary lymph node dissection alone	[Not Available]	NO	[Not Available]	10	5	[Not Available]	[Not Available]
TCGA-B6-A0RO	BRCA-A0RO-01A	training	v2.1	Alive	4929	Positive	Positive	NA	NA	NA	NA	LumA	IDC	0b172e29-6166-4863-803d-a0a010887c11	2010-11-02	NO	YES	-26269	FEMALE	Post (prior bilateral ovariectomy OR >12 mo since LMP with no prior hysterectomy)	WHITE	NOT HISPANIC OR LATINO	No	No	TUMOR FREE	Alive	4929	[Not Applicable]	[Not Available]	[Not Available]	[Not Applicable]	1993	71	Other method, specify:	Biopsy, NOS	Modified Radical Mastectomy	[Not Available]	Negative	[Not Available]	[Not Applicable]	[Not Available]	Axillary lymph node dissection alone	[Not Available]	NO	[Not Available]	17	2	[Not Available]	[Not Available]
TCGA-B6-A0RN	BRCA-A0RN-01A	validation	v2.1	Alive	5261	Negative	Negative	NA	NA	NA	NA	LumA	Mixed	2199b7a1-bd47-4bb5-b36a-a3e291e3e259	2010-11-02	NO	YES	-22077	FEMALE	Post (prior bilateral ovariectomy OR >12 mo since LMP with no prior hysterectomy)	WHITE	NOT HISPANIC OR LATINO	No	No	TUMOR FREE	Alive	5261	[Not Applicable]	[Not Available]	[Not Available]	[Not Applicable]	1993	60	Other method, specify:	Biopsy, NOS	Modified Radical Mastectomy	[Not Available]	Negative	[Not Available]	[Not Applicable]	[Not Available]	Axillary lymph node dissection alone	[Not Available]	NO	[Not Available]	19	0	[Not Available]	[Not Available]
TCGA-B6-A0IJ	BRCA-A0IJ-01A	training	v2.1	Alive	5383	Positive	Positive	NA	NA	NA	NA	Basal	IDC	2c86c3ea-d926-4d39-a5ae-39ece4774287	2010-11-02	NO	YES	-15625	FEMALE	Indeterminate (neither Pre or Postmenopausal)	BLACK OR AFRICAN AMERICAN	NOT HISPANIC OR LATINO	No	No	TUMOR FREE	Alive	5383	[Not Applicable]	[Not Available]	[Not Available]	[Not Applicable]	1995	42	Excisional Biopsy	[Not Applicable]	Modified Radical Mastectomy	[Not Available]	Negative	[Not Available]	[Not Applicable]	[Not Available]	Axillary lymph node dissection alone	[Not Available]	NO	[Not Available]	27	0	[Not Available]	[Not Available]
TCGA-B6-A0RE	BRCA-A0RE-01A	training	v2.1	Alive	6435	Negative	Negative	NA	NA	NA	NA	Basal	IDC	08da7c4c-3067-4bcf-9d7a-78566df72e69	2010-11-02	NO	YES	-22449	FEMALE	Indeterminate (neither Pre or Postmenopausal)	BLACK OR AFRICAN AMERICAN	NOT HISPANIC OR LATINO	No	No	TUMOR FREE	Alive	6435	[Not Applicable]	[Not Available]	[Not Available]	[Not Applicable]	1989	61	Other method, specify:	[Unknown]	Modified Radical Mastectomy	[Not Available]	Negative	[Not Available]	[Not Applicable]	[Not Available]	Axillary lymph node dissection alone	[Not Available]	NO	[Not Available]	14	0	[Not Available]	[Not Available]
TCGA-B6-A0IA	BRCA-A0IA-01A	validation	v2.1	Alive	6719	Positive	Positive	NA	NA	NA	NA	LumA	Other	0807435a-e75e-4e04-8e45-ed0cd49a841a	2010-11-02	NO	YES	-18748	FEMALE	Indeterminate (neither Pre or Postmenopausal)	WHITE	NOT HISPANIC OR LATINO	No	No	TUMOR FREE	Alive	6719	[Not Applicable]	[Not Available]	[Not Available]	Ductal/Cribiform	1992	51	Other method, specify:	Biopsy, NOS	Other	Excisional biopsy	Negative	[Not Available]	[Not Applicable]	[Not Available]	Axillary lymph node dissection alone	[Not Available]	NO	[Not Available]	15	0	[Not Available]	[Not Available]
TCGA-B6-A0RI	BRCA-A0RI-01A	training	v2.1	Alive	7126	Positive	Positive	NA	NA	NA	NA	LumA	IDC	bfd55808-dddd-44c3-97d7-41600497b992	2010-11-02	NO	YES	-16138	FEMALE	Indeterminate (neither Pre or Postmenopausal)	WHITE	NOT HISPANIC OR LATINO	No	No	WITH TUMOR	Alive	6796	[Not Applicable]	[Not Available]	[Not Available]	[Not Applicable]	1992	44	Other method, specify:	Biopsy, NOS	Modified Radical Mastectomy	[Not Available]	Negative	[Not Available]	[Not Applicable]	[Not Available]	Axillary lymph node dissection alone	[Not Available]	NO	[Not Available]	15	6	[Not Available]	[Not Available]
TCGA-PL-A8LV	NA	NA	v4.0	Alive	0	[Not Evaluated]	[Not Evaluated]	NA	NA	NA	NA	Basal	NA	389E5B18-8F89-41A9-9FA5-EFD4172836E2	2014-03-25	YES	NO	-19746	FEMALE	[Unknown]	BLACK OR AFRICAN AMERICAN	NOT HISPANIC OR LATINO	No	No	WITH TUMOR	Alive	-7	[Not Applicable]	NO	[Unknown]	[Not Applicable]	2013	54	Excisional Biopsy	[Not Applicable]	[Not Available]	[Not Available]	[Not Available]	[Not Available]	[Not Applicable]	[Not Available]	No axillary staging	[Not Available]	[Not Available]	NO	[Not Available]	[Not Available]	[Not Available]	7th
TCGA-E9-A1N3	BRCA-A1N3-01A	training	enrollment	Alive	0	[Not Evaluated]	[Not Evaluated]	NA	NA	NA	NA	LumA	IDC	03c143e0-d8a1-4d60-a4a3-df0501fc6b6e	2011-05-26	YES	NO	-25714	FEMALE	Post (prior bilateral ovariectomy OR >12 mo since LMP with no prior hysterectomy)	WHITE	NOT HISPANIC OR LATINO	No	No	[Not Available]	Alive	0	[Not Applicable]	[Not Available]	[Not Available]	Infiltrating ductal and lobular carcinoma	2010	70	Tumor resection	[Not Applicable]	Modified Radical Mastectomy	[Not Available]	Negative	[Not Available]	[Not Applicable]	[Not Available]	Axillary lymph node dissection alone	[Not Available]	NO	YES	7	7	[Not Available]	7th
TCGA-C8-A12K	BRCA-A12K-01A	training	enrollment	Alive	0	[Not Evaluated]	[Not Evaluated]	NA	NA	NA	NA	Basal	IDC	6b923e30-2ddc-407f-91b1-c202f1373fbb	2011-04-12	YES	NO	-29463	FEMALE	Post (prior bilateral ovariectomy OR >12 mo since LMP with no prior hysterectomy)	ASIAN	NOT HISPANIC OR LATINO	No	No	TUMOR FREE	Alive	0	[Not Applicable]	[Not Available]	[Not Available]	[Not Applicable]	2010	80	Other method, specify:	Patey's Surgery	Other	Pateys surgery	Negative	[Not Available]	[Not Applicable]	[Not Available]	Other (specify)	Pateys surgery	NO	[Not Available]	7	1	[Not Available]	6th
TCGA-C8-A12Y	BRCA-A12Y-01A	training	enrollment	Alive	0	[Not Evaluated]	[Not Evaluated]	NA	NA	NA	NA	LumA	IDC	298a1710-deb4-4064-a0f2-da32d43aa217	2011-04-13	YES	NO	[Not Available]	FEMALE	Pre (<6 months since LMP AND no prior bilateral ovariectomy AND not on estrogen replacement)	ASIAN	NOT HISPANIC OR LATINO	No	No	TUMOR FREE	Alive	0	[Not Applicable]	[Not Available]	[Not Available]	[Not Applicable]	2010	44	Other method, specify:	Patey's Surgery	Other	Patey's Surgery	Negative	[Not Available]	[Not Applicable]	[Not Available]	Axillary lymph node dissection alone	[Not Available]	[Not Available]	YES	9	[Not Available]	[Not Available]	6th
TCGA-C8-A133	BRCA-A133-01A	validation	enrollment	Alive	0	Positive	Positive	NA	NA	NA	NA	LumA	Other	b8b6cebc-26dc-43ae-a94a-20da6018f7ae	2011-04-15	YES	NO	-23922	FEMALE	Post (prior bilateral ovariectomy OR >12 mo since LMP with no prior hysterectomy)	WHITE	NOT HISPANIC OR LATINO	No	No	TUMOR FREE	Alive	0	[Not Applicable]	[Not Available]	[Not Available]	ductal/mucinous	2010	65	Other method, specify:	Modified Radical Masectomy	Other	Modified Radical Masectomy	Negative	[Not Available]	[Not Applicable]	[Not Available]	Axillary lymph node dissection alone	[Not Available]	[Not Available]	YES	26	[Not Available]	[Not Available]	6th
TCGA-C8-A275	BRCA-A275-01A	training	enrollment	Alive	1	[Not Evaluated]	[Not Evaluated]	NA	NA	NA	NA	Her2E	IDC	ce887e90-0660-4f44-a3a4-b3b894cb7eda	2011-07-21	YES	NO	-20774	FEMALE	Post (prior bilateral ovariectomy OR >12 mo since LMP with no prior hysterectomy)	ASIAN	NOT HISPANIC OR LATINO	No	No	TUMOR FREE	Alive	1	[Not Applicable]	[Not Available]	[Not Available]	[Not Applicable]	2010	56	Tumor resection	[Not Applicable]	Other	Patey's Surgery	Negative	[Not Available]	[Not Applicable]	[Not Available]	[Not Available]	[Not Available]	[Not Available]	NO	[Not Available]	[Not Available]	[Not Available]	6th
TCGA-PL-A8LX	NA	NA	v4.0	Alive	5	[Not Evaluated]	[Not Evaluated]	NA	NA	NA	NA	LumA	NA	FE2CD610-AA52-4789-AC62-7683281BB22F	2014-03-25	YES	NO	-12840	FEMALE	Pre (<6 months since LMP AND no prior bilateral ovariectomy AND not on estrogen replacement)	BLACK OR AFRICAN AMERICAN	NOT HISPANIC OR LATINO	No	No	WITH TUMOR	Alive	5	[Not Applicable]	NO	NO	[Not Applicable]	2013	35	Excisional Biopsy	[Not Applicable]	[Not Available]	[Not Available]	[Not Available]	[Not Available]	[Not Applicable]	[Not Available]	[Unknown]	[Not Available]	[Unknown]	YES	[Not Available]	[Not Available]	[Not Available]	7th
TCGA-PL-A8LY	NA	NA	v4.0	Alive	8	[Not Evaluated]	[Not Evaluated]	NA	NA	NA	NA	Normal	NA	9BA11EA8-97D3-464A-90A4-EC1151BE9088	2014-03-26	YES	NO	-11199	FEMALE	Pre (<6 months since LMP AND no prior bilateral ovariectomy AND not on estrogen replacement)	BLACK OR AFRICAN AMERICAN	NOT HISPANIC OR LATINO	No	No	WITH TUMOR	Alive	8	[Not Applicable]	NO	NO	[Not Applicable]	2013	30	Excisional Biopsy	[Not Applicable]	[Not Available]	[Not Available]	[Not Available]	[Not Available]	[Not Applicable]	[Not Available]	[Not Available]	[Not Available]	[Not Available]	NO	[Not Available]	[Not Available]	[Not Available]	7th
TCGA-E9-A244	BRCA-A244-01A	training	v2.1	Alive	21	[Not Evaluated]	[Not Evaluated]	NA	NA	NA	NA	Basal	IDC	a4c59287-1ad5-46a5-8040-e591e6ce064f	2011-03-15	YES	NO	-19778	FEMALE	Post (prior bilateral ovariectomy OR >12 mo since LMP with no prior hysterectomy)	WHITE	NOT HISPANIC OR LATINO	No	No	TUMOR FREE	Alive	21	[Not Applicable]	[Not Available]	[Not Available]	[Not Applicable]	2011	54	Cytology (e.g. Peritoneal or pleural fluid)	[Not Applicable]	Lumpectomy	[Not Available]	Negative	[Not Available]	[Not Applicable]	[Not Available]	Axillary lymph node dissection alone	[Not Available]	NO	YES	10	0	[Not Available]	7th
TCGA-E9-A2JT	BRCA-A2JT-01A	validation	enrollment	Alive	23	[Not Evaluated]	[Not Evaluated]	NA	NA	NA	NA	LumA	ILC	B35FBE19-0E6D-427E-B9BE-EE3527B5FCA6	2011-12-20	YES	NO	-23318	FEMALE	Post (prior bilateral ovariectomy OR >12 mo since LMP with no prior hysterectomy)	WHITE	NOT HISPANIC OR LATINO	No	No	TUMOR FREE	Alive	23	[Not Applicable]	[Not Available]	[Not Available]	[Not Applicable]	2011	63	Cytology (e.g. Peritoneal or pleural fluid)	[Not Applicable]	Lumpectomy	[Not Available]	Negative	[Not Available]	[Not Applicable]	[Not Available]	Axillary lymph node dissection alone	[Not Available]	NO	YES	10	0	[Not Available]	7th
TCGA-E9-A249	BRCA-A249-01A	training	enrollment	Alive	29	[Not Evaluated]	[Not Evaluated]	NA	NA	NA	NA	LumB	IDC	fb3607eb-858e-4ecd-8477-95140658c6d2	2011-03-22	YES	NO	-16689	FEMALE	Pre (<6 months since LMP AND no prior bilateral ovariectomy AND not on estrogen replacement)	WHITE	NOT HISPANIC OR LATINO	No	No	[Not Available]	Alive	29	[Not Applicable]	[Not Available]	[Not Available]	[Not Applicable]	2011	45	Cytology (e.g. Peritoneal or pleural fluid)	[Not Applicable]	Lumpectomy	[Not Available]	Negative	[Not Available]	[Not Applicable]	[Not Available]	Axillary lymph node dissection alone	[Not Available]	NO	YES	10	0	[Not Available]	7th
TCGA-E9-A1RD	BRCA-A1RD-01A	training	v2.1	Alive	34	[Not Evaluated]	[Not Evaluated]	NA	NA	NA	NA	LumA	IDC	5fe3c51f-65e2-4da6-8924-a6fae17c022d	2011-07-28	YES	NO	-24719	FEMALE	Post (prior bilateral ovariectomy OR >12 mo since LMP with no prior hysterectomy)	WHITE	NOT HISPANIC OR LATINO	No	No	TUMOR FREE	Alive	20	[Not Applicable]	[Not Available]	[Not Available]	[Not Applicable]	2011	67	Cytology (e.g. Peritoneal or pleural fluid)	[Not Applicable]	Modified Radical Mastectomy	[Not Available]	Negative	[Not Available]	[Not Applicable]	[Not Available]	Axillary lymph node dissection alone	[Not Available]	NO	YES	10	0	[Not Available]	7th
TCGA-C8-A132	BRCA-A132-01A	training	v2.1	Alive	57	Positive	Positive	NA	NA	NA	NA	LumA	IDC	89e867de-d30e-4bfc-a453-0a76309dabd5	2011-04-15	YES	NO	-20471	FEMALE	Post (prior bilateral ovariectomy OR >12 mo since LMP with no prior hysterectomy)	ASIAN	NOT HISPANIC OR LATINO	No	No	TUMOR FREE	Alive	13	[Not Applicable]	[Not Available]	[Not Available]	[Not Applicable]	2010	56	Core needle biopsy	[Not Applicable]	Other	Modified Radical Masectomy	Negative	[Not Available]	[Not Applicable]	[Not Available]	Axillary lymph node dissection alone	[Not Available]	[Not Available]	YES	4	1	[Not Available]	6th
TCGA-E9-A248	BRCA-A248-01A	training	v2.1	Alive	59	[Not Evaluated]	[Not Evaluated]	NA	NA	NA	NA	Her2E	IDC	539bbbed-43fb-4fef-9c67-6406f58b186a	2011-03-22	YES	NO	-18684	FEMALE	Peri (6-12 months since last menstrual period)	WHITE	NOT HISPANIC OR LATINO	No	No	TUMOR FREE	Alive	22	[Not Applicable]	[Not Available]	[Not Available]	[Not Applicable]	2011	51	Cytology (e.g. Peritoneal or pleural fluid)	[Not Applicable]	Lumpectomy	[Not Available]	Negative	[Not Available]	[Not Applicable]	[Not Available]	Axillary lymph node dissection alone	[Not Available]	NO	YES	10	0	[Not Available]	7th
TCGA-AC-A23E	BRCA-A23E-01A	validation	enrollment	Alive	72	Positive	Positive	NA	NA	NA	NA	LumA	Other	e7bae6e7-f779-449d-92b9-66996041e00d	2011-07-18	[Not Available]	[Not Available]	-18500	FEMALE	[Not Available]	WHITE	[Not Available]	No	No	TUMOR FREE	Alive	72	[Not Applicable]	[Not Available]	[Not Available]	[Not Applicable]	2010	50	Core needle biopsy	[Not Applicable]	Modified Radical Mastectomy	[Not Available]	Negative	[Not Available]	[Not Applicable]	[Not Available]	Sentinel node biopsy alone	[Not Available]	[Not Available]	YES	2	1	[Not Available]	7th
TCGA-E9-A1R3	BRCA-A1R3-01A	training	v2.1	Alive	78	[Not Evaluated]	[Not Evaluated]	NA	NA	NA	NA	LumA	IDC	4922cddc-575c-4b8a-8245-ce5f6876760c	2011-07-28	YES	NO	-25693	FEMALE	Post (prior bilateral ovariectomy OR >12 mo since LMP with no prior hysterectomy)	WHITE	NOT HISPANIC OR LATINO	No	No	TUMOR FREE	Alive	64	[Not Applicable]	[Not Available]	[Not Available]	[Not Applicable]	2010	70	Core needle biopsy	[Not Applicable]	Modified Radical Mastectomy	[Not Available]	Negative	[Not Available]	[Not Applicable]	[Not Available]	Axillary lymph node dissection alone	[Not Available]	NO	YES	10	10	[Not Available]	7th
TCGA-E9-A1R6	BRCA-A1R6-01A	training	enrollment	Alive	84	[Not Evaluated]	[Not Evaluated]	NA	NA	NA	NA	LumA	IDC	4842bac3-abaa-4900-871f-f2c3ba6457f5	2011-07-28	YES	NO	-23347	FEMALE	Post (prior bilateral ovariectomy OR >12 mo since LMP with no prior hysterectomy)	WHITE	NOT HISPANIC OR LATINO	No	No	TUMOR FREE	Alive	84	[Not Applicable]	[Not Available]	[Not Available]	[Not Applicable]	2010	63	Cytology (e.g. Peritoneal or pleural fluid)	[Not Applicable]	Lumpectomy	[Not Available]	Negative	[Not Available]	[Not Applicable]	[Not Available]	Axillary lymph node dissection alone	[Not Available]	NO	YES	10	0	[Not Available]	7th
TCGA-E9-A1R5	BRCA-A1R5-01A	training	v2.1	Alive	92	[Not Evaluated]	[Not Evaluated]	NA	NA	NA	NA	LumA	IDC	23c21dea-3713-408f-ba56-f7c586e9f206	2011-07-28	YES	NO	-23116	FEMALE	Post (prior bilateral ovariectomy OR >12 mo since LMP with no prior hysterectomy)	WHITE	NOT HISPANIC OR LATINO	No	No	TUMOR FREE	Alive	42	[Not Applicable]	[Not Available]	[Not Available]	[Not Applicable]	2011	63	Cytology (e.g. Peritoneal or pleural fluid)	[Not Applicable]	Lumpectomy	[Not Available]	Negative	[Not Available]	[Not Applicable]	[Not Available]	Axillary lymph node dissection alone	[Not Available]	NO	YES	10	0	[Not Available]	7th
TCGA-E9-A1R4	BRCA-A1R4-01A	validation	v2.1	Alive	186	[Not Evaluated]	[Not Evaluated]	NA	NA	NA	NA	LumB	Mixed	b7a4df9a-4e25-4550-9c10-338ca1921c2f	2011-07-28	YES	NO	-24181	FEMALE	Post (prior bilateral ovariectomy OR >12 mo since LMP with no prior hysterectomy)	WHITE	NOT HISPANIC OR LATINO	No	No	TUMOR FREE	Alive	29	[Not Applicable]	[Not Available]	[Not Available]	[Not Applicable]	2011	66	Other method, specify:	Lumpectomy	[Not Available]	[Not Available]	Negative	[Not Available]	[Not Applicable]	[Not Available]	Axillary lymph node dissection alone	[Not Available]	NO	YES	10	0	[Not Available]	7th
TCGA-E9-A1RF	BRCA-A1RF-01A	validation	v2.1	Alive	200	[Not Evaluated]	[Not Evaluated]	NA	NA	NA	NA	LumA	Mixed	c694615c-b1c6-499c-8058-995633ebf948	2011-08-02	YES	NO	-25119	FEMALE	Post (prior bilateral ovariectomy OR >12 mo since LMP with no prior hysterectomy)	WHITE	NOT HISPANIC OR LATINO	No	No	TUMOR FREE	Alive	38	[Not Applicable]	[Not Available]	[Not Available]	[Not Applicable]	2011	68	Cytology (e.g. Peritoneal or pleural fluid)	[Not Applicable]	Modified Radical Mastectomy	[Not Available]	Negative	[Not Available]	[Not Applicable]	[Not Available]	Axillary lymph node dissection alone	[Not Available]	NO	YES	10	5	[Not Available]	7th
TCGA-PL-A8LZ	NA	NA	v4.0	Alive	302	[Not Evaluated]	[Not Evaluated]	NA	NA	NA	NA	Basal	NA	9087585F-E792-4F33-BAAA-56FFE0F745BE	2014-05-05	YES	NO	-10869	FEMALE	Pre (<6 months since LMP AND no prior bilateral ovariectomy AND not on estrogen replacement)	BLACK OR AFRICAN AMERICAN	NOT HISPANIC OR LATINO	No	No	TUMOR FREE	Alive	120	[Not Applicable]	NO	YES	[Not Applicable]	2013	29	Excisional Biopsy	[Not Applicable]	[Not Available]	[Not Available]	[Not Available]	[Not Available]	[Not Applicable]	[Not Available]	[Unknown]	[Not Available]	[Not Available]	[Unknown]	[Not Available]	[Not Available]	[Not Available]	7th
TCGA-AC-A62V	BRCA-A62V-01A	validation	v4.0	Dead	348	Positive	Positive	NA	NA	NA	NA	LumB	NA	D5F2B85A-94A9-4168-BBE8-149EC71342B0	2013-10-21	YES	NO	-21389	MALE	[Not Evaluated]	BLACK OR AFRICAN AMERICAN	NOT HISPANIC OR LATINO	No	No	WITH TUMOR	Alive	2	[Not Applicable]	[Unknown]	[Unknown]	[Not Applicable]	2013	58	Core needle biopsy	[Not Applicable]	Modified Radical Mastectomy	[Not Available]	Negative	[Not Available]	[Not Applicable]	[Not Available]	Axillary lymph node dissection alone	[Not Available]	NO	YES	17	3	[Not Available]	7th
TCGA-E9-A1QZ	BRCA-A1QZ-01A	training	v2.1	Alive	362	[Not Evaluated]	[Not Evaluated]	NA	NA	NA	NA	LumA	IDC	b6b932ce-6856-4d94-9e6c-16dfbe51906f	2011-07-28	YES	NO	-22397	FEMALE	Post (prior bilateral ovariectomy OR >12 mo since LMP with no prior hysterectomy)	WHITE	NOT HISPANIC OR LATINO	No	No	TUMOR FREE	Alive	0	[Not Applicable]	[Not Available]	[Not Available]	[Not Applicable]	2011	61	Tumor resection	[Not Applicable]	[Not Available]	[Not Available]	Negative	[Not Available]	[Not Applicable]	[Not Available]	Axillary lymph node dissection alone	[Not Available]	[Not Available]	YES	19	0	[Not Available]	7th
TCGA-AC-A6IX	BRCA-A6IX-01A	validation	v4.0	Alive	373	Positive	Positive	NA	NA	NA	NA	LumA	NA	7486A2B3-B09F-4E9C-9864-8B51B58D9FB3	2013-10-21	YES	NO	-17969	FEMALE	Peri (6-12 months since last menstrual period)	WHITE	NOT HISPANIC OR LATINO	No	No	TUMOR FREE	Alive	13	[Not Applicable]	[Unknown]	[Unknown]	[Not Applicable]	2013	49	Core needle biopsy	[Not Applicable]	Modified Radical Mastectomy	[Not Available]	Negative	[Not Available]	[Not Applicable]	[Not Available]	Axillary lymph node dissection alone	[Not Available]	NO	YES	21	19	[Not Available]	7th
TCGA-E9-A228	BRCA-A228-01A	validation	v2.1	Alive	381	[Not Evaluated]	[Not Evaluated]	NA	NA	NA	NA	LumB	Other	b95eef8a-205f-4cf8-9d3c-ae51d406e1e0	2011-08-02	YES	NO	-21294	FEMALE	Post (prior bilateral ovariectomy OR >12 mo since LMP with no prior hysterectomy)	WHITE	NOT HISPANIC OR LATINO	No	No	TUMOR FREE	Alive	0	[Not Applicable]	[Not Available]	[Not Available]	[Not Applicable]	2011	58	Tumor resection	[Not Applicable]	[Not Available]	[Not Available]	Negative	[Not Available]	[Not Applicable]	[Not Available]	Axillary lymph node dissection alone	[Not Available]	[Not Available]	YES	12	2	[Not Available]	7th
TCGA-E9-A229	BRCA-A229-01A	training	v2.1	Alive	405	[Not Evaluated]	[Not Evaluated]	NA	NA	NA	NA	LumA	IDC	cea9d8f9-e18c-4947-a461-5f712e3c1e6d	2011-08-02	YES	NO	-13817	FEMALE	Pre (<6 months since LMP AND no prior bilateral ovariectomy AND not on estrogen replacement)	WHITE	NOT HISPANIC OR LATINO	No	No	TUMOR FREE	Alive	0	[Not Applicable]	[Not Available]	[Not Available]	[Not Applicable]	2011	37	Tumor resection	[Not Applicable]	[Not Available]	[Not Available]	Negative	[Not Available]	[Not Applicable]	[Not Available]	Axillary lymph node dissection alone	[Not Available]	[Not Available]	YES	14	0	[Not Available]	7th
TCGA-AC-A62X	BRCA-A62X-01A	validation	v4.0	Alive	417	Positive	Negative	NA	NA	NA	NA	Basal	NA	5B2A4F11-CA46-4974-9420-59B4820920BF	2013-10-21	YES	NO	-26627	FEMALE	Post (prior bilateral ovariectomy OR >12 mo since LMP with no prior hysterectomy)	BLACK OR AFRICAN AMERICAN	NOT HISPANIC OR LATINO	Yes	No	TUMOR FREE	Alive	34	[Not Applicable]	[Unknown]	[Unknown]	[Not Applicable]	2013	72	Core needle biopsy	[Not Applicable]	Modified Radical Mastectomy	[Not Available]	Negative	[Not Available]	[Not Applicable]	[Not Available]	Axillary lymph node dissection alone	[Not Available]	NO	YES	10	0	[Not Available]	7th
TCGA-E9-A5UO	BRCA-A5UO-01A	validation	v4.0	Alive	420	[Not Evaluated]	[Not Evaluated]	NA	NA	NA	NA	LumB	Other	ED2617C3-5D3B-4688-9283-0F8A10E0B10D	2013-05-23	YES	NO	-15050	FEMALE	Pre (<6 months since LMP AND no prior bilateral ovariectomy AND not on estrogen replacement)	WHITE	NOT HISPANIC OR LATINO	No	No	TUMOR FREE	Alive	7	[Not Applicable]	[Unknown]	[Unknown]	[Not Applicable]	2012	41	Fine needle aspiration biopsy	[Not Applicable]	Other	Partial mastectomy	Negative	[Not Available]	[Not Applicable]	[Not Available]	Axillary lymph node dissection alone	[Not Available]	NO	YES	10	0	[Not Available]	7th
TCGA-E9-A5UP	BRCA-A5UP-01A	validation	v4.0	Alive	438	[Not Evaluated]	[Not Evaluated]	NA	NA	NA	NA	LumA	Other	A412B374-4D25-491F-B76F-DDAA989ACF59	2013-05-23	YES	NO	-23371	FEMALE	Post (prior bilateral ovariectomy OR >12 mo since LMP with no prior hysterectomy)	WHITE	NOT HISPANIC OR LATINO	No	No	TUMOR FREE	Alive	0	[Not Applicable]	[Unknown]	[Unknown]	Infiltrating papillary adenocarcinoma	2012	63	Tumor resection	[Not Applicable]	[Not Available]	[Not Available]	Negative	[Not Available]	[Not Applicable]	[Not Available]	Axillary lymph node dissection alone	[Not Available]	NO	YES	10	0	[Not Available]	7th
TCGA-E9-A243	BRCA-A243-01A	training	v4.0	Alive	519	[Not Evaluated]	[Not Evaluated]	NA	NA	NA	NA	Basal	IDC	d4a1ecdc-399c-4f82-aa7a-68a0c82ded3f	2011-08-17	YES	NO	-19035	FEMALE	Peri (6-12 months since last menstrual period)	WHITE	NOT HISPANIC OR LATINO	No	No	[Not Available]	Alive	43	[Not Applicable]	[Not Available]	[Not Available]	[Not Applicable]	2011	52	Cytology (e.g. Peritoneal or pleural fluid)	[Not Applicable]	Lumpectomy	[Not Available]	Negative	[Not Available]	[Not Applicable]	[Not Available]	Axillary lymph node dissection alone	[Not Available]	NO	YES	10	0	[Not Available]	7th
TCGA-B6-A0WW	BRCA-A0WW-01A	training	v2.1	Dead	558	Positive	Positive	NA	NA	NA	NA	LumB	IDC	f02931f8-d72a-481d-b532-8b141dab115f	2010-12-14	NO	YES	-21479	FEMALE	Indeterminate (neither Pre or Postmenopausal)	BLACK OR AFRICAN AMERICAN	NOT HISPANIC OR LATINO	No	No	WITH TUMOR	Dead	547	558	[Not Available]	[Not Available]	[Not Applicable]	1997	58	Incisional Biopsy	[Not Applicable]	Simple Mastectomy	[Not Available]	Negative	[Not Available]	[Not Applicable]	[Not Available]	Axillary lymph node dissection alone	[Not Available]	NO	[Not Available]	18	5	[Not Available]	[Not Available]
TCGA-E9-A1R7	BRCA-A1R7-01A	training	v2.1	Alive	645	[Not Evaluated]	[Not Evaluated]	NA	NA	NA	NA	LumB	IDC	2680da86-c977-4611-b75f-df015283c023	2011-07-28	YES	NO	-23397	FEMALE	Post (prior bilateral ovariectomy OR >12 mo since LMP with no prior hysterectomy)	WHITE	NOT HISPANIC OR LATINO	No	No	TUMOR FREE	Alive	34	[Not Applicable]	[Not Available]	[Not Available]	[Not Applicable]	2011	64	Cytology (e.g. Peritoneal or pleural fluid)	[Not Applicable]	Lumpectomy	[Not Available]	Negative	[Not Available]	[Not Applicable]	[Not Available]	Axillary lymph node dissection alone	[Not Available]	NO	YES	10	0	[Not Available]	7th
TCGA-E9-A1RG	BRCA-A1RG-01A	validation	v4.0	Alive	647	[Not Evaluated]	[Not Evaluated]	NA	NA	NA	NA	LumB	NA	8744733a-7b46-43aa-bdef-64876816adbb	2011-08-02	YES	NO	-22788	FEMALE	Post (prior bilateral ovariectomy OR >12 mo since LMP with no prior hysterectomy)	WHITE	NOT HISPANIC OR LATINO	No	No	TUMOR FREE	Alive	35	[Not Applicable]	[Not Available]	[Not Available]	[Not Applicable]	2011	62	Cytology (e.g. Peritoneal or pleural fluid)	[Not Applicable]	Lumpectomy	[Not Available]	Negative	[Not Available]	[Not Applicable]	[Not Available]	Axillary lymph node dissection alone	[Not Available]	NO	YES	10	4	[Not Available]	7th
TCGA-B6-A0WX	BRCA-A0WX-01A	validation	v2.1	Dead	653	Negative	Negative	NA	NA	NA	NA	Basal	Other	a482fc4c-ff1d-46a0-a968-7df06422cc4b	2010-12-14	NO	YES	-14770	FEMALE	Pre (<6 months since LMP AND no prior bilateral ovariectomy AND not on estrogen replacement)	BLACK OR AFRICAN AMERICAN	NOT HISPANIC OR LATINO	No	No	WITH TUMOR	Dead	[Not Available]	653	[Not Available]	[Not Available]	Plemomorphic/lobular	1998	40	Excisional Biopsy	[Not Applicable]	[Not Available]	[Not Available]	Negative	[Not Available]	[Not Applicable]	[Not Available]	Axillary lymph node dissection alone	[Not Available]	NO	[Not Available]	21	9	[Not Available]	[Not Available]
TCGA-E9-A24A	BRCA-A24A-01A	training	v4.0	Alive	747	[Not Evaluated]	[Not Evaluated]	NA	NA	NA	NA	LumA	IDC	9f3cc92b-fa22-478e-a2e4-6b4c8afb93d6	2011-03-22	YES	NO	-25370	FEMALE	Post (prior bilateral ovariectomy OR >12 mo since LMP with no prior hysterectomy)	WHITE	NOT HISPANIC OR LATINO	No	No	TUMOR FREE	Alive	11	[Not Applicable]	[Not Available]	[Not Available]	[Not Applicable]	2011	69	Other method, specify:	Lumpectomy	[Not Available]	[Not Available]	Negative	[Not Available]	[Not Applicable]	[Not Available]	Axillary lymph node dissection alone	[Not Available]	NO	YES	10	1	[Not Available]	7th
TCGA-AC-A2FM	BRCA-A2FM-01A	validation	enrollment	Dead	792	[Not Evaluated]	[Not Evaluated]	NA	NA	NA	NA	LumA	Mixed	B6B1DC9A-91F4-4B0A-AFD5-62C9A90C0D5E	2012-02-22	NO	YES	-31805	FEMALE	Post (prior bilateral ovariectomy OR >12 mo since LMP with no prior hysterectomy)	WHITE	NOT HISPANIC OR LATINO	No	No	WITH TUMOR	Dead	[Not Available]	792	[Not Available]	[Not Available]	[Not Applicable]	2004	87	Core needle biopsy	[Not Applicable]	Modified Radical Mastectomy	[Not Available]	Negative	[Not Available]	[Not Applicable]	[Not Available]	Sentinel node biopsy alone	[Not Available]	YES	YES	2	0	0	6th
TCGA-E9-A3HO	BRCA-A3HO-01A	validation	v4.0	Alive	793	[Not Evaluated]	[Not Evaluated]	NA	NA	NA	NA	LumB	Mixed	807B62ED-D3F7-4211-83BE-754386FF2C96	2012-02-20	YES	NO	-18046	FEMALE	Pre (<6 months since LMP AND no prior bilateral ovariectomy AND not on estrogen replacement)	WHITE	NOT HISPANIC OR LATINO	No	No	TUMOR FREE	Alive	19	[Not Applicable]	[Not Available]	[Not Available]	[Not Applicable]	2011	49	Cytology (e.g. Peritoneal or pleural fluid)	[Not Applicable]	Modified Radical Mastectomy	[Not Available]	Negative	[Not Available]	[Not Applicable]	[Not Available]	Axillary lymph node dissection alone	[Not Available]	NO	YES	10	0	[Not Available]	7th
TCGA-E9-A247	BRCA-A247-01A	validation	v4.0	Alive	828	[Not Evaluated]	[Not Evaluated]	NA	NA	NA	NA	LumA	Mixed	636b0a90-c8c2-4ad6-a77d-6cd428a826d1	2011-08-18	YES	NO	-21562	FEMALE	Post (prior bilateral ovariectomy OR >12 mo since LMP with no prior hysterectomy)	WHITE	NOT HISPANIC OR LATINO	No	No	TUMOR FREE	Alive	13	[Not Applicable]	[Not Available]	[Not Available]	[Not Applicable]	2011	59	Other method, specify:	Lumpectomy	[Not Available]	[Not Available]	Negative	[Not Available]	[Not Applicable]	[Not Available]	Axillary lymph node dissection alone	[Not Available]	[Not Available]	YES	10	0	[Not Available]	7th
TCGA-E9-A1R0	BRCA-A1R0-01A	training	v4.0	Alive	860	[Not Evaluated]	[Not Evaluated]	NA	NA	NA	NA	LumA	IDC	f2da1d3f-f226-4c99-a97e-9b26f67d7a5d	2011-07-28	YES	NO	-21394	FEMALE	Post (prior bilateral ovariectomy OR >12 mo since LMP with no prior hysterectomy)	WHITE	NOT HISPANIC OR LATINO	No	No	TUMOR FREE	Alive	0	[Not Applicable]	[Not Available]	[Not Available]	[Not Applicable]	2011	58	Tumor resection	[Not Applicable]	[Not Available]	[Not Available]	[Not Available]	[Not Available]	[Not Applicable]	[Not Available]	Axillary lymph node dissection alone	[Not Available]	[Not Available]	YES	12	1	[Not Available]	7th
TCGA-B6-A0X4	BRCA-A0X4-01A	training	v2.1	Dead	860	Positive	Positive	NA	NA	NA	NA	LumA	IDC	4e42fdc5-2a8b-49e9-87ef-6db7a6692d08	2010-12-14	NO	YES	-22688	FEMALE	Post (prior bilateral ovariectomy OR >12 mo since LMP with no prior hysterectomy)	WHITE	NOT HISPANIC OR LATINO	No	No	WITH TUMOR	Dead	[Not Available]	860	[Not Available]	[Not Available]	[Not Applicable]	1996	62	Incisional Biopsy	[Not Applicable]	Modified Radical Mastectomy	[Not Available]	Negative	[Not Available]	[Not Applicable]	[Not Available]	Axillary lymph node dissection alone	[Not Available]	NO	[Not Available]	21	2	[Not Available]	[Not Available]
TCGA-E9-A2JS	BRCA-A2JS-01A	validation	v4.0	Dead	904	[Not Evaluated]	[Not Evaluated]	NA	NA	NA	NA	LumB	ILC	4A831893-F4CA-4357-A756-B5E954E35DD7	2011-12-20	YES	NO	-26407	FEMALE	Post (prior bilateral ovariectomy OR >12 mo since LMP with no prior hysterectomy)	WHITE	NOT HISPANIC OR LATINO	No	No	TUMOR FREE	Alive	13	[Not Applicable]	[Not Available]	[Not Available]	[Not Applicable]	2011	72	Cytology (e.g. Peritoneal or pleural fluid)	[Not Applicable]	Lumpectomy	[Not Available]	Negative	[Not Available]	[Not Applicable]	[Not Available]	Axillary lymph node dissection alone	[Not Available]	NO	YES	10	1	[Not Available]	7th
TCGA-E9-A3QA	BRCA-A3QA-01A	validation	v4.0	Alive	918	[Not Evaluated]	[Not Evaluated]	NA	NA	NA	NA	Basal	Other	F3CB557D-23E4-4FD1-81CA-DB1A3F56D56E	2012-04-30	YES	NO	-12142	FEMALE	Pre (<6 months since LMP AND no prior bilateral ovariectomy AND not on estrogen replacement)	WHITE	NOT HISPANIC OR LATINO	No	No	TUMOR FREE	Alive	19	[Not Applicable]	[Not Available]	[Not Available]	[Not Applicable]	2011	33	Tumor resection	[Not Applicable]	[Not Available]	[Not Available]	Negative	[Not Available]	[Not Applicable]	[Not Available]	Axillary lymph node dissection alone	[Not Available]	[Not Available]	YES	14	0	[Not Available]	7th
TCGA-E9-A1RA	BRCA-A1RA-01A	validation	v4.0	Alive	976	[Not Evaluated]	[Not Evaluated]	NA	NA	NA	NA	LumA	NA	4b4e4ea8-6eb9-49ad-b880-c5065fe6517f	2011-07-28	YES	NO	-17699	FEMALE	Pre (<6 months since LMP AND no prior bilateral ovariectomy AND not on estrogen replacement)	WHITE	NOT HISPANIC OR LATINO	No	No	TUMOR FREE	Alive	29	[Not Applicable]	[Not Available]	[Not Available]	[Not Applicable]	2011	48	Other method, specify:	Lumpectomy	[Not Available]	[Not Available]	Negative	[Not Available]	[Not Applicable]	[Not Available]	Axillary lymph node dissection alone	[Not Available]	NO	YES	10	0	[Not Available]	7th
TCGA-E9-A1RB	BRCA-A1RB-01A	validation	v4.0	Dead	976	[Not Evaluated]	[Not Evaluated]	NA	NA	NA	NA	LumB	Other	94b95984-b2fb-4e42-8887-45e7086c3179	2011-07-28	YES	NO	-14755	FEMALE	Pre (<6 months since LMP AND no prior bilateral ovariectomy AND not on estrogen replacement)	WHITE	NOT HISPANIC OR LATINO	No	No	TUMOR FREE	Alive	21	[Not Applicable]	[Not Available]	[Not Available]	[Not Applicable]	2011	40	Cytology (e.g. Peritoneal or pleural fluid)	[Not Applicable]	Modified Radical Mastectomy	[Not Available]	Negative	[Not Available]	[Not Applicable]	[Not Available]	Axillary lymph node dissection alone	[Not Available]	NO	YES	10	0	0	7th
TCGA-E9-A226	BRCA-A226-01A	training	v4.0	Alive	1038	[Not Evaluated]	[Not Evaluated]	NA	NA	NA	NA	LumB	IDC	dd67408e-46ba-4573-9415-d4814e9f84de	2011-08-03	YES	NO	-16511	FEMALE	Pre (<6 months since LMP AND no prior bilateral ovariectomy AND not on estrogen replacement)	WHITE	NOT HISPANIC OR LATINO	No	No	TUMOR FREE	Alive	16	[Not Applicable]	[Not Available]	[Not Available]	[Not Applicable]	2011	45	Cytology (e.g. Peritoneal or pleural fluid)	[Not Applicable]	Modified Radical Mastectomy	[Not Available]	Negative	[Not Available]	[Not Applicable]	[Not Available]	Axillary lymph node dissection alone	[Not Available]	NO	YES	10	6	[Not Available]	7th
TCGA-E9-A1RH	BRCA-A1RH-01A	training	v4.0	Alive	1052	[Not Evaluated]	[Not Evaluated]	NA	NA	NA	NA	Her2E	IDC	408cb583-6dc3-4698-8bd2-e284042bd5ef	2011-08-02	YES	NO	-23224	FEMALE	Post (prior bilateral ovariectomy OR >12 mo since LMP with no prior hysterectomy)	WHITE	NOT HISPANIC OR LATINO	No	No	TUMOR FREE	Alive	14	[Not Applicable]	[Not Available]	[Not Available]	[Not Applicable]	2011	63	Cytology (e.g. Peritoneal or pleural fluid)	[Not Applicable]	Lumpectomy	[Not Available]	Negative	[Not Available]	[Not Applicable]	[Not Available]	Axillary lymph node dissection alone	[Not Available]	NO	YES	10	0	[Not Available]	7th
TCGA-E9-A1RE	BRCA-A1RE-01A	training	v4.0	Alive	1054	[Not Evaluated]	[Not Evaluated]	NA	NA	NA	NA	LumB	IDC	24046547-d038-4616-b190-52ac93f4965f	2011-07-28	YES	NO	-27392	FEMALE	Post (prior bilateral ovariectomy OR >12 mo since LMP with no prior hysterectomy)	WHITE	NOT HISPANIC OR LATINO	No	No	TUMOR FREE	Alive	47	[Not Applicable]	[Not Available]	[Not Available]	[Not Applicable]	2011	74	Cytology (e.g. Peritoneal or pleural fluid)	[Not Applicable]	Modified Radical Mastectomy	[Not Available]	Negative	[Not Available]	[Not Applicable]	[Not Available]	Axillary lymph node dissection alone	[Not Available]	NO	YES	10	9	[Not Available]	7th
TCGA-A7-A0CH	BRCA-A0CH-01A	training	v4.0	Alive	1079	[Not Evaluated]	[Not Evaluated]	NA	NA	NA	NA	LumA	IDC	9de678e5-67ed-4453-a98b-7ac351d5d0f1	2010-10-04	YES	NO	-29104	FEMALE	Post (prior bilateral ovariectomy OR >12 mo since LMP with no prior hysterectomy)	WHITE	NOT HISPANIC OR LATINO	No	No	TUMOR FREE	Alive	162	[Not Applicable]	[Not Available]	[Not Available]	[Not Applicable]	2009	79	Core needle biopsy	[Not Applicable]	Simple Mastectomy	[Not Available]	Negative	[Not Available]	[Not Applicable]	[Not Available]	Sentinel node biopsy alone	[Not Available]	YES	[Not Available]	2	0	0	[Not Available]
TCGA-E9-A1RI	BRCA-A1RI-01A	training	v4.0	Alive	1084	[Not Evaluated]	[Not Evaluated]	NA	NA	NA	NA	LumA	IDC	dd3bfb26-b534-4917-9c4d-9fe7b6477762	2011-07-28	YES	NO	-15942	FEMALE	Pre (<6 months since LMP AND no prior bilateral ovariectomy AND not on estrogen replacement)	WHITE	NOT HISPANIC OR LATINO	No	No	TUMOR FREE	Alive	48	[Not Applicable]	[Not Available]	[Not Available]	Infiltrating ductal and lobular carcinoma	2011	43	Cytology (e.g. Peritoneal or pleural fluid)	[Not Applicable]	Modified Radical Mastectomy	[Not Available]	Negative	[Not Available]	[Not Applicable]	[Not Available]	Axillary lymph node dissection alone	[Not Available]	NO	YES	10	5	[Not Available]	7th
TCGA-BH-A1FH	BRCA-A1FH-01A	training	enrollment	Dead	1123	Positive	Negative	NA	NA	NA	NA	LumA	IDC	1783cac1-253a-40af-a9ac-48dfb20e1ab8	2011-09-08	NO	YES	-17172	FEMALE	[Not Available]	WHITE	NOT HISPANIC OR LATINO	No	No	WITH TUMOR	Dead	[Not Available]	1123	[Not Available]	[Not Available]	[Not Applicable]	1998	47	Core needle biopsy	[Not Applicable]	Modified Radical Mastectomy	[Not Available]	[Not Available]	[Not Available]	[Not Applicable]	[Not Available]	[Not Available]	[Not Available]	[Not Available]	YES	13	8	[Not Available]	5th
TCGA-BH-A203	BRCA-A203-01A	training	enrollment	Dead	1174	[Not Evaluated]	[Not Evaluated]	NA	NA	NA	NA	Her2E	IDC	b3264748-947a-43aa-b227-b294fbcc8447	2011-09-08	NO	YES	-28609	FEMALE	Post (prior bilateral ovariectomy OR >12 mo since LMP with no prior hysterectomy)	WHITE	NOT HISPANIC OR LATINO	No	No	WITH TUMOR	Dead	[Not Available]	1174	[Not Available]	[Not Available]	[Not Applicable]	1996	78	[Not Available]	[Not Applicable]	Other	segmental mastectomy with axillary dissection	[Not Available]	[Not Available]	[Not Applicable]	[Not Available]	[Not Available]	[Not Available]	[Not Available]	YES	39	35	[Not Available]	5th
TCGA-E9-A1RC	BRCA-A1RC-01A	training	v2.1	Alive	1224	[Not Evaluated]	[Not Evaluated]	NA	NA	NA	NA	LumA	IDC	5cdae21d-eee5-478f-932a-0f51fcf5f031	2011-07-28	YES	NO	-20795	FEMALE	Post (prior bilateral ovariectomy OR >12 mo since LMP with no prior hysterectomy)	WHITE	NOT HISPANIC OR LATINO	No	No	TUMOR FREE	Alive	1224	[Not Applicable]	[Not Available]	[Not Available]	Infiltrating ductal and lobular carcinoma	2007	56	Cytology (e.g. Peritoneal or pleural fluid)	[Not Applicable]	Modified Radical Mastectomy	[Not Available]	Negative	[Not Available]	[Not Applicable]	[Not Available]	Axillary lymph node dissection alone	[Not Available]	NO	YES	10	10	0	7th
TCGA-BH-A1FM	BRCA-A1FM-01A	training	enrollment	Dead	1388	Positive	Negative	NA	NA	NA	NA	LumB	IDC	7eb18190-5a41-4637-9783-f81bbde499e4	2011-09-08	NO	YES	-16289	FEMALE	[Not Available]	WHITE	NOT HISPANIC OR LATINO	No	No	[Not Available]	Dead	[Not Available]	1388	[Not Available]	[Not Available]	[Not Applicable]	1998	44	Core needle biopsy	[Not Applicable]	Modified Radical Mastectomy	with axillary node dissection	[Not Available]	[Not Available]	[Not Applicable]	[Not Available]	[Not Available]	[Not Available]	[Not Available]	YES	10	8	[Not Available]	5th
TCGA-WT-AB41	NA	NA	v4.0	Alive	1611	Positive	Positive	NA	NA	NA	NA	LumA	NA	E7DB08A7-B439-4230-8DC4-1B54AF4736C4	2014-07-16	NO	YES	[Not Available]	FEMALE	Post (prior bilateral ovariectomy OR >12 mo since LMP with no prior hysterectomy)	BLACK OR AFRICAN AMERICAN	NOT HISPANIC OR LATINO	Yes	No	TUMOR FREE	Alive	1550	[Not Applicable]	NO	YES	[Not Applicable]	2010	55	Core needle biopsy	[Not Applicable]	Modified Radical Mastectomy	[Not Available]	Negative	[Not Available]	[Not Applicable]	[Not Available]	No axillary staging	[Not Available]	[Not Available]	YES	2	1	[Not Available]	7th
TCGA-BH-A1FL	BRCA-A1FL-01A	validation	enrollment	Dead	1673	Positive	Positive	NA	NA	NA	NA	LumA	Mixed	14d1d84e-99e1-41ad-8892-3b4da3d4f948	2011-09-08	NO	YES	-25558	FEMALE	[Not Available]	WHITE	NOT HISPANIC OR LATINO	No	No	WITH TUMOR	Dead	[Not Available]	1673	[Not Available]	[Not Available]	[Not Applicable]	1998	69	Fine needle aspiration biopsy	[Not Applicable]	Other	needle directed right breast biopsy with left segmental mastectomy with axillary lymph node dissection	[Not Available]	[Not Available]	[Not Applicable]	[Not Available]	[Not Available]	[Not Available]	[Not Available]	YES	22	4	[Not Available]	5th
TCGA-BH-A208	BRCA-A208-01A	validation	enrollment	Dead	1759	[Not Evaluated]	[Not Evaluated]	NA	NA	NA	NA	Normal	IDC	ddcbdac6-9e43-4146-a611-d033125eba14	2011-09-08	NO	YES	-17715	FEMALE	[Not Available]	WHITE	NOT HISPANIC OR LATINO	No	No	TUMOR FREE	Dead	[Not Available]	1759	[Not Available]	[Not Available]	[Not Applicable]	1995	48	Core needle biopsy	[Not Applicable]	Other	left mastectomy with reconstruction tissue expand with axillary nodes dissection	[Not Available]	[Not Available]	[Not Applicable]	[Not Available]	[Not Available]	[Not Available]	[Not Available]	YES	15	3	[Not Available]	5th
TCGA-B6-A0X7	BRCA-A0X7-01A	validation	v2.1	Dead	1791	Positive	Positive	NA	NA	NA	NA	LumA	ILC	5b9a5cd2-5ec8-48a0-b9f2-da9bede0b089	2010-12-14	NO	YES	-22713	FEMALE	Post (prior bilateral ovariectomy OR >12 mo since LMP with no prior hysterectomy)	WHITE	NOT HISPANIC OR LATINO	No	No	[Not Available]	Dead	[Not Available]	1791	[Not Available]	[Not Available]	Ductal/Lobular	1994	62	Excisional Biopsy	[Not Applicable]	Simple Mastectomy	[Not Available]	Negative	[Not Available]	[Not Applicable]	[Not Available]	No axillary staging	[Not Available]	NO	[Not Available]	0	[Not Available]	[Not Available]	[Not Available]
TCGA-BH-A1FJ	BRCA-A1FJ-01A	validation	enrollment	Dead	1927	Negative	Positive	NA	NA	NA	NA	LumB	Other	f6581eee-61b9-43d4-ab0d-ce5ce3ba1c74	2011-09-08	NO	YES	-24262	FEMALE	[Not Available]	WHITE	NOT HISPANIC OR LATINO	No	No	[Not Available]	Dead	[Not Available]	1927	[Not Available]	[Not Available]	[Not Applicable]	1998	66	Core needle biopsy	[Not Applicable]	Modified Radical Mastectomy	[Not Available]	[Not Available]	[Not Available]	[Not Applicable]	[Not Available]	[Not Available]	[Not Available]	[Not Available]	YES	35	6	[Not Available]	5th
TCGA-AR-A0U0	BRCA-A0U0-01A	training	v4.0	Alive	1988	Negative	Negative	NA	NA	NA	NA	Basal	IDC	e3c336f5-c32f-4c5d-81fb-e2408ae145b2	2011-03-07	NO	YES	-26993	FEMALE	Post (prior bilateral ovariectomy OR >12 mo since LMP with no prior hysterectomy)	WHITE	[Not Available]	No	No	[Not Available]	Alive	8	[Not Applicable]	[Not Available]	[Not Available]	[Not Applicable]	2004	73	Core needle biopsy	[Not Applicable]	Simple Mastectomy	[Not Available]	Negative	[Not Available]	[Not Applicable]	[Not Available]	Sentinel lymph node biopsy plus axillary dissection	[Not Available]	YES	[Not Available]	4	0	2	[Not Available]
TCGA-B6-A0X5	BRCA-A0X5-01A	training	v2.1	Dead	2097	Positive	Positive	NA	NA	NA	NA	LumB	IDC	4e6edfe6-adcb-4c12-8ff4-38a79f5887e8	2010-12-14	NO	YES	-22380	FEMALE	Post (prior bilateral ovariectomy OR >12 mo since LMP with no prior hysterectomy)	BLACK OR AFRICAN AMERICAN	NOT HISPANIC OR LATINO	No	No	WITH TUMOR	Dead	[Not Available]	2097	[Not Available]	[Not Available]	[Not Applicable]	1995	61	[Not Available]	[Not Applicable]	Modified Radical Mastectomy	[Not Available]	Negative	[Not Available]	[Not Applicable]	[Not Available]	Axillary lymph node dissection alone	[Not Available]	NO	[Not Available]	14	3	[Not Available]	[Not Available]
TCGA-BH-A1FN	BRCA-A1FN-01A	training	enrollment	Dead	2192	Positive	Positive	NA	NA	NA	NA	LumB	IDC	6dd0dd7b-62ff-4fd1-a99a-b265f1a91dca	2011-09-08	NO	YES	-12525	FEMALE	[Not Available]	WHITE	NOT HISPANIC OR LATINO	No	No	WITH TUMOR	Dead	[Not Available]	2192	[Not Available]	[Not Available]	[Not Applicable]	1997	34	Fine needle aspiration biopsy	[Not Applicable]	Other	segmental mastectomy with axillary lymph node dissection	[Not Available]	[Not Available]	[Not Applicable]	[Not Available]	[Not Available]	[Not Available]	[Not Available]	YES	29	0	[Not Available]	5th
TCGA-BH-A1FU	BRCA-A1FU-01A	validation	enrollment	Dead	2192	Negative	Negative	NA	NA	NA	NA	Normal	Other	c348a9b3-c901-4384-a222-144387bac0c5	2011-09-08	NO	YES	-16174	FEMALE	[Not Available]	WHITE	NOT HISPANIC OR LATINO	No	No	WITH TUMOR	Dead	[Not Available]	2192	[Not Available]	[Not Available]	[Not Applicable]	1997	44	Fine needle aspiration biopsy	[Not Applicable]	Modified Radical Mastectomy	with axillary node dissection	[Not Available]	[Not Available]	[Not Applicable]	[Not Available]	[Not Available]	[Not Available]	[Not Available]	YES	5	0	[Not Available]	5th
TCGA-BH-A1FE	BRCA-A1FE-01A	training	enrollment	Dead	2273	Positive	Positive	NA	NA	NA	NA	LumA	IDC	4aa68586-6331-4795-b40c-859386640df6	2011-09-08	NO	YES	-11650	FEMALE	[Not Available]	WHITE	NOT HISPANIC OR LATINO	No	No	WITH TUMOR	Dead	[Not Available]	2273	[Not Available]	[Not Available]	[Not Applicable]	1998	31	Core needle biopsy	[Not Applicable]	Modified Radical Mastectomy	[Not Available]	[Not Available]	[Not Available]	[Not Applicable]	[Not Available]	[Not Available]	[Not Available]	[Not Available]	YES	12	1	[Not Available]	5th
TCGA-B6-A0I1	BRCA-A0I1-01A	validation	enrollment	Dead	2361	Negative	Negative	NA	NA	NA	NA	Basal	NA	5DD423E8-FEAA-4568-A750-500948C41D6C	2012-01-11	NO	YES	-26902	FEMALE	Post (prior bilateral ovariectomy OR >12 mo since LMP with no prior hysterectomy)	BLACK OR AFRICAN AMERICAN	NOT HISPANIC OR LATINO	No	No	TUMOR FREE	Dead	[Not Available]	2361	[Not Available]	[Not Available]	[Not Applicable]	1998	73	Incisional Biopsy	[Not Applicable]	Modified Radical Mastectomy	[Not Available]	Negative	[Not Available]	[Not Applicable]	[Not Available]	Axillary lymph node dissection alone	[Not Available]	NO	YES	7	0	[Not Available]	5th
TCGA-B6-A0WV	BRCA-A0WV-01A	training	v2.1	Dead	2422	Positive	Positive	NA	NA	NA	NA	LumB	IDC	7588a286-6935-424a-bc5f-92e24c83eb37	2010-12-14	NO	YES	-24798	FEMALE	Post (prior bilateral ovariectomy OR >12 mo since LMP with no prior hysterectomy)	WHITE	NOT HISPANIC OR LATINO	No	No	TUMOR FREE	Dead	[Not Available]	2422	[Not Available]	[Not Available]	[Not Applicable]	1995	67	Incisional Biopsy	[Not Applicable]	Lumpectomy	[Not Available]	Negative	[Not Available]	[Not Applicable]	[Not Available]	Axillary lymph node dissection alone	[Not Available]	NO	[Not Available]	7	4	[Not Available]	[Not Available]
TCGA-BH-A204	BRCA-A204-01A	training	enrollment	Dead	2534	[Not Evaluated]	[Not Evaluated]	NA	NA	NA	NA	LumB	IDC	05135396-df5c-49db-b34e-f4add5b65a2b	2011-09-08	NO	YES	-29529	FEMALE	Post (prior bilateral ovariectomy OR >12 mo since LMP with no prior hysterectomy)	WHITE	NOT HISPANIC OR LATINO	No	No	[Not Available]	Dead	[Not Available]	2534	[Not Available]	[Not Available]	[Not Applicable]	1996	80	Fine needle aspiration biopsy	[Not Applicable]	Modified Radical Mastectomy	[Not Available]	[Not Available]	[Not Available]	[Not Applicable]	[Not Available]	[Not Available]	[Not Available]	[Not Available]	YES	16	2	[Not Available]	5th
TCGA-B6-A0WS	BRCA-A0WS-01A	training	v2.1	Dead	2965	Positive	Positive	NA	NA	NA	NA	LumA	IDC	197741de-a098-4f04-bb37-8ea8b3bb39bc	2011-03-15	NO	YES	-21230	FEMALE	Indeterminate (neither Pre or Postmenopausal)	BLACK OR AFRICAN AMERICAN	NOT HISPANIC OR LATINO	No	No	TUMOR FREE	Dead	[Not Available]	2965	[Not Available]	[Not Available]	[Not Applicable]	1996	58	Fine needle aspiration biopsy	[Not Applicable]	Lumpectomy	[Not Available]	Positive	[Not Evaluated]	[Not Applicable]	Negative	No axillary staging	[Not Available]	NO	NO	[Not Available]	[Not Available]	[Not Available]	6th
TCGA-B6-A0IP	BRCA-A0IP-01A	validation	v2.1	Alive	3374	Positive	Positive	NA	NA	NA	NA	LumA	ILC	1402082d-25c9-4148-8a1e-f58450b706bb	2010-11-02	NO	YES	-27047	FEMALE	Post (prior bilateral ovariectomy OR >12 mo since LMP with no prior hysterectomy)	WHITE	NOT HISPANIC OR LATINO	No	No	TUMOR FREE	Alive	3374	[Not Applicable]	[Not Available]	[Not Available]	[Not Applicable]	1997	74	Fine needle aspiration biopsy	[Not Applicable]	Modified Radical Mastectomy	[Not Available]	Negative	[Not Available]	[Not Applicable]	[Not Available]	Axillary lymph node dissection alone	[Not Available]	NO	YES	16	0	[Not Available]	[Not Available]
TCGA-B6-A0IH	BRCA-A0IH-01A	validation	v2.1	Dead	3418	Positive	Positive	NA	NA	NA	NA	LumA	ILC	2476dda9-da2a-4242-9642-b92b8b9b1c79	2011-03-15	NO	YES	-29907	FEMALE	Post (prior bilateral ovariectomy OR >12 mo since LMP with no prior hysterectomy)	WHITE	NOT HISPANIC OR LATINO	No	No	[Not Available]	Dead	[Not Available]	3418	[Not Available]	[Not Available]	[Not Applicable]	1995	81	Excisional Biopsy	[Not Applicable]	Other	Excisional biopsy	Positive	Modified radical mastectomy	[Not Applicable]	Negative	Axillary lymph node dissection alone	[Not Available]	NO	YES	27	25	[Not Available]	6th
TCGA-B6-A0WY	BRCA-A0WY-01A	training	v2.1	Dead	3461	Positive	Negative	NA	NA	NA	NA	LumA	IDC	f475d460-75cd-4fe9-aa54-c90be12b4ef8	2010-12-14	NO	YES	-14778	FEMALE	Pre (<6 months since LMP AND no prior bilateral ovariectomy AND not on estrogen replacement)	WHITE	NOT HISPANIC OR LATINO	No	No	WITH TUMOR	Dead	[Not Available]	3461	[Not Available]	[Not Available]	[Not Applicable]	1996	40	Core needle biopsy	[Not Applicable]	Lumpectomy	[Not Available]	Negative	[Not Available]	[Not Applicable]	[Not Available]	Axillary lymph node dissection alone	[Not Available]	NO	[Not Available]	21	3	[Not Available]	[Not Available]
TCGA-B6-A0WZ	BRCA-A0WZ-01A	training	v2.1	Alive	3941	Positive	Positive	NA	NA	NA	NA	LumA	IDC	08740d7f-5a5e-4dfa-bd48-7fbf228a7a28	2010-12-14	NO	YES	-18584	FEMALE	Indeterminate (neither Pre or Postmenopausal)	BLACK OR AFRICAN AMERICAN	NOT HISPANIC OR LATINO	No	No	TUMOR FREE	Alive	3941	[Not Applicable]	[Not Available]	[Not Available]	[Not Applicable]	1996	50	Fine needle aspiration biopsy	[Not Applicable]	Simple Mastectomy	[Not Available]	Negative	[Not Available]	[Not Applicable]	[Not Available]	Axillary lymph node dissection alone	[Not Available]	NO	[Not Available]	21	11	[Not Available]	[Not Available]
TCGA-B6-A0X0	BRCA-A0X0-01A	validation	v2.1	Dead	3945	Positive	Positive	NA	NA	NA	NA	LumA	Other	1e68e760-a4cf-4100-bf9c-e50fa8d126f6	2011-03-15	NO	YES	-19802	FEMALE	Indeterminate (neither Pre or Postmenopausal)	WHITE	NOT HISPANIC OR LATINO	No	No	[Not Available]	Dead	[Not Available]	3945	[Not Available]	[Not Available]	Cribiform	1996	54	Excisional Biopsy	[Not Applicable]	[Not Available]	[Not Available]	Negative	[Not Available]	[Not Applicable]	Negative	Axillary lymph node dissection alone	[Not Available]	NO	YES	31	0	[Not Available]	6th
TCGA-BH-A209	BRCA-A209-01A	validation	enrollment	Dead	3959	Positive	Positive	NA	NA	NA	NA	LumB	Other	5258294f-ef5b-4091-9183-6bcc545d54b2	2011-09-08	NO	YES	-28403	FEMALE	Post (prior bilateral ovariectomy OR >12 mo since LMP with no prior hysterectomy)	BLACK OR AFRICAN AMERICAN	NOT HISPANIC OR LATINO	No	No	TUMOR FREE	Dead	[Not Available]	3959	[Not Available]	[Not Available]	[Not Applicable]	1996	77	Fine needle aspiration biopsy	[Not Applicable]	Other	segmental with axillary lymph node dissection	[Not Available]	[Not Available]	[Not Applicable]	[Not Available]	[Not Available]	[Not Available]	[Not Available]	YES	12	0	[Not Available]	5th
TCGA-B6-A1KN	BRCA-A1KN-01A	training	v2.1	Alive	4233	Negative	Negative	NA	NA	NA	NA	LumB	IDC	271404de-24e8-43f6-806b-fb510c1124c4	2011-07-19	NO	YES	-21183	FEMALE	Post (prior bilateral ovariectomy OR >12 mo since LMP with no prior hysterectomy)	WHITE	NOT HISPANIC OR LATINO	No	No	TUMOR FREE	Alive	3330	[Not Applicable]	[Not Available]	[Not Available]	[Not Applicable]	1998	57	Core needle biopsy	[Not Applicable]	Modified Radical Mastectomy	[Not Available]	Negative	[Not Available]	[Not Applicable]	[Not Available]	Axillary lymph node dissection alone	[Not Available]	NO	YES	30	24	[Not Available]	5th
TCGA-B6-A0RQ	BRCA-A0RQ-01A	validation	v2.1	Dead	4273	Positive	Positive	NA	NA	NA	NA	Normal	ILC	caa9b533-24b4-4ecd-9159-c165de049f6a	2011-03-15	NO	YES	-25004	FEMALE	Post (prior bilateral ovariectomy OR >12 mo since LMP with no prior hysterectomy)	WHITE	NOT HISPANIC OR LATINO	No	No	TUMOR FREE	Dead	[Not Available]	4273	[Not Available]	[Not Available]	[Not Applicable]	1994	68	Excisional Biopsy	[Not Applicable]	Other	excisional biopsy	Positive	Modified radical mastectomy	[Not Applicable]	Negative	Axillary lymph node dissection alone	[Not Available]	NO	YES	14	0	[Not Available]	6th
TCGA-AR-A2LE	BRCA-A2LE-01A	validation	v4.0	Alive	4356	Positive	Negative	NA	NA	NA	NA	LumA	ILC	E3FCBF94-D3EF-4A37-AA45-5297F96AF9EB	2012-01-12	NO	YES	-25499	FEMALE	Post (prior bilateral ovariectomy OR >12 mo since LMP with no prior hysterectomy)	WHITE	NOT HISPANIC OR LATINO	No	No	[Not Available]	Alive	3913	[Not Applicable]	[Not Available]	[Not Available]	[Not Applicable]	2001	69	Core needle biopsy	[Not Applicable]	Other	Excision	Negative	[Not Available]	[Not Applicable]	[Not Available]	Sentinel node biopsy alone	[Not Available]	YES	YES	2	0	[Not Available]	5th
TCGA-B6-A0I2	BRCA-A0I2-01A	training	v2.1	Alive	4361	[Not Evaluated]	[Not Evaluated]	NA	NA	NA	NA	Basal	IDC	328dfcb0-b5ae-43f2-bc87-dad0ab3df9e7	2010-11-02	NO	YES	-16702	FEMALE	Indeterminate (neither Pre or Postmenopausal)	WHITE	NOT HISPANIC OR LATINO	No	No	TUMOR FREE	Alive	3827	[Not Applicable]	[Not Available]	[Not Available]	[Not Applicable]	1995	45	Excisional Biopsy	[Not Applicable]	Other	Excisional biopsy	Negative	[Not Available]	[Not Applicable]	[Not Available]	Axillary lymph node dissection alone	[Not Available]	NO	[Not Available]	8	0	[Not Available]	[Not Available]
TCGA-BH-A1FR	BRCA-A1FR-01A	validation	enrollment	Dead	4398	Positive	Positive	NA	NA	NA	NA	LumA	Other	bf3b1481-ae31-4406-b084-b6cc1d7163e3	2011-09-08	NO	YES	-26684	FEMALE	[Not Available]	WHITE	NOT HISPANIC OR LATINO	No	No	WITH TUMOR	Dead	[Not Available]	4398	[Not Available]	[Not Available]	infiltrating ductal carcinoma with apocrine and clear cell along with microcalcifications	1997	73	Core needle biopsy	[Not Applicable]	Other	segmental mastectomy with excision of mass on chest wall and axillary node dissection	[Not Available]	[Not Available]	[Not Applicable]	[Not Available]	[Not Available]	[Not Available]	[Not Available]	YES	10	4	[Not Available]	5th
TCGA-B6-A2IU	BRCA-A2IU-01A	validation	v4.0	Alive	5176	Positive	Positive	NA	NA	NA	NA	LumA	ILC	9857BE0C-AECA-4A43-90B1-0535BD08E086	2012-01-11	NO	YES	-22905	FEMALE	Indeterminate (neither Pre or Postmenopausal)	WHITE	HISPANIC OR LATINO	No	No	[Not Available]	Alive	4840	[Not Applicable]	[Not Available]	[Not Available]	[Not Applicable]	1998	62	Core needle biopsy	[Not Applicable]	Modified Radical Mastectomy	[Not Available]	Negative	[Not Available]	[Not Applicable]	[Not Available]	Axillary lymph node dissection alone	[Not Available]	NO	YES	28	0	[Not Available]	5th
TCGA-B6-A0X1	BRCA-A0X1-01A	training	v2.1	Alive	5672	Negative	Negative	NA	NA	NA	NA	Basal	IDC	178b2c48-c07d-422e-ae17-8bcfd996ad51	2010-12-14	NO	YES	-17629	FEMALE	Indeterminate (neither Pre or Postmenopausal)	WHITE	NOT HISPANIC OR LATINO	No	No	TUMOR FREE	Alive	5672	[Not Applicable]	[Not Available]	[Not Available]	[Not Applicable]	1994	48	Fine needle aspiration biopsy	[Not Applicable]	Modified Radical Mastectomy	[Not Available]	Negative	[Not Available]	[Not Applicable]	[Not Available]	Axillary lymph node dissection alone	[Not Available]	NO	[Not Available]	21	16	[Not Available]	[Not Available]
TCGA-B6-A0WT	BRCA-A0WT-01A	training	v2.1	Alive	5739	Positive	Positive	NA	NA	NA	NA	LumA	IDC	d7195183-9fe4-4b17-bcfd-9367d2e539ce	2010-12-14	NO	YES	-22362	FEMALE	Post (prior bilateral ovariectomy OR >12 mo since LMP with no prior hysterectomy)	WHITE	NOT HISPANIC OR LATINO	No	No	TUMOR FREE	Alive	5396	[Not Applicable]	[Not Available]	[Not Available]	[Not Applicable]	1995	61	Fine needle aspiration biopsy	[Not Applicable]	Modified Radical Mastectomy	[Not Available]	Negative	[Not Available]	[Not Applicable]	[Not Available]	Axillary lymph node dissection alone	[Not Available]	NO	[Not Available]	15	1	[Not Available]	[Not Available]
TCGA-B6-A0RH	BRCA-A0RH-01A	training	v2.1	Alive	5749	Positive	Positive	NA	NA	NA	NA	Her2E	IDC	c3148e68-1739-4334-abda-1dcbc2166846	2011-03-15	NO	YES	-18759	FEMALE	Indeterminate (neither Pre or Postmenopausal)	BLACK OR AFRICAN AMERICAN	NOT HISPANIC OR LATINO	No	No	TUMOR FREE	Alive	5749	[Not Applicable]	[Not Available]	[Not Available]	[Not Applicable]	1991	51	Incisional Biopsy	[Not Applicable]	Modified Radical Mastectomy	[Not Available]	Positive	[Not Evaluated]	[Not Applicable]	Negative	Axillary lymph node dissection alone	[Not Available]	NO	YES	23	0	[Not Available]	6th
TCGA-E9-A245	BRCA-A245-01A	validation	v2.1	Dead	NA	[Not Evaluated]	[Not Evaluated]	NA	NA	NA	NA	LumA	Mixed	8218119a-f68b-4ea7-9ee4-5e2edc2ae342	2011-03-16	YES	NO	-17363	FEMALE	Pre (<6 months since LMP AND no prior bilateral ovariectomy AND not on estrogen replacement)	WHITE	NOT HISPANIC OR LATINO	No	No	TUMOR FREE	Alive	26	[Not Applicable]	[Not Available]	[Not Available]	[Not Applicable]	2011	47	Cytology (e.g. Peritoneal or pleural fluid)	[Not Applicable]	Lumpectomy	[Not Available]	Negative	[Not Available]	[Not Applicable]	[Not Available]	Axillary lymph node dissection alone	[Not Available]	NO	YES	10	3	[Not Available]	7th
TCGA-E2-A1AZ	BRCA-A1AZ-01A	training	v2.1	Alive	2329	Negative	Negative	Negative	Negative	Negative	Negative	Basal	IDC	89128dba-403f-4a96-bb3b-23ed0d5e2147	2011-04-25	NO	YES	-23230	FEMALE	Post (prior bilateral ovariectomy OR >12 mo since LMP with no prior hysterectomy)	WHITE	HISPANIC OR LATINO	No	No	TUMOR FREE	Alive	1965	[Not Applicable]	[Not Available]	[Not Available]	[Not Applicable]	2004	63	Tumor resection	[Not Applicable]	Lumpectomy	[Not Available]	Negative	[Not Available]	[Not Applicable]	[Not Available]	Sentinel node biopsy alone	[Not Available]	NO	YES	3	1	[Not Available]	6th
TCGA-A2-A0CW	BRCA-A0CW-01A	training	v2.1	Alive	1948	Positive	Positive	Negative	Negative	Negative	Negative	LumB	IDC	32efa6e8-6b19-480a-9d04-ace02e93318a	2011-01-28	NO	YES	-24541	FEMALE	Post (prior bilateral ovariectomy OR >12 mo since LMP with no prior hysterectomy)	WHITE	NOT HISPANIC OR LATINO	No	No	TUMOR FREE	Alive	1750	[Not Applicable]	[Not Available]	[Not Available]	[Not Applicable]	2006	67	Core needle biopsy	[Not Applicable]	Lumpectomy	[Not Available]	Negative	[Not Available]	[Not Applicable]	[Not Available]	Sentinel lymph node biopsy plus axillary dissection	[Not Available]	YES	[Not Available]	19	2	0	[Not Available]
TCGA-OL-A5D8	BRCA-A5D8-01A	validation	v4.0	Alive	973	Positive	Positive	Negative	Negative	Negative	Negative	LumA	NA	6D4860B2-21C6-4B7B-9093-2F32700D0612	2013-04-19	NO	YES	-14853	FEMALE	Pre (<6 months since LMP AND no prior bilateral ovariectomy AND not on estrogen replacement)	BLACK OR AFRICAN AMERICAN	NOT HISPANIC OR LATINO	No	No	TUMOR FREE	Alive	229	[Not Applicable]	YES	YES	[Not Applicable]	2009	40	Core needle biopsy	[Not Applicable]	Simple Mastectomy	[Not Available]	[Unknown]	[Not Available]	[Not Applicable]	[Not Available]	Other (specify)	axillary ultrasound	NO	YES	2	[Not Available]	[Not Available]	6th
TCGA-A2-A0CY	BRCA-A0CY-01A	training	v2.1	Alive	1673	Positive	Positive	Negative	Negative	Negative	Negative	LumB	IDC	757df7b0-4774-4493-98bf-999ded9ac86e	2010-09-10	NO	YES	-23229	FEMALE	Post (prior bilateral ovariectomy OR >12 mo since LMP with no prior hysterectomy)	WHITE	NOT HISPANIC OR LATINO	No	No	TUMOR FREE	Alive	1288	[Not Applicable]	[Not Available]	[Not Available]	[Not Applicable]	2006	63	Core needle biopsy	[Not Applicable]	Simple Mastectomy	[Not Available]	Negative	[Not Available]	[Not Applicable]	[Not Available]	Sentinel lymph node biopsy plus axillary dissection	[Not Available]	YES	[Not Available]	22	1	0	[Not Available]
TCGA-AO-A0J3	BRCA-A0J3-01A	validation	v2.1	Alive	651	Positive	Positive	Negative	Negative	Negative	Negative	LumB	NA	39cde586-df95-435f-b9a6-73b0c0ee5e92	2010-09-19	NO	YES	-24519	FEMALE	Post (prior bilateral ovariectomy OR >12 mo since LMP with no prior hysterectomy)	WHITE	NOT HISPANIC OR LATINO	No	No	TUMOR FREE	Alive	302	[Not Applicable]	[Not Available]	[Not Available]	neuroendocrine and ductal	2009	67	Core needle biopsy	[Not Applicable]	Modified Radical Mastectomy	[Not Available]	Negative	[Not Available]	[Not Applicable]	[Not Available]	Axillary lymph node dissection alone	[Not Available]	YES	[Not Available]	36	1	0	[Not Available]
TCGA-LL-A6FP	BRCA-A6FP-01A	validation	v4.0	Alive	677	Positive	Positive	Negative	Negative	Negative	Negative	LumA	NA	5C9D8163-A68E-43CE-9CBA-EFFB7405761E	2013-09-03	YES	NO	-32873	FEMALE	Post (prior bilateral ovariectomy OR >12 mo since LMP with no prior hysterectomy)	WHITE	NOT HISPANIC OR LATINO	No	Yes	TUMOR FREE	Alive	352	[Not Applicable]	NO	YES	[Not Applicable]	2012	90	Core needle biopsy	[Not Applicable]	Simple Mastectomy	[Not Available]	Negative	[Not Available]	[Not Applicable]	[Not Available]	No axillary staging	[Not Available]	NO	NO	[Not Available]	[Not Available]	[Not Available]	7th
TCGA-E2-A15K	BRCA-A15K-01A	training	v2.1	Alive	275	Positive	Positive	Negative	Negative	Negative	Negative	LumB	IDC	17c1d42c-cb84-4655-a4cd-b54bae17ecaf	2011-04-13	NO	YES	-21514	FEMALE	Post (prior bilateral ovariectomy OR >12 mo since LMP with no prior hysterectomy)	WHITE	NOT HISPANIC OR LATINO	No	No	TUMOR FREE	Alive	34	[Not Applicable]	[Not Available]	[Not Available]	[Not Applicable]	2010	58	Tumor resection	[Not Applicable]	Lumpectomy	[Not Available]	Negative	[Not Available]	[Not Applicable]	[Not Available]	Axillary lymph node dissection alone	[Not Available]	NO	YES	17	2	[Not Available]	7th
TCGA-E2-A15O	BRCA-A15O-01A	training	v2.1	Alive	396	Positive	Positive	Negative	Negative	Negative	Negative	LumA	IDC	eafa45a4-2fd1-4fa3-860c-9d52ed382b7d	2011-04-14	NO	YES	-32583	FEMALE	Post (prior bilateral ovariectomy OR >12 mo since LMP with no prior hysterectomy)	BLACK OR AFRICAN AMERICAN	NOT HISPANIC OR LATINO	Yes	No	TUMOR FREE	Alive	396	[Not Applicable]	[Not Available]	[Not Available]	[Not Applicable]	2010	89	Tumor resection	[Not Applicable]	Lumpectomy	[Not Available]	Negative	[Not Available]	[Not Applicable]	[Not Available]	No axillary staging	[Not Available]	NO	NO	[Not Available]	[Not Available]	[Not Available]	7th
TCGA-E2-A15L	BRCA-A15L-01A	validation	v2.1	Alive	626	Positive	Positive	Negative	Negative	Negative	Negative	LumA	ILC	37242f5a-25ae-4b1f-9ce6-09ce1dc92539	2011-04-13	NO	YES	-23845	FEMALE	Post (prior bilateral ovariectomy OR >12 mo since LMP with no prior hysterectomy)	BLACK OR AFRICAN AMERICAN	NOT HISPANIC OR LATINO	No	No	TUMOR FREE	Alive	331	[Not Applicable]	[Not Available]	[Not Available]	[Not Applicable]	2010	65	Tumor resection	[Not Applicable]	Simple Mastectomy	[Not Available]	Negative	[Not Available]	[Not Applicable]	[Not Available]	Sentinel node biopsy alone	[Not Available]	NO	YES	3	0	[Not Available]	7th
TCGA-A2-A1FV	BRCA-A1FV-01A	validation	v2.1	Alive	714	Positive	Positive	Negative	Negative	Negative	Negative	LumA	ILC	cd0c96a4-6414-4efb-879b-7408b62ed5b6	2011-05-26	YES	NO	-27287	FEMALE	Post (prior bilateral ovariectomy OR >12 mo since LMP with no prior hysterectomy)	WHITE	NOT HISPANIC OR LATINO	No	No	[Not Available]	Alive	461	[Not Applicable]	[Not Available]	[Not Available]	[Not Applicable]	2010	74	Core needle biopsy	[Not Applicable]	Simple Mastectomy	[Not Available]	Negative	[Not Available]	[Not Applicable]	[Not Available]	Sentinel node biopsy alone	[Not Available]	YES	YES	2	0	1	7th
TCGA-A2-A25B	BRCA-A25B-01A	training	v2.1	Alive	496	Positive	Positive	Negative	Negative	Negative	Negative	LumB	IDC	eadf8482-e60e-4307-adb7-d5c3b9fa6cae	2011-07-15	YES	NO	-14454	FEMALE	Pre (<6 months since LMP AND no prior bilateral ovariectomy AND not on estrogen replacement)	BLACK OR AFRICAN AMERICAN	NOT HISPANIC OR LATINO	No	No	TUMOR FREE	Alive	258	[Not Applicable]	[Not Available]	[Not Available]	[Not Applicable]	2010	39	Core needle biopsy	[Not Applicable]	Modified Radical Mastectomy	[Not Available]	Close	[Not Evaluated]	[Not Applicable]	[Not Available]	Sentinel lymph node biopsy plus axillary dissection	[Not Available]	NO	YES	8	2	0	7th
TCGA-A2-A0EU	BRCA-A0EU-01A	training	v2.1	Alive	1043	Positive	Positive	Negative	Negative	Negative	Negative	LumA	IDC	c0427237-b476-4af4-b664-7bd479922ea5	2010-08-11	NO	YES	-29144	FEMALE	Post (prior bilateral ovariectomy OR >12 mo since LMP with no prior hysterectomy)	WHITE	NOT HISPANIC OR LATINO	No	No	TUMOR FREE	Alive	733	[Not Applicable]	[Not Available]	[Not Available]	[Not Applicable]	2008	79	Core needle biopsy	[Not Applicable]	Lumpectomy	[Not Available]	Positive	Lumpectomy	[Not Applicable]	Negative	Sentinel node biopsy alone	[Not Available]	YES	[Not Available]	1	0	0	[Not Available]
TCGA-GM-A3XL	BRCA-A3XL-01A	training	v4.0	Alive	2108	Negative	Negative	Negative	Negative	Negative	Negative	Basal	IDC	65CAC997-4D39-4501-85EC-4FCB328A8EB5	2012-10-01	NO	YES	-18171	FEMALE	Post (prior bilateral ovariectomy OR >12 mo since LMP with no prior hysterectomy)	BLACK OR AFRICAN AMERICAN	NOT HISPANIC OR LATINO	No	No	TUMOR FREE	Alive	1717	[Not Applicable]	YES	YES	[Not Applicable]	2007	49	Core needle biopsy	[Not Applicable]	Lumpectomy	[Not Available]	Negative	[Not Available]	[Not Applicable]	[Not Available]	Sentinel node biopsy alone	[Not Available]	YES	YES	4	0	0	6th
TCGA-BH-A0HL	BRCA-A0HL-01A	validation	v1.5	Alive	72	Positive	Positive	Negative	Negative	Negative	Negative	LumA	Other	602083f0-18d9-48b6-a529-31e165c54b37	2010-11-10	NO	YES	-20804	FEMALE	Post (prior bilateral ovariectomy OR >12 mo since LMP with no prior hysterectomy)	WHITE	[Not Available]	No	No	TUMOR FREE	Alive	72	[Not Applicable]	[Not Available]	[Not Available]	[Not Applicable]	2009	56	Core needle biopsy	[Not Applicable]	Modified Radical Mastectomy	[Not Available]	Negative	[Not Evaluated]	[Not Applicable]	[Not Available]	Sentinel lymph node biopsy plus axillary dissection	[Not Available]	NO	[Not Available]	17	2	[Not Available]	[Not Available]
TCGA-AO-A129	BRCA-A129-01A	validation	v1.5	Alive	2923	Negative	Negative	Negative	Negative	Negative	Negative	Basal	NA	c70ee5e1-4703-4996-bb5c-f4cca0fb53ba	2010-12-08	NO	YES	-10898	FEMALE	Pre (<6 months since LMP AND no prior bilateral ovariectomy AND not on estrogen replacement)	WHITE	NOT HISPANIC OR LATINO	No	No	TUMOR FREE	Alive	2923	[Not Applicable]	[Not Available]	[Not Available]	[Not Applicable]	2002	29	Core needle biopsy	[Not Applicable]	Modified Radical Mastectomy	[Not Available]	Negative	[Not Available]	[Not Applicable]	[Not Available]	Axillary lymph node dissection alone	[Not Available]	NO	[Not Available]	21	2	[Not Available]	5th
TCGA-AO-A128	BRCA-A128-01A	validation	v2.1	Alive	3248	Negative	Negative	Negative	Negative	Negative	Negative	Basal	Other	016caf42-4e19-4444-ab5d-6cf1e76c4afa	2010-12-07	NO	YES	-22340	FEMALE	Post (prior bilateral ovariectomy OR >12 mo since LMP with no prior hysterectomy)	WHITE	NOT HISPANIC OR LATINO	No	No	TUMOR FREE	Alive	2877	[Not Applicable]	[Not Available]	[Not Available]	[Not Applicable]	2002	61	Fine needle aspiration biopsy	[Not Applicable]	Lumpectomy	[Not Available]	Negative	[Not Available]	[Not Applicable]	[Not Available]	Sentinel node biopsy alone	[Not Available]	YES	[Not Available]	15	0	0	[Not Available]
TCGA-AO-A125	BRCA-A125-01A	validation	v1.5	Alive	3019	Positive	Positive	Negative	Negative	Negative	Negative	LumA	NA	8577ffcb-242e-40e2-98d4-2831d952be34	2010-12-07	NO	YES	-26466	FEMALE	Post (prior bilateral ovariectomy OR >12 mo since LMP with no prior hysterectomy)	BLACK OR AFRICAN AMERICAN	NOT HISPANIC OR LATINO	No	No	TUMOR FREE	Alive	3019	[Not Applicable]	[Not Available]	[Not Available]	Papillary Carcinoma	2002	72	Core needle biopsy	[Not Applicable]	Simple Mastectomy	[Not Available]	Negative	[Not Available]	[Not Applicable]	[Not Available]	Sentinel node biopsy alone	[Not Available]	YES	[Not Available]	5	0	0	5th
TCGA-OL-A5RX	BRCA-A5RX-01A	validation	enrollment	Alive	513	Positive	Positive	Negative	Negative	Negative	Negative	LumA	NA	43C0BEC6-6FAC-47B1-83CB-200A15A932BE	2013-05-16	NO	YES	-18942	FEMALE	Pre (<6 months since LMP AND no prior bilateral ovariectomy AND not on estrogen replacement)	BLACK OR AFRICAN AMERICAN	[Unknown]	No	No	TUMOR FREE	Alive	513	[Not Applicable]	NO	NO	[Not Applicable]	2011	51	Core needle biopsy	[Not Applicable]	Simple Mastectomy	[Not Available]	Negative	[Not Available]	[Not Applicable]	[Not Available]	Sentinel node biopsy alone	[Not Available]	[Unknown]	YES	4	[Not Available]	[Not Available]	7th
TCGA-E2-A2P5	BRCA-A2P5-01A	validation	v2.1	Alive	515	Positive	Positive	Negative	Negative	Negative	Negative	LumA	ILC	F0DE67FF-8967-4FCE-9C12-0E07193285CD	2011-12-19	NO	YES	-28621	FEMALE	Post (prior bilateral ovariectomy OR >12 mo since LMP with no prior hysterectomy)	BLACK OR AFRICAN AMERICAN	NOT HISPANIC OR LATINO	Yes	No	TUMOR FREE	Alive	326	[Not Applicable]	[Not Available]	[Not Available]	[Not Applicable]	2011	78	Core needle biopsy	[Not Applicable]	Modified Radical Mastectomy	[Not Available]	Negative	[Not Available]	[Not Applicable]	[Not Available]	Axillary lymph node dissection alone	[Not Available]	NO	YES	25	21	[Not Available]	7th
TCGA-OL-A5RV	BRCA-A5RV-01A	validation	v4.0	Alive	1062	Positive	Positive	Negative	Negative	Negative	Negative	LumA	NA	1D38D356-D126-4476-94D0-26616B9375B1	2013-05-16	NO	YES	-15820	FEMALE	Pre (<6 months since LMP AND no prior bilateral ovariectomy AND not on estrogen replacement)	BLACK OR AFRICAN AMERICAN	[Unknown]	No	No	TUMOR FREE	Alive	733	[Not Applicable]	YES	YES	[Not Applicable]	2011	43	Core needle biopsy	[Not Applicable]	Modified Radical Mastectomy	[Not Available]	Negative	[Not Available]	[Not Applicable]	[Not Available]	Axillary lymph node dissection alone	[Not Available]	NO	YES	29	20	[Not Available]	7th
TCGA-A1-A0SE	BRCA-A0SE-01A	validation	enrollment	Alive	1321	Positive	Positive	Negative	Negative	Negative	Negative	LumA	ILC	c397e6c2-ba3a-4f5e-a258-c140611192fe	2010-12-06	NO	YES	-20717	FEMALE	Pre (<6 months since LMP AND no prior bilateral ovariectomy AND not on estrogen replacement)	WHITE	NOT HISPANIC OR LATINO	No	No	TUMOR FREE	Alive	1321	[Not Applicable]	[Not Available]	[Not Available]	invasive ductal and lobular carcinoma	2005	56	Core needle biopsy	[Not Applicable]	Modified Radical Mastectomy	[Not Available]	Negative	[Not Available]	[Not Applicable]	[Not Available]	Sentinel lymph node biopsy plus axillary dissection	[Not Available]	[Not Available]	[Not Available]	8	0	[Not Available]	6th
TCGA-GM-A2DH	BRCA-A2DH-01A	training	v4.0	Alive	2193	Negative	Negative	Negative	Negative	Negative	Negative	Her2E	IDC	5700C1B3-922A-4401-8AB8-89028908D696	2011-09-29	NO	YES	-21344	FEMALE	Post (prior bilateral ovariectomy OR >12 mo since LMP with no prior hysterectomy)	WHITE	NOT HISPANIC OR LATINO	No	No	TUMOR FREE	Alive	1286	[Not Applicable]	[Not Available]	[Not Available]	[Not Applicable]	2007	58	Core needle biopsy	[Not Applicable]	Simple Mastectomy	[Not Available]	Negative	[Not Available]	[Not Applicable]	[Not Available]	Sentinel node biopsy alone	[Not Available]	YES	YES	2	0	1	6th
TCGA-AO-A12A	BRCA-A12A-01A	validation	v1.5	Alive	2755	Positive	Positive	Negative	Negative	Negative	Negative	LumA	NA	99927651-34be-4795-893a-128d8a1fdb30	2010-12-08	NO	YES	-17420	FEMALE	Pre (<6 months since LMP AND no prior bilateral ovariectomy AND not on estrogen replacement)	WHITE	NOT HISPANIC OR LATINO	No	No	TUMOR FREE	Alive	2755	[Not Applicable]	[Not Available]	[Not Available]	[Not Applicable]	2003	47	Core needle biopsy	[Not Applicable]	Modified Radical Mastectomy	[Not Available]	Close	[Not Available]	[Not Applicable]	[Not Available]	Sentinel lymph node biopsy plus axillary dissection	[Not Available]	YES	[Not Available]	27	0	1	6th
TCGA-A2-A3KC	BRCA-A3KC-01A	validation	v4.0	Alive	635	Positive	Positive	Negative	Negative	Negative	Negative	LumA	ILC	2D29A4AC-98E7-4663-9DD6-5681BC32AC2E	2012-03-14	YES	NO	-20401	FEMALE	Pre (<6 months since LMP AND no prior bilateral ovariectomy AND not on estrogen replacement)	BLACK OR AFRICAN AMERICAN	NOT HISPANIC OR LATINO	No	No	TUMOR FREE	Alive	363	[Not Applicable]	[Not Available]	[Not Available]	[Not Applicable]	2011	55	Core needle biopsy	[Not Applicable]	Simple Mastectomy	[Not Available]	Negative	[Not Available]	[Not Applicable]	[Not Available]	Sentinel lymph node biopsy plus axillary dissection	[Not Available]	NO	YES	19	2	0	7th
TCGA-LL-A50Y	BRCA-A50Y-01A	validation	v4.0	Alive	762	Positive	Positive	Negative	Negative	Negative	Negative	LumA	Mixed	91DA548B-5C64-49C3-A44A-1EF115F53311	2013-03-08	YES	NO	-30934	FEMALE	Post (prior bilateral ovariectomy OR >12 mo since LMP with no prior hysterectomy)	WHITE	NOT HISPANIC OR LATINO	Yes	No	TUMOR FREE	Alive	210	[Not Applicable]	NO	YES	[Not Applicable]	2012	84	Core needle biopsy	[Not Applicable]	Modified Radical Mastectomy	[Not Available]	Negative	[Not Available]	[Not Applicable]	[Not Available]	Axillary lymph node dissection alone	[Not Available]	YES	YES	8	0	0	7th
TCGA-E2-A574	BRCA-A574-01A	training	v4.0	Alive	808	Negative	Negative	Negative	Negative	Negative	Negative	Basal	IDC	029CE650-5E5A-4100-8596-CD94300E7EF5	2013-06-20	NO	YES	-16195	FEMALE	Pre (<6 months since LMP AND no prior bilateral ovariectomy AND not on estrogen replacement)	BLACK OR AFRICAN AMERICAN	NOT HISPANIC OR LATINO	No	No	TUMOR FREE	Alive	605	[Not Applicable]	YES	YES	[Not Applicable]	2011	44	Core needle biopsy	[Not Applicable]	Lumpectomy	[Not Available]	Negative	[Not Available]	[Not Applicable]	[Not Available]	Sentinel node biopsy alone	[Not Available]	NO	YES	4	0	[Not Available]	7th
TCGA-A7-A3IZ	BRCA-A3IZ-01A	validation	v4.0	Alive	322	Positive	Negative	Negative	Negative	Negative	Negative	LumA	ILC	15FF4B02-BB69-4D24-8A07-B82F428E428D	2012-03-12	YES	NO	-22997	FEMALE	Post (prior bilateral ovariectomy OR >12 mo since LMP with no prior hysterectomy)	WHITE	NOT HISPANIC OR LATINO	No	No	TUMOR FREE	Alive	148	[Not Applicable]	[Not Available]	[Not Available]	[Not Applicable]	2011	62	Core needle biopsy	[Not Applicable]	Lumpectomy	[Not Available]	Positive	Other	Reexcision	Negative	Sentinel lymph node biopsy plus axillary dissection	[Not Available]	YES	YES	1	[Not Available]	1	7th
TCGA-AO-A1KS	BRCA-A1KS-01A	validation	v1.5	Alive	16	Positive	Positive	Negative	Negative	Negative	Negative	LumB	Mixed	bb8d42d3-ad65-4d88-ae1d-f9aadfc7962d	2011-04-01	NO	YES	-25230	FEMALE	Post (prior bilateral ovariectomy OR >12 mo since LMP with no prior hysterectomy)	WHITE	NOT HISPANIC OR LATINO	No	No	TUMOR FREE	Alive	16	[Not Applicable]	[Not Available]	[Not Available]	[Not Applicable]	2010	69	Core needle biopsy	[Not Applicable]	Lumpectomy	[Not Available]	Negative	[Not Available]	[Not Applicable]	[Not Available]	Sentinel node biopsy alone	[Not Available]	YES	YES	5	0	0	7th
TCGA-A1-A0SJ	BRCA-A0SJ-01A	training	enrollment	Alive	416	Positive	Positive	Negative	Negative	Negative	Negative	LumA	IDC	a2db9dd1-44d5-48b5-817c-a21a85fadb21	2010-12-06	NO	YES	-14383	FEMALE	[Not Available]	BLACK OR AFRICAN AMERICAN	NOT HISPANIC OR LATINO	No	No	TUMOR FREE	Alive	416	[Not Applicable]	[Not Available]	[Not Available]	[Not Applicable]	2006	39	Core needle biopsy	[Not Applicable]	Modified Radical Mastectomy	[Not Available]	Negative	[Not Available]	[Not Applicable]	[Not Available]	Sentinel lymph node biopsy plus axillary dissection	[Not Available]	[Not Available]	[Not Available]	19	3	[Not Available]	6th
TCGA-AO-A03L	BRCA-A03L-01A	validation	v1.5	Alive	2442	Positive	Positive	Negative	Negative	Negative	Negative	LumA	NA	1174f6e4-ffbe-4e59-a000-8d861c968369	2010-12-07	NO	YES	-12443	FEMALE	Pre (<6 months since LMP AND no prior bilateral ovariectomy AND not on estrogen replacement)	ASIAN	NOT HISPANIC OR LATINO	No	No	TUMOR FREE	Alive	2442	[Not Applicable]	[Not Available]	[Not Available]	[Not Applicable]	2003	34	Core needle biopsy	[Not Applicable]	Modified Radical Mastectomy	[Not Available]	Negative	[Not Available]	[Not Applicable]	[Not Available]	Sentinel lymph node biopsy plus axillary dissection	[Not Available]	NO	[Not Available]	17	4	[Not Available]	6th
TCGA-AO-A12G	BRCA-A12G-01A	validation	v1.5	Alive	1266	Positive	Positive	Negative	Negative	Negative	Negative	LumA	NA	58c56d4b-3f85-4aad-a779-5f9e1791677d	2010-12-08	NO	YES	-27705	FEMALE	Post (prior bilateral ovariectomy OR >12 mo since LMP with no prior hysterectomy)	WHITE	NOT HISPANIC OR LATINO	No	No	TUMOR FREE	Alive	1266	[Not Applicable]	[Not Available]	[Not Available]	pleomorphic infiltrating lobular carcinoma	2006	75	Core needle biopsy	[Not Applicable]	Simple Mastectomy	[Not Available]	Negative	[Not Available]	[Not Applicable]	[Not Available]	Sentinel node biopsy alone	[Not Available]	YES	[Not Available]	4	0	1	6th
TCGA-A2-A0CU	BRCA-A0CU-01A	training	v2.1	Dead	158	Positive	Positive	Negative	Negative	Negative	Negative	LumA	IDC	332423a7-8866-4ee3-b08f-3c8d7c16af80	2010-09-09	NO	YES	-26823	FEMALE	Post (prior bilateral ovariectomy OR >12 mo since LMP with no prior hysterectomy)	WHITE	NOT HISPANIC OR LATINO	No	No	TUMOR FREE	Dead	[Not Available]	158	[Not Available]	[Not Available]	[Not Applicable]	2005	73	Core needle biopsy	[Not Applicable]	Simple Mastectomy	[Not Available]	Close	[Not Available]	[Not Applicable]	[Not Available]	Sentinel node biopsy alone	[Not Available]	YES	[Not Available]	1	0	1	[Not Available]
TCGA-E2-A9RU	NA	NA	v4.0	Alive	391	Positive	Negative	Negative	Negative	Negative	Negative	LumB	NA	6F18F96E-C0C9-4CC4-9FB2-CBA8949D5402	2014-06-16	NO	YES	-32873	FEMALE	Post (prior bilateral ovariectomy OR >12 mo since LMP with no prior hysterectomy)	BLACK OR AFRICAN AMERICAN	NOT HISPANIC OR LATINO	No	No	TUMOR FREE	Alive	280	[Not Applicable]	YES	YES	[Not Applicable]	2013	90	Core needle biopsy	[Not Applicable]	Lumpectomy	[Not Available]	Negative	[Not Available]	[Not Applicable]	[Not Available]	Axillary lymph node dissection alone	[Not Available]	YES	YES	22	12	[Not Available]	7th
TCGA-E2-A1BD	BRCA-A1BD-01A	training	v2.1	Alive	520	Positive	Positive	Negative	Negative	Negative	Negative	LumA	IDC	0e1d0d46-7a7b-4538-95dd-b9fc20a15aec	2011-04-25	NO	YES	-19627	FEMALE	Post (prior bilateral ovariectomy OR >12 mo since LMP with no prior hysterectomy)	WHITE	NOT HISPANIC OR LATINO	No	No	TUMOR FREE	Alive	317	[Not Applicable]	[Not Available]	[Not Available]	[Not Applicable]	2010	53	Tumor resection	[Not Applicable]	Lumpectomy	[Not Available]	Negative	[Not Available]	[Not Applicable]	[Not Available]	Sentinel node biopsy alone	[Not Available]	NO	YES	1	0	[Not Available]	7th
TCGA-A2-A0SV	BRCA-A0SV-01A	training	v1.5	Dead	825	Positive	Positive	Negative	Negative	Negative	Negative	LumB	IDC	ad01259b-d858-40bc-a6ba-0bb06e996afb	2010-11-15	NO	YES	-23126	FEMALE	Post (prior bilateral ovariectomy OR >12 mo since LMP with no prior hysterectomy)	WHITE	NOT HISPANIC OR LATINO	No	No	WITH TUMOR	Dead	[Not Available]	825	[Not Available]	[Not Available]	[Not Applicable]	2006	63	Core needle biopsy	[Not Applicable]	Simple Mastectomy	[Not Available]	Positive	[Not Evaluated]	[Not Applicable]	[Not Available]	Axillary lymph node dissection alone	[Not Available]	NO	[Not Available]	9	8	0	[Not Available]
TCGA-A2-A0ER	BRCA-A0ER-01A	validation	v2.1	Alive	2263	Positive	Positive	Negative	Negative	Negative	Negative	LumA	Other	7455d832-ad66-40df-85d7-3a7051c4498d	2010-08-13	NO	YES	-23021	FEMALE	Post (prior bilateral ovariectomy OR >12 mo since LMP with no prior hysterectomy)	WHITE	NOT HISPANIC OR LATINO	No	No	TUMOR FREE	Alive	1903	[Not Applicable]	[Not Available]	[Not Available]	[Not Applicable]	2005	63	Core needle biopsy	[Not Applicable]	Lumpectomy	[Not Available]	Positive	Lumpectomy	[Not Applicable]	Negative	Sentinel lymph node biopsy plus axillary dissection	[Not Available]	YES	[Not Available]	14	1	0	[Not Available]
TCGA-OL-A5RU	BRCA-A5RU-01A	validation	v4.0	Alive	1219	Positive	Positive	Negative	Negative	Negative	Negative	LumA	NA	B8A44FDF-9CB9-4123-9AB0-4BC198921FEE	2013-05-16	NO	YES	-23108	FEMALE	Post (prior bilateral ovariectomy OR >12 mo since LMP with no prior hysterectomy)	BLACK OR AFRICAN AMERICAN	[Unknown]	No	No	TUMOR FREE	Alive	841	[Not Applicable]	YES	YES	[Not Applicable]	2010	63	Core needle biopsy	[Not Applicable]	Modified Radical Mastectomy	[Not Available]	Negative	[Not Available]	[Not Applicable]	[Not Available]	Sentinel node biopsy alone	[Not Available]	[Unknown]	YES	15	1	[Not Available]	7th
TCGA-E2-A15C	BRCA-A15C-01A	training	v2.1	Alive	694	Positive	Positive	Negative	Negative	Negative	Negative	LumA	IDC	da840a22-8d30-4682-bbd0-8fa87bd40528	2011-04-13	NO	YES	-22583	FEMALE	Post (prior bilateral ovariectomy OR >12 mo since LMP with no prior hysterectomy)	WHITE	NOT HISPANIC OR LATINO	No	No	TUMOR FREE	Alive	497	[Not Applicable]	[Not Available]	[Not Available]	[Not Applicable]	2009	61	Tumor resection	[Not Applicable]	Lumpectomy	[Not Available]	Negative	[Not Available]	[Not Applicable]	[Not Available]	Sentinel node biopsy alone	[Not Available]	NO	YES	4	0	[Not Available]	6th
TCGA-OL-A66H	BRCA-A66H-01A	validation	v4.0	Alive	812	Positive	Positive	Negative	Negative	Negative	Negative	LumA	Other	76BD9BB9-9A8B-4A90-BB7C-EAFE76472EE4	2013-06-11	NO	YES	-27280	FEMALE	Post (prior bilateral ovariectomy OR >12 mo since LMP with no prior hysterectomy)	BLACK OR AFRICAN AMERICAN	NOT HISPANIC OR LATINO	No	No	TUMOR FREE	Alive	413	[Not Applicable]	YES	NO	[Not Applicable]	2012	74	Fine needle aspiration biopsy	[Not Applicable]	Lumpectomy	[Not Available]	Negative	[Not Available]	[Not Applicable]	[Not Available]	[Not Available]	[Not Available]	[Not Available]	YES	1	[Not Available]	[Not Available]	7th
TCGA-E2-A1B6	BRCA-A1B6-01A	training	v2.1	Alive	867	Negative	Negative	Negative	Negative	Negative	Negative	Basal	IDC	e0b1bcd2-1139-44b9-98b3-67bcf92bcc39	2011-04-25	NO	YES	-16370	FEMALE	Pre (<6 months since LMP AND no prior bilateral ovariectomy AND not on estrogen replacement)	WHITE	NOT HISPANIC OR LATINO	No	No	TUMOR FREE	Alive	338	[Not Applicable]	[Not Available]	[Not Available]	[Not Applicable]	2008	44	Tumor resection	[Not Applicable]	Simple Mastectomy	[Not Available]	Negative	[Not Available]	[Not Applicable]	[Not Available]	Sentinel node biopsy alone	[Not Available]	NO	YES	5	0	[Not Available]	6th
TCGA-OL-A66I	BRCA-A66I-01A	training	v4.0	Alive	714	Negative	Negative	Negative	Negative	Negative	Negative	Basal	IDC	35BD694D-1DD2-466F-AB27-03320614B40E	2013-06-11	NO	YES	-13458	FEMALE	[Not Evaluated]	BLACK OR AFRICAN AMERICAN	NOT HISPANIC OR LATINO	No	No	TUMOR FREE	Alive	714	[Not Applicable]	YES	YES	[Not Applicable]	2008	36	Core needle biopsy	[Not Applicable]	Lumpectomy	[Not Available]	Negative	[Not Available]	[Not Applicable]	[Not Available]	Sentinel node biopsy alone	[Not Available]	[Unknown]	YES	13	0	[Not Available]	6th
TCGA-A2-A0YD	BRCA-A0YD-01A	validation	v2.1	Alive	769	Positive	Positive	Negative	Negative	Negative	Negative	LumA	ILC	2c6adb12-380d-4710-a7e6-93d5a0e53289	2010-12-08	NO	YES	-23021	FEMALE	Post (prior bilateral ovariectomy OR >12 mo since LMP with no prior hysterectomy)	WHITE	NOT HISPANIC OR LATINO	No	No	TUMOR FREE	Alive	550	[Not Applicable]	[Not Available]	[Not Available]	[Not Applicable]	2009	63	Core needle biopsy	[Not Applicable]	Simple Mastectomy	[Not Available]	Negative	[Not Available]	[Not Applicable]	[Not Available]	Sentinel node biopsy alone	[Not Available]	YES	[Not Available]	2	0	1	[Not Available]
TCGA-GM-A3XG	BRCA-A3XG-01A	validation	v4.0	Alive	1330	Positive	Positive	Negative	Negative	Negative	Negative	LumA	ILC	6F0FD68F-ED6A-4C9E-BE02-C97BA4950F76	2012-10-01	NO	YES	-16948	FEMALE	Pre (<6 months since LMP AND no prior bilateral ovariectomy AND not on estrogen replacement)	WHITE	NOT HISPANIC OR LATINO	No	No	TUMOR FREE	Alive	982	[Not Applicable]	YES	YES	[Not Applicable]	2009	46	Core needle biopsy	[Not Applicable]	Modified Radical Mastectomy	[Not Available]	Negative	[Not Available]	[Not Applicable]	[Not Available]	Sentinel lymph node biopsy plus axillary dissection	[Not Available]	YES	YES	26	3	0	6th
TCGA-E2-A15I	BRCA-A15I-01A	validation	v2.1	Alive	530	Positive	Positive	Negative	Negative	Negative	Negative	LumA	Other	64089c20-939f-48b4-ae8b-904ad0597145	2011-04-13	NO	YES	-16163	FEMALE	Pre (<6 months since LMP AND no prior bilateral ovariectomy AND not on estrogen replacement)	WHITE	NOT HISPANIC OR LATINO	No	No	TUMOR FREE	Alive	411	[Not Applicable]	[Not Available]	[Not Available]	[Not Applicable]	2009	44	Tumor resection	[Not Applicable]	Simple Mastectomy	[Not Available]	Negative	[Not Available]	[Not Applicable]	[Not Available]	Sentinel node biopsy alone	[Not Available]	NO	YES	4	0	[Not Available]	6th
TCGA-E2-A14S	BRCA-A14S-01A	training	v2.1	Alive	1009	Positive	Positive	Negative	Negative	Negative	Negative	LumB	IDC	c2b104ee-f914-4e79-9e1b-56bf88157472	2011-04-06	NO	YES	-23878	FEMALE	Post (prior bilateral ovariectomy OR >12 mo since LMP with no prior hysterectomy)	WHITE	NOT HISPANIC OR LATINO	No	No	TUMOR FREE	Alive	834	[Not Applicable]	[Not Available]	[Not Available]	[Not Applicable]	2008	65	Tumor resection	[Not Applicable]	Lumpectomy	[Not Available]	Negative	[Not Available]	[Not Applicable]	[Not Available]	Sentinel node biopsy alone	[Not Available]	NO	YES	2	0	[Not Available]	6th
TCGA-E2-A14U	BRCA-A14U-01A	validation	v2.1	Alive	1318	Positive	Positive	Negative	Negative	Negative	Negative	LumA	ILC	23B7AAEA-1119-4B10-AA1A-0AE255D2F2A6	2011-04-06	NO	YES	-27389	FEMALE	Post (prior bilateral ovariectomy OR >12 mo since LMP with no prior hysterectomy)	WHITE	NOT HISPANIC OR LATINO	No	No	TUMOR FREE	Alive	838	[Not Applicable]	[Not Available]	[Not Available]	[Not Applicable]	2008	74	Tumor resection	[Not Applicable]	Lumpectomy	[Not Available]	Negative	[Not Available]	[Not Applicable]	[Not Available]	Other (specify)	Sentinel lymph node dissection	NO	YES	8	0	[Not Available]	6th
TCGA-A2-A0D2	BRCA-A0D2-01A	training	v2.1	Alive	1027	Negative	Negative	Negative	Negative	Negative	Negative	Basal	IDC	99e32c59-aa73-43fa-88c9-399ddadb2c72	2010-09-16	NO	YES	-16623	FEMALE	Pre (<6 months since LMP AND no prior bilateral ovariectomy AND not on estrogen replacement)	WHITE	NOT HISPANIC OR LATINO	No	No	TUMOR FREE	Alive	761	[Not Applicable]	[Not Available]	[Not Available]	[Not Applicable]	2008	45	Core needle biopsy	[Not Applicable]	Simple Mastectomy	[Not Available]	Negative	[Not Available]	[Not Applicable]	[Not Available]	Sentinel node biopsy alone	[Not Available]	YES	[Not Available]	5	0	4	[Not Available]
TCGA-LQ-A4E4	BRCA-A4E4-01A	validation	v4.0	Alive	849	Positive	Positive	Negative	Negative	Negative	Negative	LumA	ILC	4F321D41-3255-46A4-AE0D-1CF39699E624	2012-12-05	NO	YES	-26883	FEMALE	Post (prior bilateral ovariectomy OR >12 mo since LMP with no prior hysterectomy)	WHITE	NOT HISPANIC OR LATINO	No	No	TUMOR FREE	Alive	484	[Not Applicable]	YES	YES	[Not Applicable]	2011	73	Core needle biopsy	[Not Applicable]	Modified Radical Mastectomy	[Not Available]	Positive	[Not Evaluated]	[Not Applicable]	[Not Available]	Sentinel lymph node biopsy plus axillary dissection	[Not Available]	NO	YES	26	3	0	7th
TCGA-OL-A6VQ	NA	NA	v4.0	Alive	600	Positive	Positive	Negative	Negative	Negative	Negative	LumA	NA	34126CD5-CC38-4198-8582-C14FB5DB7ACB	2014-02-20	NO	YES	-18151	FEMALE	Pre (<6 months since LMP AND no prior bilateral ovariectomy AND not on estrogen replacement)	WHITE	NOT HISPANIC OR LATINO	No	No	TUMOR FREE	Alive	229	[Not Applicable]	[Unknown]	[Unknown]	[Not Applicable]	2012	49	[Not Available]	[Not Applicable]	Lumpectomy	[Not Available]	Positive	Mastectomy NOS	[Not Applicable]	Negative	[Not Available]	[Not Available]	[Not Available]	YES	1	0	[Not Available]	7th
TCGA-BH-A0GZ	BRCA-A0GZ-01A	training	v1.5	Alive	328	Positive	Positive	Negative	Negative	Negative	Negative	LumA	IDC	27dfb9d4-3a2c-44bc-9acf-8f638d3f3004	2010-11-10	NO	YES	-22714	FEMALE	Post (prior bilateral ovariectomy OR >12 mo since LMP with no prior hysterectomy)	WHITE	[Not Available]	No	No	TUMOR FREE	Alive	328	[Not Applicable]	[Not Available]	[Not Available]	[Not Applicable]	2009	62	Core needle biopsy	[Not Applicable]	Lumpectomy	[Not Available]	Negative	[Not Evaluated]	[Not Applicable]	Negative	Sentinel lymph node biopsy plus axillary dissection	[Not Available]	NO	[Not Available]	14	1	[Not Available]	[Not Available]
TCGA-E2-A10F	BRCA-A10F-01A	validation	v2.1	Alive	878	Positive	Positive	Negative	Negative	Negative	Negative	LumA	ILC	8e159b50-8136-42d4-b9c7-d579a74e4931	2011-02-11	NO	YES	-17257	FEMALE	Pre (<6 months since LMP AND no prior bilateral ovariectomy AND not on estrogen replacement)	WHITE	NOT HISPANIC OR LATINO	No	No	TUMOR FREE	Alive	360	[Not Applicable]	[Not Available]	[Not Available]	[Not Applicable]	2008	47	Core needle biopsy	[Not Applicable]	Lumpectomy	[Not Available]	Negative	[Not Available]	[Not Applicable]	[Not Available]	Sentinel node biopsy alone	[Not Available]	NO	[Not Available]	2	0	[Not Available]	[Not Available]
TCGA-E2-A1IE	BRCA-A1IE-01A	training	v2.1	Alive	1165	Positive	Positive	Negative	Negative	Negative	Negative	LumA	IDC	2d0d7ff4-7866-4ae1-9cf1-a3c7f4cbe48d	2011-04-26	NO	YES	-22510	FEMALE	Post (prior bilateral ovariectomy OR >12 mo since LMP with no prior hysterectomy)	WHITE	NOT HISPANIC OR LATINO	No	No	TUMOR FREE	Alive	983	[Not Applicable]	[Not Available]	[Not Available]	[Not Applicable]	2008	61	Tumor resection	[Not Applicable]	Lumpectomy	[Not Available]	Negative	[Not Available]	[Not Applicable]	[Not Available]	Sentinel node biopsy alone	[Not Available]	NO	YES	3	1	[Not Available]	6th
TCGA-E2-A106	BRCA-A106-01A	validation	v2.1	Alive	1807	Positive	Positive	Negative	Negative	Negative	Negative	LumA	Other	87e09544-eddb-473b-8617-212407ce644e	2011-02-11	NO	YES	-12528	FEMALE	Pre (<6 months since LMP AND no prior bilateral ovariectomy AND not on estrogen replacement)	ASIAN	NOT HISPANIC OR LATINO	No	No	TUMOR FREE	Alive	1555	[Not Applicable]	[Not Available]	[Not Available]	[Not Applicable]	2006	34	Core needle biopsy	[Not Applicable]	Simple Mastectomy	[Not Available]	Close	Other	inner-upper margin re-excision	Negative	Sentinel lymph node biopsy plus axillary dissection	[Not Available]	NO	[Not Available]	16	1	[Not Available]	[Not Available]
TCGA-GM-A2DI	BRCA-A2DI-01A	training	v4.0	Alive	2590	Negative	Negative	Negative	Negative	Negative	Negative	LumA	IDC	66FA504C-4AE4-49AC-9355-1E063776DC0D	2011-09-29	NO	YES	-19030	FEMALE	Pre (<6 months since LMP AND no prior bilateral ovariectomy AND not on estrogen replacement)	WHITE	NOT HISPANIC OR LATINO	No	No	TUMOR FREE	Alive	1883	[Not Applicable]	[Not Available]	[Not Available]	[Not Applicable]	2005	52	Core needle biopsy	[Not Applicable]	Simple Mastectomy	[Not Available]	Negative	[Not Available]	[Not Applicable]	[Not Available]	Sentinel node biopsy alone	[Not Available]	YES	YES	9	0	1	6th
TCGA-GM-A2DC	BRCA-A2DC-01A	training	v4.0	Alive	2535	Positive	Positive	Negative	Negative	Negative	Negative	LumA	IDC	DD43FFD9-DA18-4AD3-ABE7-6F443C76A717	2011-09-29	NO	YES	-21122	FEMALE	Post (prior bilateral ovariectomy OR >12 mo since LMP with no prior hysterectomy)	WHITE	NOT HISPANIC OR LATINO	No	No	TUMOR FREE	Alive	1628	[Not Applicable]	[Not Available]	[Not Available]	[Not Applicable]	2006	57	Core needle biopsy	[Not Applicable]	Lumpectomy	[Not Available]	Negative	[Not Available]	[Not Applicable]	[Not Available]	Axillary lymph node dissection alone	[Not Available]	NO	YES	21	1	0	6th
TCGA-GM-A3XN	BRCA-A3XN-01A	validation	v4.0	Alive	2019	Positive	Positive	Negative	Negative	Negative	Negative	LumA	ILC	0930E97A-72EA-4BD5-B2F0-50C76AF695F3	2012-10-01	NO	YES	-16109	FEMALE	Post (prior bilateral ovariectomy OR >12 mo since LMP with no prior hysterectomy)	WHITE	NOT HISPANIC OR LATINO	No	No	TUMOR FREE	Alive	1641	[Not Applicable]	YES	YES	[Not Applicable]	2007	44	Incisional Biopsy	[Not Applicable]	Lumpectomy	[Not Available]	Negative	[Not Available]	[Not Applicable]	[Not Available]	Sentinel lymph node biopsy plus axillary dissection	[Not Available]	NO	YES	34	5	0	6th
TCGA-E2-A10E	BRCA-A10E-01A	training	v2.1	Alive	865	Positive	Positive	Negative	Negative	Negative	Negative	LumA	IDC	dc15a8ae-991e-421c-bc70-70e94f79dd17	2011-02-11	NO	YES	-23684	FEMALE	Post (prior bilateral ovariectomy OR >12 mo since LMP with no prior hysterectomy)	WHITE	NOT HISPANIC OR LATINO	No	No	TUMOR FREE	Alive	418	[Not Applicable]	[Not Available]	[Not Available]	[Not Applicable]	2008	64	Core needle biopsy	[Not Applicable]	Simple Mastectomy	[Not Available]	Negative	[Not Available]	[Not Applicable]	[Not Available]	Sentinel lymph node biopsy plus axillary dissection	[Not Available]	NO	[Not Available]	21	2	[Not Available]	[Not Available]
TCGA-A2-A0YM	BRCA-A0YM-01A	training	v2.1	Alive	965	Negative	Negative	Negative	Negative	Negative	Negative	Basal	IDC	5cbf0aea-ebb4-4005-bdd5-14ef2dc6826c	2010-12-08	NO	YES	-24831	FEMALE	Post (prior bilateral ovariectomy OR >12 mo since LMP with no prior hysterectomy)	WHITE	NOT HISPANIC OR LATINO	No	No	TUMOR FREE	Alive	662	[Not Applicable]	[Not Available]	[Not Available]	[Not Applicable]	2008	67	Core needle biopsy	[Not Applicable]	Lumpectomy	[Not Available]	Negative	[Not Available]	[Not Applicable]	[Not Available]	Other (specify)	Sentinel lymph node biopsy and non-sentinel lymph node biopsy	YES	[Not Available]	5	0	0	[Not Available]
TCGA-E9-A6HE	BRCA-A6HE-01A	validation	v4.0	Alive	468	Positive	Positive	Negative	Negative	Negative	Negative	LumA	NA	7E9C8D3C-790C-46AD-8F31-B557B7C26F69	2013-10-16	YES	NO	-16697	FEMALE	Pre (<6 months since LMP AND no prior bilateral ovariectomy AND not on estrogen replacement)	WHITE	NOT HISPANIC OR LATINO	No	No	[Unknown]	Alive	92	[Not Applicable]	[Unknown]	[Unknown]	[Not Applicable]	2012	45	Core needle biopsy	[Not Applicable]	Simple Mastectomy	[Not Available]	Negative	[Not Available]	[Not Applicable]	[Not Available]	Sentinel lymph node biopsy plus axillary dissection	[Not Available]	NO	YES	12	12	[Not Available]	7th
TCGA-A2-A0ET	BRCA-A0ET-01A	training	v2.1	Alive	1066	Positive	Positive	Negative	Negative	Negative	Negative	LumA	IDC	96f23d8a-be0f-4925-ba00-805dc293414c	2010-09-20	NO	YES	-21464	FEMALE	Post (prior bilateral ovariectomy OR >12 mo since LMP with no prior hysterectomy)	WHITE	NOT HISPANIC OR LATINO	No	No	TUMOR FREE	Alive	807	[Not Applicable]	[Not Available]	[Not Available]	[Not Applicable]	2008	58	Core needle biopsy	[Not Applicable]	Lumpectomy	[Not Available]	Negative	[Not Available]	[Not Applicable]	[Not Available]	Axillary lymph node dissection alone	[Not Available]	NO	[Not Available]	15	5	0	[Not Available]
TCGA-A2-A3XU	BRCA-A3XU-01A	training	v4.0	Dead	912	Negative	Negative	Negative	Negative	Negative	Negative	Basal	IDC	A8E7D8A4-BBF0-496B-B387-8E014CFDCEA6	2012-08-29	NO	YES	-13046	FEMALE	Post (prior bilateral ovariectomy OR >12 mo since LMP with no prior hysterectomy)	BLACK OR AFRICAN AMERICAN	NOT HISPANIC OR LATINO	No	No	WITH TUMOR	Dead	[Not Available]	912	YES	YES	[Not Applicable]	2006	35	Excisional Biopsy	[Not Applicable]	Lumpectomy	[Not Available]	Negative	[Not Available]	[Not Applicable]	[Not Available]	Sentinel lymph node biopsy plus axillary dissection	[Not Available]	NO	YES	12	3	0	6th
TCGA-A2-A259	BRCA-A259-01A	training	v2.1	Alive	1596	Positive	Positive	Negative	Negative	Negative	Negative	LumA	IDC	3fc3755d-a3f8-4e2c-813f-ff124f2a75c1	2011-06-20	NO	YES	-25666	FEMALE	Post (prior bilateral ovariectomy OR >12 mo since LMP with no prior hysterectomy)	BLACK OR AFRICAN AMERICAN	NOT HISPANIC OR LATINO	No	No	TUMOR FREE	Alive	1286	[Not Applicable]	[Not Available]	[Not Available]	[Not Applicable]	2007	70	Core needle biopsy	[Not Applicable]	Lumpectomy	[Not Available]	Close	[Not Available]	[Not Applicable]	[Not Available]	Sentinel node biopsy alone	[Not Available]	YES	YES	2	0	0	7th
TCGA-A2-A1FX	BRCA-A1FX-01A	validation	v2.1	Alive	1119	Positive	Positive	Negative	Negative	Negative	Negative	LumB	Other	ac6d3ba9-f84f-4657-aa85-4d66fb7c09da	2011-05-12	NO	YES	-22344	FEMALE	Post (prior bilateral ovariectomy OR >12 mo since LMP with no prior hysterectomy)	WHITE	NOT HISPANIC OR LATINO	No	No	TUMOR FREE	Alive	935	[Not Applicable]	[Not Available]	[Not Available]	[Not Applicable]	2008	61	Core needle biopsy	[Not Applicable]	Lumpectomy	[Not Available]	Positive	Mastectomy NOS	[Not Applicable]	Negative	Sentinel lymph node biopsy plus axillary dissection	[Not Available]	NO	YES	24	6	0	6th
TCGA-OL-A66N	BRCA-A66N-01A	validation	v4.0	Alive	792	Positive	Negative	Negative	Negative	Negative	Negative	LumA	NA	E9002F4E-BA0B-4738-9368-DD9614A5DA8A	2013-06-11	NO	YES	-21608	FEMALE	Post (prior bilateral ovariectomy OR >12 mo since LMP with no prior hysterectomy)	WHITE	NOT HISPANIC OR LATINO	No	No	TUMOR FREE	Alive	413	[Not Applicable]	YES	NO	[Not Applicable]	2011	59	Core needle biopsy	[Not Applicable]	Modified Radical Mastectomy	[Not Available]	Negative	[Not Available]	[Not Applicable]	[Not Available]	Sentinel node biopsy alone	[Not Available]	[Unknown]	YES	15	13	[Not Available]	7th
TCGA-OL-A66L	BRCA-A66L-01A	validation	v4.0	Alive	1301	Positive	Positive	Negative	Negative	Negative	Negative	LumA	NA	AF0ACAA9-A61C-4E57-BC0D-453AD5BF193A	2013-06-11	NO	YES	-26186	FEMALE	Post (prior bilateral ovariectomy OR >12 mo since LMP with no prior hysterectomy)	BLACK OR AFRICAN AMERICAN	NOT HISPANIC OR LATINO	No	No	TUMOR FREE	Alive	945	[Not Applicable]	YES	NO	[Not Applicable]	2010	71	Core needle biopsy	[Not Applicable]	Lumpectomy	[Not Available]	Negative	[Not Available]	[Not Applicable]	[Not Available]	[Not Available]	[Not Available]	[Not Available]	YES	2	[Not Available]	[Not Available]	7th
TCGA-A2-A0CO	BRCA-A0CO-01A	validation	v4.0	Dead	3492	Positive	Positive	Negative	Negative	Negative	Negative	LumA	ILC	8E54232D-D8BB-4612-8B0E-4FEB076A60F9	2012-05-21	NO	YES	-31404	FEMALE	Post (prior bilateral ovariectomy OR >12 mo since LMP with no prior hysterectomy)	WHITE	NOT HISPANIC OR LATINO	No	No	TUMOR FREE	Alive	3409	[Not Applicable]	[Not Available]	[Not Available]	[Not Applicable]	2002	85	Core needle biopsy	[Not Applicable]	Modified Radical Mastectomy	[Not Available]	Positive	[Not Evaluated]	[Not Applicable]	[Not Available]	Axillary lymph node dissection alone	[Not Available]	NO	YES	11	0	0	7th
TCGA-A2-A0CK	BRCA-A0CK-01A	validation	v4.0	Alive	4159	Positive	Positive	Negative	Negative	Negative	Negative	LumA	ILC	5ACA16CA-4516-4E27-8249-6914029A7EBF	2012-05-21	NO	YES	-22094	FEMALE	Post (prior bilateral ovariectomy OR >12 mo since LMP with no prior hysterectomy)	WHITE	NOT HISPANIC OR LATINO	No	No	TUMOR FREE	Alive	3820	[Not Applicable]	[Not Available]	[Not Available]	[Not Applicable]	2001	60	Excisional Biopsy	[Not Applicable]	Lumpectomy	[Not Available]	Positive	Modified radical mastectomy	[Not Applicable]	Negative	Sentinel lymph node biopsy plus axillary dissection	[Not Available]	NO	YES	20	4	[Not Available]	5th
TCGA-AO-A03O	BRCA-A03O-01A	validation	v1.5	Dead	2483	Positive	Positive	Negative	Negative	Negative	Negative	LumB	NA	1111fb30-46ce-4722-98da-ec9ba2323d90	2010-09-19	NO	YES	-25362	FEMALE	Post (prior bilateral ovariectomy OR >12 mo since LMP with no prior hysterectomy)	BLACK OR AFRICAN AMERICAN	NOT HISPANIC OR LATINO	No	No	TUMOR FREE	Dead	[Not Available]	2483	[Not Available]	[Not Available]	[Not Applicable]	2002	69	Core needle biopsy	[Not Applicable]	Modified Radical Mastectomy	[Not Available]	Negative	[Not Available]	[Not Applicable]	[Not Available]	Sentinel lymph node biopsy plus axillary dissection	[Not Available]	YES	[Not Available]	17	0	0	[Not Available]
TCGA-AO-A126	BRCA-A126-01A	validation	v2.1	Alive	3307	Positive	Positive	Negative	Negative	Negative	Negative	LumA	NA	cc0902fd-a2fc-4327-929e-d4219e32e1d7	2010-12-07	NO	YES	-14264	FEMALE	Pre (<6 months since LMP AND no prior bilateral ovariectomy AND not on estrogen replacement)	ASIAN	NOT HISPANIC OR LATINO	No	No	TUMOR FREE	Alive	2850	[Not Applicable]	[Not Available]	[Not Available]	[Not Applicable]	2002	39	Core needle biopsy	[Not Applicable]	Simple Mastectomy	[Not Available]	Negative	[Not Available]	[Not Applicable]	[Not Available]	Sentinel node biopsy alone	[Not Available]	YES	[Not Available]	5	0	0	[Not Available]
TCGA-A2-A0CZ	BRCA-A0CZ-01A	validation	v2.1	Alive	1616	Positive	Positive	Negative	Negative	Negative	Negative	Normal	IDC	9f93ea0a-1687-44e0-9e8a-eeb4097d471c	2010-09-14	NO	YES	-17026	FEMALE	Peri (6-12 months since last menstrual period)	WHITE	NOT HISPANIC OR LATINO	No	No	TUMOR FREE	Alive	1339	[Not Applicable]	[Not Available]	[Not Available]	[Not Applicable]	2007	46	Core needle biopsy	[Not Applicable]	Simple Mastectomy	[Not Available]	Positive	[Not Evaluated]	[Not Applicable]	[Not Available]	Sentinel node biopsy alone	[Not Available]	YES	[Not Available]	2	0	0	[Not Available]
TCGA-A2-A0CV	BRCA-A0CV-01A	training	v2.1	Alive	1930	Positive	Positive	Negative	Negative	Negative	Negative	LumA	IDC	ad7fcc89-82a3-48aa-8461-581c1a857677	2011-01-28	NO	YES	-15289	FEMALE	Post (prior bilateral ovariectomy OR >12 mo since LMP with no prior hysterectomy)	ASIAN	NOT HISPANIC OR LATINO	No	No	TUMOR FREE	Alive	1870	[Not Applicable]	[Not Available]	[Not Available]	[Not Applicable]	2005	41	Core needle biopsy	[Not Applicable]	Modified Radical Mastectomy	[Not Available]	Negative	[Not Available]	[Not Applicable]	[Not Available]	Axillary lymph node dissection alone	[Not Available]	NO	[Not Available]	18	4	0	[Not Available]
TCGA-A2-A0CL	BRCA-A0CL-01A	validation	v2.1	Alive	1964	Positive	Positive	Negative	Negative	Negative	Negative	Normal	IDC	5c8983f2-9788-4dfa-971c-3ec457b6166e	2011-01-28	NO	YES	-13556	FEMALE	Pre (<6 months since LMP AND no prior bilateral ovariectomy AND not on estrogen replacement)	BLACK OR AFRICAN AMERICAN	NOT HISPANIC OR LATINO	No	No	TUMOR FREE	Alive	1827	[Not Applicable]	[Not Available]	[Not Available]	[Not Applicable]	2006	37	Core needle biopsy	[Not Applicable]	Modified Radical Mastectomy	[Not Available]	Positive	[Not Evaluated]	[Not Applicable]	[Not Available]	Axillary lymph node dissection alone	[Not Available]	NO	[Not Available]	14	9	0	[Not Available]
TCGA-A7-A26F	BRCA-A26F-01A	validation	v4.0	Alive	738	Negative	Negative	Negative	Negative	Negative	Negative	Basal	Other	3b7b9c1e-a84c-47ed-983c-9e4b00cbf01a	2011-08-08	YES	NO	-20210	FEMALE	Post (prior bilateral ovariectomy OR >12 mo since LMP with no prior hysterectomy)	WHITE	NOT HISPANIC OR LATINO	Yes	No	[Not Available]	Alive	257	[Not Applicable]	[Not Available]	[Not Available]	Adenocarcinoma with squamous differentiation, metaplastic	2010	55	Fine needle aspiration biopsy	[Not Applicable]	Lumpectomy	[Not Available]	Close	[Not Available]	[Not Applicable]	Negative	Sentinel node biopsy alone	[Not Available]	NO	YES	1	0	[Not Available]	7th
TCGA-A7-A13D	BRCA-A13D-01A	training	v4.0	Alive	965	Negative	Positive	Negative	Negative	Negative	Negative	Basal	IDC	8785012f-f73e-4d68-87cf-1d804af32782	2011-02-23	YES	NO	-17070	FEMALE	Post (prior bilateral ovariectomy OR >12 mo since LMP with no prior hysterectomy)	BLACK OR AFRICAN AMERICAN	NOT HISPANIC OR LATINO	No	No	TUMOR FREE	Alive	267	[Not Applicable]	[Not Available]	[Not Available]	[Not Applicable]	2010	46	Core needle biopsy	[Not Applicable]	Lumpectomy	[Not Available]	Close	Lumpectomy	[Not Applicable]	Negative	Sentinel node biopsy alone	[Not Available]	NO	[Not Available]	4	0	[Not Available]	[Not Available]
TCGA-A7-A26I	BRCA-A26I-01A	training	v4.0	Alive	661	Negative	Negative	Negative	Negative	Negative	Negative	Basal	IDC	b2ecbc0f-2c30-4200-8d5e-7b95424bcadb	2011-07-29	YES	NO	-23948	FEMALE	Post (prior bilateral ovariectomy OR >12 mo since LMP with no prior hysterectomy)	WHITE	NOT HISPANIC OR LATINO	Yes	No	[Not Available]	Alive	122	[Not Applicable]	[Not Available]	[Not Available]	[Not Applicable]	2011	65	Fine needle aspiration biopsy	[Not Applicable]	Lumpectomy	[Not Available]	Close	Other	Re-Excision of Superior Margin	Negative	Axillary lymph node dissection alone	[Not Available]	NO	YES	2	0	[Not Available]	7th
TCGA-E2-A570	BRCA-A570-01A	training	v4.0	Alive	931	Positive	Positive	Negative	Negative	Negative	Negative	LumA	IDC	CDD8C046-FD97-482A-A11F-2217B321C4D1	2013-06-21	NO	YES	-17456	FEMALE	Pre (<6 months since LMP AND no prior bilateral ovariectomy AND not on estrogen replacement)	BLACK OR AFRICAN AMERICAN	NOT HISPANIC OR LATINO	No	No	TUMOR FREE	Alive	549	[Not Applicable]	NO	YES	[Not Applicable]	2011	47	Core needle biopsy	[Not Applicable]	Simple Mastectomy	[Not Available]	Negative	[Not Available]	[Not Applicable]	[Not Available]	Sentinel node biopsy alone	[Not Available]	NO	YES	7	1	[Not Available]	7th
TCGA-LL-A73Z	BRCA-A73Z-01A	validation	v4.0	Dead	227	Positive	Positive	Negative	Negative	Negative	Negative	Normal	NA	3E637872-F5E5-49D3-BB0D-9C16B8713382	2013-11-15	YES	NO	-20118	FEMALE	Post (prior bilateral ovariectomy OR >12 mo since LMP with no prior hysterectomy)	BLACK OR AFRICAN AMERICAN	NOT HISPANIC OR LATINO	No	No	WITH TUMOR	Alive	137	[Not Applicable]	YES	YES	[Not Applicable]	2013	55	Excisional Biopsy	[Not Applicable]	Lumpectomy	[Not Available]	Positive	[Not Evaluated]	[Not Applicable]	[Not Available]	No axillary staging	[Not Available]	NO	NO	[Not Available]	[Not Available]	[Not Available]	7th
TCGA-A7-A13F	BRCA-A13F-01A	validation	v4.0	Alive	765	Positive	Positive	Negative	Negative	Negative	Negative	LumB	Mixed	2cf68894-168b-458b-af4f-53cad72989a8	2011-03-02	YES	NO	-16363	FEMALE	Pre (<6 months since LMP AND no prior bilateral ovariectomy AND not on estrogen replacement)	WHITE	NOT HISPANIC OR LATINO	No	No	TUMOR FREE	Alive	196	[Not Applicable]	[Not Available]	[Not Available]	[Not Applicable]	2010	44	Core needle biopsy	[Not Applicable]	Modified Radical Mastectomy	[Not Available]	Negative	[Not Available]	[Not Applicable]	[Not Available]	Sentinel lymph node biopsy plus axillary dissection	[Not Available]	NO	[Not Available]	11	3	[Not Available]	[Not Available]
TCGA-A7-A13E	BRCA-A13E-01A	training	v2.1	Dead	614	Positive	Negative	Negative	Negative	Negative	Negative	Basal	IDC	8c7e74e0-71ef-49b8-9217-94b8ef740ef9	2011-02-28	YES	NO	-22690	FEMALE	Post (prior bilateral ovariectomy OR >12 mo since LMP with no prior hysterectomy)	WHITE	NOT HISPANIC OR LATINO	No	No	TUMOR FREE	Alive	287	[Not Applicable]	[Not Available]	[Not Available]	[Not Applicable]	2010	62	Core needle biopsy	[Not Applicable]	Lumpectomy	[Not Available]	Negative	[Not Available]	[Not Applicable]	[Not Available]	Sentinel lymph node biopsy plus axillary dissection	[Not Available]	NO	[Not Available]	12	2	[Not Available]	[Not Available]
TCGA-A7-A0CE	BRCA-A0CE-01A	training	v4.0	Alive	1074	Negative	Negative	Negative	Negative	Negative	Negative	Basal	IDC	9d95a65b-e41d-4f93-92d4-99dce29ff40d	2010-10-04	YES	NO	-20863	FEMALE	Indeterminate (neither Pre or Postmenopausal)	WHITE	NOT HISPANIC OR LATINO	No	No	TUMOR FREE	Alive	254	[Not Applicable]	[Not Available]	[Not Available]	[Not Applicable]	2009	57	Core needle biopsy	[Not Applicable]	Lumpectomy	[Not Available]	Negative	[Not Available]	[Not Applicable]	[Not Available]	Sentinel lymph node biopsy plus axillary dissection	[Not Available]	YES	[Not Available]	1	0	0	[Not Available]
TCGA-AO-A0J5	BRCA-A0J5-01A	validation	v2.1	Dead	792	Positive	Negative	Negative	Negative	Negative	Negative	LumA	NA	c1442467-d618-435f-8792-b1a18f696f1a	2010-12-07	NO	YES	-17815	FEMALE	Pre (<6 months since LMP AND no prior bilateral ovariectomy AND not on estrogen replacement)	WHITE	NOT HISPANIC OR LATINO	No	Yes	WITH TUMOR	Alive	735	[Not Applicable]	[Not Available]	[Not Available]	Ductal/micropapillary	2008	48	Core needle biopsy	[Not Applicable]	Modified Radical Mastectomy	[Not Available]	Close	[Not Available]	[Not Applicable]	[Not Available]	Axillary lymph node dissection alone	[Not Available]	NO	[Not Available]	2	2	[Not Available]	[Not Available]
TCGA-S3-A6ZH	BRCA-A6ZH-01A	validation	v4.0	Alive	515	Positive	Positive	Negative	Negative	Negative	Negative	LumA	NA	EC461EAF-F5CB-4225-A9A0-59D8E6C17EA6	2013-11-12	YES	NO	-10832	FEMALE	[Unknown]	BLACK OR AFRICAN AMERICAN	NOT HISPANIC OR LATINO	No	No	TUMOR FREE	Alive	263	[Not Applicable]	NO	YES	[Not Applicable]	2013	29	Core needle biopsy	[Not Applicable]	Simple Mastectomy	[Not Available]	Negative	[Not Available]	[Not Applicable]	[Not Available]	Axillary lymph node dissection alone	[Not Available]	NO	YES	21	14	0	7th
TCGA-AQ-A54N	BRCA-A54N-01A	training	v4.0	Alive	78	Negative	Negative	Negative	Negative	Negative	Negative	Basal	IDC	58090433-D8D1-4499-A235-810C3E9D5B74	2013-02-26	YES	NO	-18741	FEMALE	Post (prior bilateral ovariectomy OR >12 mo since LMP with no prior hysterectomy)	BLACK OR AFRICAN AMERICAN	HISPANIC OR LATINO	Yes	No	TUMOR FREE	Alive	78	[Not Applicable]	NO	NO	[Not Applicable]	2011	51	Core needle biopsy	[Not Applicable]	Lumpectomy	[Not Available]	Negative	[Not Available]	[Not Applicable]	[Not Available]	Sentinel node biopsy alone	[Not Available]	YES	YES	1	0	0	7th
TCGA-E2-A15D	BRCA-A15D-01A	training	v2.1	Alive	526	Positive	Positive	Negative	Negative	Negative	Negative	LumA	IDC	c85f080a-1075-41df-959f-1b514a11b3c4	2011-04-13	NO	YES	-17224	FEMALE	Pre (<6 months since LMP AND no prior bilateral ovariectomy AND not on estrogen replacement)	WHITE	NOT HISPANIC OR LATINO	No	No	TUMOR FREE	Alive	316	[Not Applicable]	[Not Available]	[Not Available]	[Not Applicable]	2009	47	Tumor resection	[Not Applicable]	Lumpectomy	[Not Available]	Negative	[Not Available]	[Not Applicable]	[Not Available]	Sentinel node biopsy alone	[Not Available]	NO	YES	4	0	[Not Available]	6th
TCGA-E2-A1LG	BRCA-A1LG-01A	validation	v2.1	Alive	574	Negative	Negative	Negative	Negative	Negative	Negative	Basal	Other	ef4cbd38-bc79-4d60-a715-647edd2ebe9e	2011-06-03	NO	YES	-18492	FEMALE	Peri (6-12 months since last menstrual period)	BLACK OR AFRICAN AMERICAN	NOT HISPANIC OR LATINO	Yes	No	TUMOR FREE	Alive	350	[Not Applicable]	[Not Available]	[Not Available]	[Not Applicable]	2010	50	Tumor resection	[Not Applicable]	Modified Radical Mastectomy	[Not Available]	Negative	[Not Available]	[Not Applicable]	[Not Available]	Axillary lymph node dissection alone	[Not Available]	NO	YES	19	0	[Not Available]	7th
TCGA-A2-A0T4	BRCA-A0T4-01A	validation	v2.1	Alive	624	Positive	Positive	Negative	Negative	Negative	Negative	LumA	ILC	b0f8d698-a30e-4d8d-b0a2-a5a01fac8406	2010-11-17	NO	YES	-22849	FEMALE	Post (prior bilateral ovariectomy OR >12 mo since LMP with no prior hysterectomy)	WHITE	NOT HISPANIC OR LATINO	No	No	TUMOR FREE	Alive	395	[Not Applicable]	[Not Available]	[Not Available]	[Not Applicable]	2009	62	Core needle biopsy	[Not Applicable]	Simple Mastectomy	[Not Available]	Negative	[Not Available]	[Not Applicable]	[Not Available]	Other (specify)	SLN and non-SLN biopsy	YES	[Not Available]	2	0	0	[Not Available]
TCGA-E2-A1IO	BRCA-A1IO-01A	training	v2.1	Alive	638	Positive	Positive	Negative	Negative	Negative	Negative	LumA	IDC	71fc8941-4cfb-47ea-a533-873d38f8c95c	2011-04-29	NO	YES	-13720	FEMALE	Pre (<6 months since LMP AND no prior bilateral ovariectomy AND not on estrogen replacement)	WHITE	NOT HISPANIC OR LATINO	No	No	TUMOR FREE	Alive	449	[Not Applicable]	[Not Available]	[Not Available]	[Not Applicable]	2010	37	Tumor resection	[Not Applicable]	Lumpectomy	[Not Available]	Negative	[Not Available]	[Not Applicable]	[Not Available]	Sentinel node biopsy alone	[Not Available]	NO	YES	1	0	[Not Available]	7th
TCGA-E2-A1L8	BRCA-A1L8-01A	validation	v2.1	Alive	1205	Positive	Positive	Negative	Negative	Negative	Negative	LumA	ILC	eebad74f-5961-4e91-b0eb-157a2f6f952b	2011-06-07	NO	YES	-19187	FEMALE	Post (prior bilateral ovariectomy OR >12 mo since LMP with no prior hysterectomy)	BLACK OR AFRICAN AMERICAN	NOT HISPANIC OR LATINO	Yes	No	TUMOR FREE	Alive	1015	[Not Applicable]	[Not Available]	[Not Available]	[Not Applicable]	2008	52	Tumor resection	[Not Applicable]	Simple Mastectomy	[Not Available]	Negative	[Not Available]	[Not Applicable]	[Not Available]	Sentinel lymph node biopsy plus axillary dissection	[Not Available]	NO	YES	13	2	[Not Available]	6th
TCGA-A2-A04V	BRCA-A04V-01A	training	v1.5	Dead	1920	Positive	Positive	Negative	Negative	Negative	Negative	LumA	IDC	64f67506-f2df-4f0a-b7be-29b4949e986a	2010-08-10	NO	YES	-14250	FEMALE	Pre (<6 months since LMP AND no prior bilateral ovariectomy AND not on estrogen replacement)	WHITE	NOT HISPANIC OR LATINO	No	No	WITH TUMOR	Dead	[Not Available]	1920	[Not Available]	[Not Available]	[Not Applicable]	2005	39	Core needle biopsy	[Not Applicable]	Simple Mastectomy	[Not Available]	Negative	[Not Available]	[Not Applicable]	[Not Available]	Sentinel node biopsy alone	[Not Available]	YES	[Not Available]	2	0	0	[Not Available]
TCGA-A2-A04T	BRCA-A04T-01A	training	v1.5	Alive	2246	Negative	Negative	Negative	Negative	Negative	Negative	Basal	IDC	b58ad350-5140-4fa8-bc2c-24bca8395f3a	2010-08-09	NO	YES	-22707	FEMALE	Post (prior bilateral ovariectomy OR >12 mo since LMP with no prior hysterectomy)	WHITE	[Not Available]	No	No	TUMOR FREE	Alive	1950	[Not Applicable]	[Not Available]	[Not Available]	[Not Applicable]	2004	62	Core needle biopsy	[Not Applicable]	Lumpectomy	[Not Available]	Negative	[Not Available]	[Not Applicable]	[Not Available]	Sentinel node biopsy alone	[Not Available]	YES	[Not Available]	3	0	0	[Not Available]
TCGA-A2-A04R	BRCA-A04R-01A	training	v1.5	Alive	2499	Positive	Positive	Negative	Negative	Negative	Negative	LumB	IDC	f3a058b9-fb7f-4098-8f0e-83c2acfa1ed5	2010-10-08	NO	YES	-13483	FEMALE	Pre (<6 months since LMP AND no prior bilateral ovariectomy AND not on estrogen replacement)	BLACK OR AFRICAN AMERICAN	NOT HISPANIC OR LATINO	No	No	TUMOR FREE	Alive	2365	[Not Applicable]	[Not Available]	[Not Available]	[Not Applicable]	2004	36	Core needle biopsy	[Not Applicable]	Lumpectomy	[Not Available]	Negative	[Not Available]	[Not Applicable]	[Not Available]	Sentinel node biopsy alone	[Not Available]	YES	[Not Available]	1	0	0	[Not Available]
TCGA-A2-A25A	BRCA-A25A-01A	validation	v2.1	Alive	3276	Positive	Positive	Negative	Negative	Negative	Negative	Normal	ILC	aaea5f9c-b35b-47f8-93cb-bdc7b81844ff	2011-06-21	NO	YES	-16084	FEMALE	Pre (<6 months since LMP AND no prior bilateral ovariectomy AND not on estrogen replacement)	WHITE	NOT HISPANIC OR LATINO	Yes	No	TUMOR FREE	Alive	2968	[Not Applicable]	[Not Available]	[Not Available]	[Not Applicable]	2003	44	Core needle biopsy	[Not Applicable]	Simple Mastectomy	[Not Available]	Negative	[Not Available]	[Not Applicable]	[Not Available]	Axillary lymph node dissection alone	[Not Available]	YES	YES	14	0	0	6th
TCGA-GM-A2DB	BRCA-A2DB-01A	training	v4.0	Alive	2406	Negative	Negative	Negative	Negative	Negative	Negative	Her2E	IDC	6E6B7742-A562-490B-BB72-04A5653852E4	2011-09-28	NO	YES	-22883	FEMALE	Post (prior bilateral ovariectomy OR >12 mo since LMP with no prior hysterectomy)	WHITE	NOT HISPANIC OR LATINO	No	No	TUMOR FREE	Alive	1616	[Not Applicable]	[Not Available]	[Not Available]	[Not Applicable]	2006	62	Core needle biopsy	[Not Applicable]	Lumpectomy	[Not Available]	Negative	[Not Available]	[Not Applicable]	[Not Available]	Sentinel node biopsy alone	[Not Available]	YES	YES	3	0	0	6th
TCGA-GM-A2DD	BRCA-A2DD-01A	validation	enrollment	Alive	1309	Negative	Negative	Negative	Negative	Negative	Negative	Normal	IDC	B343BFE0-7C23-4C6A-8C84-9EE39DB2ECDA	2011-09-29	NO	YES	-19415	FEMALE	Post (prior bilateral ovariectomy OR >12 mo since LMP with no prior hysterectomy)	WHITE	NOT HISPANIC OR LATINO	No	No	TUMOR FREE	Alive	1309	[Not Applicable]	[Not Available]	[Not Available]	[Not Applicable]	2007	53	Core needle biopsy	[Not Applicable]	Simple Mastectomy	[Not Available]	Negative	[Not Available]	[Not Applicable]	[Not Available]	Sentinel node biopsy alone	[Not Available]	YES	YES	2	0	0	6th
TCGA-E2-A10B	BRCA-A10B-01A	training	v2.1	Alive	1141	Positive	Positive	Negative	Negative	Negative	Negative	LumA	IDC	f801aeed-dc43-49d7-a319-84c8851979d9	2011-02-22	NO	YES	-24577	FEMALE	Post (prior bilateral ovariectomy OR >12 mo since LMP with no prior hysterectomy)	WHITE	NOT HISPANIC OR LATINO	No	No	TUMOR FREE	Alive	748	[Not Applicable]	[Not Available]	[Not Available]	[Not Applicable]	2007	67	Core needle biopsy	[Not Applicable]	Lumpectomy	[Not Available]	Close	[Not Available]	[Not Applicable]	[Not Available]	Sentinel lymph node biopsy plus axillary dissection	[Not Available]	NO	[Not Available]	28	2	0	[Not Available]
TCGA-EW-A1P5	BRCA-A1P5-01A	training	v2.1	Alive	703	Positive	Positive	Negative	Negative	Negative	Negative	LumA	IDC	53d0af48-d7ea-42c9-8695-c614b89b415b	2011-05-11	NO	YES	-28177	FEMALE	Post (prior bilateral ovariectomy OR >12 mo since LMP with no prior hysterectomy)	WHITE	NOT HISPANIC OR LATINO	No	No	TUMOR FREE	Alive	365	[Not Applicable]	[Not Available]	[Not Available]	[Not Applicable]	2010	77	Core needle biopsy	[Not Applicable]	Modified Radical Mastectomy	[Not Available]	Negative	[Not Available]	[Not Applicable]	[Not Available]	Sentinel lymph node biopsy plus axillary dissection	[Not Available]	YES	YES	40	3	0	7th
TCGA-GM-A2DF	BRCA-A2DF-01A	training	v4.0	Alive	2155	Negative	Negative	Negative	Negative	Negative	Negative	Basal	IDC	D6F7AFC0-1558-43AD-ACB1-2B5311ED2264	2011-09-29	NO	YES	-19614	FEMALE	Post (prior bilateral ovariectomy OR >12 mo since LMP with no prior hysterectomy)	BLACK OR AFRICAN AMERICAN	NOT HISPANIC OR LATINO	No	No	TUMOR FREE	Alive	1299	[Not Applicable]	[Not Available]	[Not Available]	[Not Applicable]	2007	53	Core needle biopsy	[Not Applicable]	Lumpectomy	[Not Available]	Negative	[Not Available]	[Not Applicable]	[Not Available]	Axillary lymph node dissection alone	[Not Available]	NO	YES	32	1	0	6th
TCGA-OL-A66P	BRCA-A66P-01A	validation	v4.0	Alive	428	Negative	Negative	Negative	Negative	Negative	Negative	Her2E	NA	F81AC8A2-4CE6-439E-B027-1C0BFC88CEAA	2013-06-11	NO	YES	-27489	FEMALE	[Not Available]	BLACK OR AFRICAN AMERICAN	NOT HISPANIC OR LATINO	No	No	[Unknown]	Alive	58	[Not Applicable]	NO	YES	[Not Applicable]	2013	75	Core needle biopsy	[Not Applicable]	Simple Mastectomy	[Not Available]	Negative	[Not Available]	[Not Applicable]	[Not Available]	Sentinel node biopsy alone	[Not Available]	[Unknown]	YES	2	[Not Available]	[Not Available]	7th
TCGA-A2-A3XY	BRCA-A3XY-01A	training	v4.0	Alive	1064	Negative	Negative	Negative	Negative	Negative	Negative	Basal	IDC	DEBA32E4-0E68-4711-941B-3B63BD965AFB	2012-08-14	YES	NO	-18059	FEMALE	Post (prior bilateral ovariectomy OR >12 mo since LMP with no prior hysterectomy)	BLACK OR AFRICAN AMERICAN	NOT HISPANIC OR LATINO	No	No	TUMOR FREE	Alive	786	[Not Applicable]	[Not Available]	[Not Available]	[Not Applicable]	2010	49	Core needle biopsy	[Not Applicable]	Modified Radical Mastectomy	[Not Available]	Negative	[Not Available]	[Not Applicable]	[Not Available]	Axillary lymph node dissection alone	[Not Available]	NO	YES	16	3	[Not Available]	7th
TCGA-OL-A5D6	BRCA-A5D6-01A	validation	v4.0	Dead	1104	Negative	Negative	Negative	Negative	Negative	Negative	Normal	NA	C3A981C7-F148-4252-BD50-AF8A49EC0DF8	2013-04-19	NO	YES	-26052	FEMALE	Post (prior bilateral ovariectomy OR >12 mo since LMP with no prior hysterectomy)	BLACK OR AFRICAN AMERICAN	NOT HISPANIC OR LATINO	No	No	TUMOR FREE	Alive	385	[Not Applicable]	NO	YES	[Not Applicable]	2009	71	Fine needle aspiration biopsy	[Not Applicable]	Simple Mastectomy	[Not Available]	Negative	[Not Available]	[Not Applicable]	[Not Available]	Sentinel node biopsy alone	[Not Available]	[Unknown]	YES	2	[Not Available]	0	6th
TCGA-A2-A3XT	BRCA-A3XT-01A	training	v4.0	Alive	2525	Negative	Negative	Negative	Negative	Negative	Negative	Basal	IDC	C72CB184-462D-4009-9CDB-848782FF8A76	2012-08-17	NO	YES	-16649	FEMALE	Pre (<6 months since LMP AND no prior bilateral ovariectomy AND not on estrogen replacement)	BLACK OR AFRICAN AMERICAN	NOT HISPANIC OR LATINO	No	No	TUMOR FREE	Alive	2238	[Not Applicable]	YES	YES	[Not Applicable]	2006	45	Excisional Biopsy	[Not Applicable]	Modified Radical Mastectomy	[Not Available]	Negative	[Not Available]	[Not Applicable]	[Not Available]	Other (specify)	FNA plus axillary lymph node dissection	NO	YES	13	1	[Not Available]	6th
TCGA-A2-A04Y	BRCA-A04Y-01A	validation	v1.5	Alive	1099	Positive	Positive	Negative	Negative	Negative	Negative	LumB	Other	9ce7ce09-4409-4fa3-9f78-b2b24716f860	2010-08-09	NO	YES	-19533	FEMALE	Post (prior bilateral ovariectomy OR >12 mo since LMP with no prior hysterectomy)	WHITE	[Not Available]	No	No	TUMOR FREE	Alive	764	[Not Applicable]	[Not Available]	[Not Available]	[Not Applicable]	2008	53	Core needle biopsy	[Not Applicable]	Simple Mastectomy	[Not Available]	Negative	[Not Available]	[Not Applicable]	[Not Available]	Sentinel lymph node biopsy plus axillary dissection	[Not Available]	YES	[Not Available]	13	1	0	[Not Available]
TCGA-BH-A0HN	BRCA-A0HN-01A	training	v1.5	Alive	516	Positive	Positive	Negative	Negative	Negative	Negative	LumA	IDC	a68a3361-48b4-4bd0-999d-b4cc3d43eb4a	2010-11-11	NO	YES	-24731	FEMALE	Post (prior bilateral ovariectomy OR >12 mo since LMP with no prior hysterectomy)	WHITE	[Not Available]	No	No	TUMOR FREE	Alive	516	[Not Applicable]	[Not Available]	[Not Available]	[Not Applicable]	2009	67	Core needle biopsy	[Not Applicable]	Lumpectomy	[Not Available]	Positive	Mastectomy NOS	[Not Applicable]	Negative	Sentinel node biopsy alone	[Not Available]	NO	[Not Available]	2	0	[Not Available]	[Not Available]
TCGA-A2-A0D4	BRCA-A0D4-01A	training	v2.1	Alive	767	Positive	Positive	Negative	Negative	Negative	Negative	LumB	IDC	75113445-d2d6-44a0-866c-c9175e6d214b	2010-09-21	NO	YES	-13805	FEMALE	Pre (<6 months since LMP AND no prior bilateral ovariectomy AND not on estrogen replacement)	BLACK OR AFRICAN AMERICAN	NOT HISPANIC OR LATINO	No	No	TUMOR FREE	Alive	496	[Not Applicable]	[Not Available]	[Not Available]	[Not Applicable]	2009	37	Core needle biopsy	[Not Applicable]	Lumpectomy	[Not Available]	Negative	[Not Available]	[Not Applicable]	[Not Available]	Axillary lymph node dissection alone	[Not Available]	NO	[Not Available]	23	1	0	[Not Available]
TCGA-GM-A3NW	BRCA-A3NW-01A	validation	v4.0	Alive	3361	Negative	Positive	Negative	Negative	Negative	Negative	LumA	ILC	6DDAEE34-46EB-490C-BD13-F0AB963C4322	2012-01-03	NO	YES	-23041	FEMALE	Post (prior bilateral ovariectomy OR >12 mo since LMP with no prior hysterectomy)	WHITE	NOT HISPANIC OR LATINO	No	No	TUMOR FREE	Alive	2982	[Not Applicable]	[Not Available]	[Not Available]	[Not Applicable]	2003	63	Core needle biopsy	[Not Applicable]	Simple Mastectomy	[Not Available]	Negative	[Not Available]	[Not Applicable]	[Not Available]	Sentinel node biopsy alone	[Not Available]	YES	YES	4	0	0	6th
TCGA-E2-A1LA	BRCA-A1LA-01A	training	v2.1	Alive	748	Positive	Positive	Negative	Negative	Negative	Negative	LumA	IDC	ce9e0309-9756-42d2-ae94-d91264a79498	2011-06-01	NO	YES	-21773	FEMALE	Post (prior bilateral ovariectomy OR >12 mo since LMP with no prior hysterectomy)	[Not Available]	NOT HISPANIC OR LATINO	No	No	TUMOR FREE	Alive	463	[Not Applicable]	[Not Available]	[Not Available]	[Not Applicable]	2009	59	Tumor resection	[Not Applicable]	Simple Mastectomy	[Not Available]	Negative	[Not Available]	[Not Applicable]	[Not Available]	Sentinel lymph node biopsy plus axillary dissection	[Not Available]	NO	YES	35	1	[Not Available]	6th
TCGA-GM-A2D9	BRCA-A2D9-01A	training	v4.0	Dead	1812	Positive	Positive	Negative	Negative	Negative	Negative	LumA	IDC	1133B8A9-6B11-4511-B70A-F200E3B8B5DB	2011-09-28	NO	YES	-25490	FEMALE	Post (prior bilateral ovariectomy OR >12 mo since LMP with no prior hysterectomy)	WHITE	NOT HISPANIC OR LATINO	No	No	WITH TUMOR	Dead	[Not Available]	1812	[Not Available]	[Not Available]	[Not Applicable]	2006	69	Core needle biopsy	[Not Applicable]	Lumpectomy	[Not Available]	Negative	[Not Available]	[Not Applicable]	[Not Available]	Sentinel node biopsy alone	[Not Available]	YES	YES	2	0	0	6th
TCGA-A2-A0D0	BRCA-A0D0-01A	training	v2.1	Alive	643	Negative	Negative	Negative	Negative	Negative	Negative	Basal	IDC	324bcba2-f6a4-45a6-807c-215bdffcca21	2010-09-16	NO	YES	-22115	FEMALE	Post (prior bilateral ovariectomy OR >12 mo since LMP with no prior hysterectomy)	BLACK OR AFRICAN AMERICAN	NOT HISPANIC OR LATINO	No	No	TUMOR FREE	Alive	643	[Not Applicable]	[Not Available]	[Not Available]	[Not Applicable]	2008	60	Core needle biopsy	[Not Applicable]	Simple Mastectomy	[Not Available]	Negative	[Not Available]	[Not Applicable]	[Not Available]	Axillary lymph node dissection alone	[Not Available]	NO	[Not Available]	8	0	0	[Not Available]
TCGA-A2-A0YC	BRCA-A0YC-01A	training	v2.1	Alive	990	Positive	Positive	Negative	Negative	Negative	Negative	LumA	IDC	a1872011-b928-4189-ac02-e87506c20bca	2010-12-08	NO	YES	-21685	FEMALE	Post (prior bilateral ovariectomy OR >12 mo since LMP with no prior hysterectomy)	WHITE	NOT HISPANIC OR LATINO	No	No	TUMOR FREE	Alive	644	[Not Applicable]	[Not Available]	[Not Available]	[Not Applicable]	2008	59	Core needle biopsy	[Not Applicable]	Lumpectomy	[Not Available]	Close	[Not Available]	[Not Applicable]	[Not Available]	Other (specify)	Sentinel lymph node biopsy x 2 and 1 non-sentinel lymph node biopsy	YES	[Not Available]	3	1	0	[Not Available]
TCGA-BH-A0E6	BRCA-A0E6-01A	training	v1.5	Alive	293	Negative	Negative	Negative	Negative	Negative	Negative	Basal	IDC	6c0066e3-96df-4870-bcd3-98cda64082e9	2010-11-09	NO	YES	-25408	FEMALE	Post (prior bilateral ovariectomy OR >12 mo since LMP with no prior hysterectomy)	WHITE	[Not Available]	No	No	TUMOR FREE	Alive	293	[Not Applicable]	[Not Available]	[Not Available]	[Not Applicable]	2009	69	Core needle biopsy	[Not Applicable]	Lumpectomy	[Not Available]	Negative	[Not Evaluated]	[Not Applicable]	[Not Available]	Sentinel node biopsy alone	[Not Available]	NO	[Not Available]	1	0	[Not Available]	[Not Available]
TCGA-HN-A2OB	BRCA-A2OB-01A	validation	v4.0	Alive	1883	Positive	Positive	Negative	Negative	Negative	Negative	LumA	ILC	61204CDF-3B1C-44A1-BDA6-0FEF1AC4A333	2013-09-26	NO	YES	-16672	FEMALE	Pre (<6 months since LMP AND no prior bilateral ovariectomy AND not on estrogen replacement)	[Not Evaluated]	[Not Evaluated]	No	No	WITH TUMOR	Alive	1849	[Not Applicable]	YES	YES	[Not Applicable]	[Not Available]	45	Core needle biopsy	[Not Applicable]	Simple Mastectomy	[Not Available]	Negative	[Not Available]	[Not Applicable]	[Not Available]	Sentinel node biopsy alone	[Not Available]	NO	YES	10	2	[Not Available]	6th
TCGA-AO-A0J9	BRCA-A0J9-01A	validation	v2.1	Alive	1613	Positive	Positive	Negative	Negative	Negative	Negative	LumA	NA	a4903de8-6cf5-4541-8ec7-065beace8b44	2010-09-19	NO	YES	-22642	FEMALE	Post (prior bilateral ovariectomy OR >12 mo since LMP with no prior hysterectomy)	WHITE	NOT HISPANIC OR LATINO	No	No	WITH TUMOR	Alive	1256	[Not Applicable]	[Not Available]	[Not Available]	[Not Applicable]	2007	61	Core needle biopsy	[Not Applicable]	Lumpectomy	[Not Available]	Positive	Mastectomy NOS	[Not Applicable]	Negative	Sentinel lymph node biopsy plus axillary dissection	[Not Available]	NO	[Not Available]	32	15	0	[Not Available]
TCGA-OL-A66O	BRCA-A66O-01A	validation	v4.0	Alive	528	Positive	Positive	Negative	Negative	Negative	Negative	LumA	NA	A45833E1-7CC9-4273-B408-620F74679A12	2013-06-11	NO	YES	-14272	FEMALE	Pre (<6 months since LMP AND no prior bilateral ovariectomy AND not on estrogen replacement)	BLACK OR AFRICAN AMERICAN	NOT HISPANIC OR LATINO	No	No	TUMOR FREE	Alive	220	[Not Applicable]	YES	YES	[Not Applicable]	2012	39	Core needle biopsy	[Not Applicable]	Modified Radical Mastectomy	[Not Available]	Negative	[Not Available]	[Not Applicable]	[Not Available]	Sentinel node biopsy alone	[Not Available]	[Unknown]	YES	17	3	[Not Available]	7th
TCGA-A2-A0SW	BRCA-A0SW-01A	training	v1.5	Dead	1365	Positive	Negative	Negative	Negative	Negative	Negative	LumB	IDC	991e1427-3c01-423d-abfd-4584302ca72c	2010-11-08	NO	YES	-30085	FEMALE	Post (prior bilateral ovariectomy OR >12 mo since LMP with no prior hysterectomy)	WHITE	NOT HISPANIC OR LATINO	No	No	WITH TUMOR	Dead	[Not Available]	1365	[Not Available]	[Not Available]	[Not Applicable]	2006	82	Core needle biopsy	[Not Applicable]	Lumpectomy	[Not Available]	Negative	[Not Available]	[Not Applicable]	[Not Available]	Sentinel lymph node biopsy plus axillary dissection	[Not Available]	NO	[Not Available]	15	4	0	[Not Available]
TCGA-A2-A04N	BRCA-A04N-01A	validation	v1.5	Alive	3188	Positive	Positive	Negative	Negative	Negative	Negative	LumA	Other	197428f7-bd77-4c5f-8119-87157b5c35b9	2011-01-27	NO	YES	-24155	FEMALE	Post (prior bilateral ovariectomy OR >12 mo since LMP with no prior hysterectomy)	WHITE	HISPANIC OR LATINO	No	No	TUMOR FREE	Alive	3153	[Not Applicable]	[Not Available]	[Not Available]	[Not Applicable]	2002	66	Fine needle aspiration biopsy	[Not Applicable]	Lumpectomy	[Not Available]	Negative	[Not Available]	[Not Applicable]	[Not Available]	Other (specify)	Sentinel lymph node biopsy plus non-sentinel lymph node biopsy	YES	[Not Available]	6	0	0	[Not Available]
TCGA-A2-A0CR	BRCA-A0CR-01A	validation	v4.0	Alive	3283	Positive	Positive	Negative	Negative	Negative	Negative	LumA	ILC	4CF0F639-7940-48B6-8EA1-2A3494097CDB	2012-06-05	NO	YES	-20075	FEMALE	Post (prior bilateral ovariectomy OR >12 mo since LMP with no prior hysterectomy)	ASIAN	NOT HISPANIC OR LATINO	No	No	TUMOR FREE	Alive	2955	[Not Applicable]	[Not Available]	[Not Available]	[Not Applicable]	2004	54	Core needle biopsy	[Not Applicable]	Modified Radical Mastectomy	[Not Available]	Close	[Not Available]	[Not Applicable]	[Not Available]	Axillary lymph node dissection alone	[Not Available]	NO	YES	16	0	0	7th
TCGA-A2-A3KD	BRCA-A3KD-01A	validation	v4.0	Alive	1206	Positive	Positive	Negative	Negative	Negative	Negative	LumA	Other	BB026999-0AAB-4232-96D7-2C93B6C9691D	2012-04-02	YES	NO	-17372	FEMALE	Pre (<6 months since LMP AND no prior bilateral ovariectomy AND not on estrogen replacement)	WHITE	NOT HISPANIC OR LATINO	No	No	TUMOR FREE	Alive	804	[Not Applicable]	[Not Available]	[Not Available]	[Not Applicable]	2010	47	Core needle biopsy	[Not Applicable]	Lumpectomy	[Not Available]	Positive	Mastectomy NOS	[Not Applicable]	Close	Sentinel lymph node biopsy plus axillary dissection	[Not Available]	YES	YES	19	1	1	7th
TCGA-AC-A3QP	BRCA-A3QP-01A	validation	v4.0	Alive	675	Positive	Positive	Negative	Negative	Negative	Negative	LumA	ILC	6F4C8D30-47FB-47DF-9EB7-4E5881E3711E	2012-07-05	YES	NO	-29113	FEMALE	Post (prior bilateral ovariectomy OR >12 mo since LMP with no prior hysterectomy)	WHITE	NOT HISPANIC OR LATINO	No	No	TUMOR FREE	Alive	286	[Not Applicable]	[Not Available]	[Not Available]	[Not Applicable]	2011	79	Core needle biopsy	[Not Applicable]	Lumpectomy	[Not Available]	Negative	[Not Available]	[Not Applicable]	[Not Available]	Sentinel node biopsy alone	[Not Available]	[Not Available]	YES	2	1	1	7th
TCGA-B6-A408	BRCA-A408-01A	validation	v4.0	Alive	2072	Positive	Positive	Negative	Negative	Negative	Negative	LumA	NA	9964F447-92AD-4D1E-AF20-11CF84FAB7B0	2012-09-20	NO	YES	-20102	FEMALE	[Unknown]	BLACK OR AFRICAN AMERICAN	NOT HISPANIC OR LATINO	No	No	TUMOR FREE	Alive	1519	[Not Applicable]	YES	YES	ductal and lobular	2008	55	Tumor resection	[Not Applicable]	Simple Mastectomy	[Not Available]	Negative	[Not Available]	[Not Applicable]	[Not Available]	Axillary lymph node dissection alone	[Not Available]	NO	YES	23	10	[Not Available]	6th
TCGA-LL-A740	BRCA-A740-01A	validation	v4.0	Alive	441	Negative	Negative	Negative	Negative	Negative	Negative	LumA	NA	AA60FA8D-C374-40E0-AF2D-B007701E67E3	2013-11-12	YES	NO	-22416	FEMALE	Post (prior bilateral ovariectomy OR >12 mo since LMP with no prior hysterectomy)	BLACK OR AFRICAN AMERICAN	NOT HISPANIC OR LATINO	No	No	TUMOR FREE	Alive	137	[Not Applicable]	NO	YES	[Not Applicable]	2013	61	Core needle biopsy	[Not Applicable]	Lumpectomy	[Not Available]	Negative	[Not Available]	[Not Applicable]	[Not Available]	Sentinel node biopsy alone	[Not Available]	YES	YES	1	0	0	7th
TCGA-B6-A1KI	BRCA-A1KI-01A	training	v2.1	Alive	2236	Positive	Positive	Negative	Negative	Negative	Negative	LumA	IDC	1dafdd64-527d-4d46-bbdf-7a97774f881b	2011-07-19	NO	YES	-23031	FEMALE	Post (prior bilateral ovariectomy OR >12 mo since LMP with no prior hysterectomy)	WHITE	NOT HISPANIC OR LATINO	No	No	TUMOR FREE	Alive	1463	[Not Applicable]	[Not Available]	[Not Available]	[Not Applicable]	2003	63	Core needle biopsy	[Not Applicable]	Lumpectomy	[Not Available]	Negative	[Not Available]	[Not Applicable]	[Not Available]	Sentinel node biopsy alone	[Not Available]	NO	YES	1	0	[Not Available]	6th
TCGA-A7-A0CD	BRCA-A0CD-01A	training	v4.0	Alive	1165	Positive	Positive	Negative	Negative	Negative	Negative	LumA	IDC	09765b0a-94f6-47d2-af56-93368084ac3a	2010-10-05	YES	NO	-24242	FEMALE	Indeterminate (neither Pre or Postmenopausal)	WHITE	NOT HISPANIC OR LATINO	Yes	No	TUMOR FREE	Alive	171	[Not Applicable]	[Not Available]	[Not Available]	[Not Applicable]	2009	66	Core needle biopsy	[Not Applicable]	Lumpectomy	[Not Available]	Negative	[Not Available]	[Not Applicable]	[Not Available]	Sentinel node biopsy alone	[Not Available]	NO	[Not Available]	2	0	[Not Available]	6th
TCGA-A2-A1G0	BRCA-A1G0-01A	training	v2.1	Alive	616	Positive	Positive	Negative	Negative	Negative	Negative	LumA	IDC	2e538802-2a31-4774-89a8-c6e4381a887d	2011-04-21	YES	NO	-18002	FEMALE	Pre (<6 months since LMP AND no prior bilateral ovariectomy AND not on estrogen replacement)	WHITE	NOT HISPANIC OR LATINO	No	No	[Not Available]	Alive	380	[Not Applicable]	[Not Available]	[Not Available]	[Not Applicable]	2010	49	Core needle biopsy	[Not Applicable]	Simple Mastectomy	[Not Available]	Negative	[Not Available]	[Not Applicable]	[Not Available]	Sentinel lymph node biopsy plus axillary dissection	[Not Available]	NO	YES	19	2	[Not Available]	7th
TCGA-E2-A1IJ	BRCA-A1IJ-01A	validation	v2.1	Alive	865	Positive	Positive	Negative	Negative	Negative	Negative	LumA	ILC	b09643c2-ded5-4346-b3c5-90a48f88a02e	2011-04-29	NO	YES	-20956	FEMALE	Post (prior bilateral ovariectomy OR >12 mo since LMP with no prior hysterectomy)	WHITE	NOT HISPANIC OR LATINO	No	No	TUMOR FREE	Alive	725	[Not Applicable]	[Not Available]	[Not Available]	[Not Applicable]	2009	57	Tumor resection	[Not Applicable]	Lumpectomy	[Not Available]	Negative	[Not Available]	[Not Applicable]	[Not Available]	Sentinel node biopsy alone	[Not Available]	NO	YES	3	0	[Not Available]	6th
TCGA-E2-A107	BRCA-A107-01A	validation	v2.1	Alive	1047	Positive	Negative	Negative	Negative	Negative	Negative	LumA	ILC	eff2360e-399a-4167-ab2b-798e27bef739	2011-02-11	NO	YES	-20065	FEMALE	Post (prior bilateral ovariectomy OR >12 mo since LMP with no prior hysterectomy)	WHITE	NOT HISPANIC OR LATINO	No	No	WITH TUMOR	Alive	763	[Not Applicable]	[Not Available]	[Not Available]	[Not Applicable]	2008	54	Core needle biopsy	[Not Applicable]	Simple Mastectomy	[Not Available]	Negative	[Not Available]	[Not Applicable]	[Not Available]	Sentinel lymph node biopsy plus axillary dissection	[Not Available]	NO	[Not Available]	27	4	[Not Available]	[Not Available]
TCGA-E2-A1LI	BRCA-A1LI-01A	training	v2.1	Alive	3121	Negative	Negative	Negative	Negative	Negative	Negative	Basal	IDC	3558dec7-eae3-4a41-a217-266c6a4535fb	2011-06-03	NO	YES	-21064	FEMALE	Post (prior bilateral ovariectomy OR >12 mo since LMP with no prior hysterectomy)	WHITE	NOT HISPANIC OR LATINO	No	No	TUMOR FREE	Alive	2750	[Not Applicable]	[Not Available]	[Not Available]	[Not Applicable]	2003	57	Tumor resection	[Not Applicable]	Lumpectomy	[Not Available]	Close	[Not Available]	[Not Applicable]	[Not Available]	Sentinel node biopsy alone	[Not Available]	NO	YES	2	0	[Not Available]	6th
TCGA-BH-A0HB	BRCA-A0HB-01A	training	v1.5	Alive	806	Positive	Positive	Negative	Negative	Negative	Negative	LumA	IDC	0c1023c0-d2ce-4940-8047-7642f1dc3965	2010-11-10	NO	YES	-20448	FEMALE	Post (prior bilateral ovariectomy OR >12 mo since LMP with no prior hysterectomy)	WHITE	[Not Available]	No	No	TUMOR FREE	Alive	806	[Not Applicable]	[Not Available]	[Not Available]	[Not Applicable]	2008	55	Core needle biopsy	[Not Applicable]	Lumpectomy	[Not Available]	Negative	[Not Evaluated]	[Not Applicable]	[Not Available]	Sentinel node biopsy alone	[Not Available]	NO	[Not Available]	2	0	[Not Available]	[Not Available]
TCGA-E2-A10A	BRCA-A10A-01A	training	v2.1	Alive	1229	Positive	Positive	Negative	Negative	Negative	Negative	LumA	IDC	4da7abaf-ac7a-41c0-8033-5780a398545c	2011-02-11	NO	YES	-15085	FEMALE	Pre (<6 months since LMP AND no prior bilateral ovariectomy AND not on estrogen replacement)	WHITE	NOT HISPANIC OR LATINO	No	No	WITH TUMOR	Alive	352	[Not Applicable]	[Not Available]	[Not Available]	[Not Applicable]	2007	41	Core needle biopsy	[Not Applicable]	Simple Mastectomy	[Not Available]	Negative	[Not Available]	[Not Applicable]	[Not Available]	Sentinel node biopsy alone	[Not Available]	NO	[Not Available]	3	0	0	[Not Available]
TCGA-A2-A25D	BRCA-A25D-01A	validation	v2.1	Alive	552	Positive	Negative	Negative	Negative	Negative	Negative	LumA	ILC	3b963d72-ba5c-467b-83c9-fbdb462510a3	2011-06-21	YES	NO	-32872	FEMALE	Post (prior bilateral ovariectomy OR >12 mo since LMP with no prior hysterectomy)	WHITE	NOT HISPANIC OR LATINO	No	No	TUMOR FREE	Alive	243	[Not Applicable]	[Not Available]	[Not Available]	[Not Applicable]	2010	90	Core needle biopsy	[Not Applicable]	Lumpectomy	[Not Available]	Positive	[Not Evaluated]	[Not Applicable]	[Not Available]	Axillary lymph node dissection alone	[Not Available]	NO	YES	24	22	0	7th
TCGA-A2-A0EX	BRCA-A0EX-01A	validation	v2.1	Alive	752	Positive	Positive	Negative	Negative	Negative	Negative	LumA	ILC	9d8702e1-1a36-4bca-85ab-5f11d58d7953	2010-08-13	NO	YES	-16858	FEMALE	Post (prior bilateral ovariectomy OR >12 mo since LMP with no prior hysterectomy)	WHITE	NOT HISPANIC OR LATINO	No	No	TUMOR FREE	Alive	550	[Not Applicable]	[Not Available]	[Not Available]	[Not Applicable]	2009	46	Core needle biopsy	[Not Applicable]	Lumpectomy	[Not Available]	Positive	Mastectomy NOS	[Not Applicable]	Negative	Sentinel node biopsy alone	[Not Available]	YES	[Not Available]	1	0	1	[Not Available]
TCGA-OL-A6VO	BRCA-A6VO-01A	validation	v4.0	Alive	858	Negative	Negative	Negative	Negative	Negative	Negative	Basal	NA	398FB71B-CA83-44E7-BF0D-B1CA464B0283	2013-12-05	NO	YES	-15780	FEMALE	[Unknown]	BLACK OR AFRICAN AMERICAN	NOT HISPANIC OR LATINO	No	No	TUMOR FREE	Alive	480	[Not Applicable]	YES	YES	[Not Applicable]	2012	43	Core needle biopsy	[Not Applicable]	Lumpectomy	[Not Available]	Negative	[Not Available]	[Not Applicable]	[Not Available]	Sentinel node biopsy alone	[Not Available]	[Not Available]	YES	7	0	[Not Available]	7th
TCGA-OL-A6VR	BRCA-A6VR-01A	validation	v4.0	Alive	1220	Positive	Positive	Negative	Negative	Negative	Negative	LumA	NA	DB3E1CE8-4A05-4BFC-B5AE-13CF789369E1	2013-12-05	NO	YES	-17702	FEMALE	[Unknown]	BLACK OR AFRICAN AMERICAN	NOT HISPANIC OR LATINO	No	No	TUMOR FREE	Alive	848	[Not Applicable]	NO	NO	[Not Applicable]	2011	48	Core needle biopsy	[Not Applicable]	Simple Mastectomy	[Not Available]	Negative	[Not Available]	[Not Applicable]	[Not Available]	Sentinel lymph node biopsy plus axillary dissection	[Not Available]	[Not Available]	YES	2	0	[Not Available]	7th
TCGA-OL-A66K	BRCA-A66K-01A	validation	v4.0	Dead	1275	Positive	Positive	Negative	Negative	Negative	Negative	LumA	ILC	2AB1B35B-9E56-475C-AC9B-15ED0A422683	2013-06-11	NO	YES	-26299	FEMALE	Post (prior bilateral ovariectomy OR >12 mo since LMP with no prior hysterectomy)	WHITE	NOT HISPANIC OR LATINO	No	No	TUMOR FREE	Alive	1021	[Not Applicable]	NO	NO	[Not Applicable]	2010	72	Core needle biopsy	[Not Applicable]	Simple Mastectomy	[Not Available]	Negative	[Not Available]	[Not Applicable]	[Not Available]	Sentinel node biopsy alone	[Not Available]	[Unknown]	YES	2	[Not Available]	[Not Available]	7th
TCGA-A2-A3XX	BRCA-A3XX-01A	training	v4.0	Dead	1439	Negative	Negative	Negative	Negative	Negative	Negative	Basal	IDC	53886143-C1C6-40E9-88E6-E4E5E0271FC8	2012-08-15	YES	NO	-17981	FEMALE	Post (prior bilateral ovariectomy OR >12 mo since LMP with no prior hysterectomy)	BLACK OR AFRICAN AMERICAN	NOT HISPANIC OR LATINO	No	No	TUMOR FREE	Alive	1168	[Not Applicable]	[Not Available]	[Not Available]	[Not Applicable]	2009	49	Core needle biopsy	[Not Applicable]	Simple Mastectomy	[Not Available]	Negative	[Not Available]	[Not Applicable]	[Not Available]	Sentinel node biopsy alone	[Not Available]	YES	YES	1	0	0	7th
TCGA-BH-A0EB	BRCA-A0EB-01A	training	v1.5	Alive	745	Positive	Positive	Negative	Negative	Negative	Negative	LumA	IDC	ec6930e5-2d83-435a-9a57-a2c5c22caf02	2010-11-09	NO	YES	-25259	FEMALE	Post (prior bilateral ovariectomy OR >12 mo since LMP with no prior hysterectomy)	WHITE	[Not Available]	No	No	TUMOR FREE	Alive	745	[Not Applicable]	[Not Available]	[Not Available]	[Not Applicable]	2008	69	Core needle biopsy	[Not Applicable]	Lumpectomy	[Not Available]	Negative	[Not Evaluated]	[Not Applicable]	[Not Available]	Sentinel lymph node biopsy plus axillary dissection	[Not Available]	NO	[Not Available]	4	0	[Not Available]	[Not Available]
TCGA-E2-A14T	BRCA-A14T-01A	validation	v2.1	Alive	1013	Positive	Positive	Negative	Negative	Negative	Negative	LumA	Other	e0929c47-cff3-4518-a188-8764af01073a	2011-04-06	NO	YES	-19237	FEMALE	Post (prior bilateral ovariectomy OR >12 mo since LMP with no prior hysterectomy)	WHITE	NOT HISPANIC OR LATINO	No	No	TUMOR FREE	Alive	890	[Not Applicable]	[Not Available]	[Not Available]	[Not Applicable]	2008	52	Tumor resection	[Not Applicable]	Simple Mastectomy	[Not Available]	Negative	[Not Available]	[Not Applicable]	[Not Available]	Sentinel node biopsy alone	[Not Available]	NO	YES	7	0	[Not Available]	6th
TCGA-BH-A0B8	BRCA-A0B8-01A	training	v2.1	Alive	1569	Positive	Positive	Negative	Negative	Negative	Negative	LumA	IDC	d3a75976-67d3-40fa-9f6f-cf2a3d7b773c	2010-11-03	NO	YES	-23380	FEMALE	Post (prior bilateral ovariectomy OR >12 mo since LMP with no prior hysterectomy)	WHITE	[Not Available]	No	No	TUMOR FREE	Alive	1569	[Not Applicable]	[Not Available]	[Not Available]	[Not Applicable]	2006	64	Core needle biopsy	[Not Applicable]	Lumpectomy	[Not Available]	Negative	[Not Available]	[Not Applicable]	[Not Available]	Sentinel node biopsy alone	[Not Available]	NO	[Not Available]	2	0	[Not Available]	[Not Available]
TCGA-A2-A04P	BRCA-A04P-01A	training	v1.5	Dead	548	Negative	Negative	Negative	Negative	Negative	Negative	Basal	IDC	ccd4a24b-d8cc-4686-9dee-c98b0c5a8d21	2010-08-26	NO	YES	-13238	FEMALE	Pre (<6 months since LMP AND no prior bilateral ovariectomy AND not on estrogen replacement)	BLACK OR AFRICAN AMERICAN	[Not Available]	No	No	WITH TUMOR	Dead	[Not Available]	548	[Not Available]	[Not Available]	[Not Applicable]	2003	36	Excisional Biopsy	[Not Applicable]	Lumpectomy	[Not Available]	Positive	Mastectomy NOS	[Not Applicable]	Positive	Axillary lymph node dissection alone	[Not Available]	NO	[Not Available]	20	18	0	[Not Available]
TCGA-A2-A0YT	BRCA-A0YT-01A	training	v2.1	Dead	723	Positive	Negative	Negative	Negative	Negative	Negative	LumB	IDC	14b95463-2108-4921-afc2-e29eef52b18f	2010-12-10	NO	YES	-20482	FEMALE	Post (prior bilateral ovariectomy OR >12 mo since LMP with no prior hysterectomy)	WHITE	NOT HISPANIC OR LATINO	No	Yes	TUMOR FREE	Dead	[Not Available]	723	[Not Available]	[Not Available]	[Not Applicable]	2008	56	Core needle biopsy	[Not Applicable]	Modified Radical Mastectomy	[Not Available]	Negative	[Not Available]	[Not Applicable]	[Not Available]	Axillary lymph node dissection alone	[Not Available]	NO	[Not Available]	5	5	[Not Available]	[Not Available]
TCGA-A2-A3XS	BRCA-A3XS-01A	validation	v2.1	Dead	1032	Negative	Negative	Negative	Negative	Negative	Negative	Basal	Other	A78B04B4-2380-4803-963E-E4E633CD69AB	2012-08-15	NO	YES	-23000	FEMALE	Post (prior bilateral ovariectomy OR >12 mo since LMP with no prior hysterectomy)	BLACK OR AFRICAN AMERICAN	NOT HISPANIC OR LATINO	No	No	WITH TUMOR	Dead	[Not Available]	1032	[Not Available]	[Not Available]	[Not Applicable]	2003	62	Core needle biopsy	[Not Applicable]	Lumpectomy	[Not Available]	Positive	Mastectomy NOS	[Not Applicable]	Negative	Sentinel lymph node biopsy plus axillary dissection	[Not Available]	YES	YES	19	9	0	6th
TCGA-A2-A0ST	BRCA-A0ST-01A	training	v2.1	Alive	3017	Negative	Negative	Negative	Negative	Negative	Negative	Basal	IDC	12d31787-e54d-4729-ace8-9141043c92b8	2010-11-09	NO	YES	-22922	FEMALE	Post (prior bilateral ovariectomy OR >12 mo since LMP with no prior hysterectomy)	WHITE	NOT HISPANIC OR LATINO	No	No	[Not Available]	Alive	1643	[Not Applicable]	[Not Available]	[Not Available]	[Not Applicable]	2003	62	Excisional Biopsy	[Not Applicable]	Lumpectomy	[Not Available]	Negative	[Not Available]	[Not Applicable]	[Not Available]	Sentinel lymph node biopsy plus axillary dissection	[Not Available]	YES	[Not Available]	9	3	0	[Not Available]
TCGA-A2-A0EM	BRCA-A0EM-01A	validation	v2.1	Alive	3094	Positive	Positive	Negative	Negative	Negative	Negative	LumA	Other	2fdfd287-d13c-4910-9788-73987d45908a	2010-09-06	NO	YES	-26845	FEMALE	Post (prior bilateral ovariectomy OR >12 mo since LMP with no prior hysterectomy)	WHITE	NOT HISPANIC OR LATINO	No	No	TUMOR FREE	Alive	2758	[Not Applicable]	[Not Available]	[Not Available]	[Not Applicable]	2002	73	Core needle biopsy	[Not Applicable]	Lumpectomy	[Not Available]	Negative	[Not Available]	[Not Applicable]	[Not Available]	Sentinel node biopsy alone	[Not Available]	YES	[Not Available]	1	0	0	[Not Available]
TCGA-A2-A0EP	BRCA-A0EP-01A	validation	v4.0	Alive	3273	Positive	Negative	Negative	Negative	Negative	Negative	LumA	ILC	670F5022-5066-48F1-8472-5670129A1E0F	2012-08-16	NO	YES	-20585	FEMALE	Post (prior bilateral ovariectomy OR >12 mo since LMP with no prior hysterectomy)	WHITE	NOT HISPANIC OR LATINO	No	No	TUMOR FREE	Alive	3021	[Not Applicable]	NO	YES	[Not Applicable]	2004	56	Core needle biopsy	[Not Applicable]	Simple Mastectomy	[Not Available]	Negative	[Not Available]	[Not Applicable]	[Not Available]	Sentinel node biopsy alone	[Not Available]	YES	YES	1	0	1	6th
TCGA-S3-AA0Z	NA	NA	v4.0	Alive	511	Positive	Positive	Negative	Negative	Negative	Negative	Basal	NA	CFFE832C-8A81-4CDB-8B25-DF7F35AFAFDC	2014-04-18	YES	NO	-23314	FEMALE	Post (prior bilateral ovariectomy OR >12 mo since LMP with no prior hysterectomy)	BLACK OR AFRICAN AMERICAN	NOT HISPANIC OR LATINO	No	No	TUMOR FREE	Alive	322	[Not Applicable]	NO	YES	[Not Applicable]	2013	63	Core needle biopsy	[Not Applicable]	Modified Radical Mastectomy	[Not Available]	Negative	[Not Available]	[Not Applicable]	[Not Available]	Sentinel lymph node biopsy plus axillary dissection	[Not Available]	YES	YES	12	2	0	7th
TCGA-A2-A0T5	BRCA-A0T5-01A	training	v2.1	Alive	531	Positive	Positive	Negative	Negative	Negative	Negative	LumA	IDC	36d77496-99f8-4911-ba7c-89fae32662aa	2010-11-09	NO	YES	-14503	FEMALE	Pre (<6 months since LMP AND no prior bilateral ovariectomy AND not on estrogen replacement)	WHITE	NOT HISPANIC OR LATINO	No	No	TUMOR FREE	Alive	321	[Not Applicable]	[Not Available]	[Not Available]	[Not Applicable]	2009	39	Core needle biopsy	[Not Applicable]	Simple Mastectomy	[Not Available]	Negative	[Not Available]	[Not Applicable]	[Not Available]	Sentinel node biopsy alone	[Not Available]	YES	[Not Available]	4	0	0	[Not Available]
TCGA-AO-A1KP	BRCA-A1KP-01A	training	v1.5	Alive	2513	Positive	Positive	Negative	Negative	Negative	Negative	LumB	IDC	3aaabc62-f5a4-4025-9b29-5adf82c86c84	2011-04-01	NO	YES	-28247	FEMALE	Post (prior bilateral ovariectomy OR >12 mo since LMP with no prior hysterectomy)	WHITE	NOT HISPANIC OR LATINO	No	No	TUMOR FREE	Alive	2513	[Not Applicable]	[Not Available]	[Not Available]	[Not Applicable]	2003	77	Core needle biopsy	[Not Applicable]	Simple Mastectomy	[Not Available]	Negative	[Not Available]	[Not Applicable]	[Not Available]	Sentinel lymph node biopsy plus axillary dissection	[Not Available]	YES	YES	9	0	1	6th
TCGA-E2-A573	BRCA-A573-01A	training	v4.0	Alive	1062	Negative	Negative	Negative	Negative	Negative	Negative	Basal	IDC	6429C443-8AC3-407F-BB9C-66420B904BBF	2013-06-20	NO	YES	-17689	FEMALE	Peri (6-12 months since last menstrual period)	BLACK OR AFRICAN AMERICAN	NOT HISPANIC OR LATINO	No	No	TUMOR FREE	Alive	677	[Not Applicable]	YES	YES	[Not Applicable]	2011	48	Core needle biopsy	[Not Applicable]	Other	Partial Mastectomy	Negative	[Not Available]	[Not Applicable]	[Not Available]	Sentinel node biopsy alone	[Not Available]	NO	YES	4	0	[Not Available]	7th
TCGA-E2-A15R	BRCA-A15R-01A	validation	v2.1	Alive	519	Positive	Positive	Negative	Negative	Negative	Negative	LumA	Mixed	33b7bf50-53f4-4839-aa83-9665f85671d8	2011-04-14	NO	YES	-23570	FEMALE	Post (prior bilateral ovariectomy OR >12 mo since LMP with no prior hysterectomy)	WHITE	NOT HISPANIC OR LATINO	No	No	TUMOR FREE	Alive	330	[Not Applicable]	[Not Available]	[Not Available]	[Not Applicable]	2010	64	Tumor resection	[Not Applicable]	Lumpectomy	[Not Available]	Negative	[Not Available]	[Not Applicable]	[Not Available]	Sentinel node biopsy alone	[Not Available]	NO	YES	4	3	[Not Available]	7th
TCGA-A7-A4SD	BRCA-A4SD-01A	training	v4.0	Alive	441	Negative	Negative	Negative	Negative	Negative	Negative	Basal	IDC	8C09F413-E938-4F2E-A414-84F0E7FCFE41	2013-02-19	YES	NO	-19131	FEMALE	Post (prior bilateral ovariectomy OR >12 mo since LMP with no prior hysterectomy)	BLACK OR AFRICAN AMERICAN	NOT HISPANIC OR LATINO	No	No	TUMOR FREE	Alive	168	[Not Applicable]	NO	YES	[Not Applicable]	2012	52	Core needle biopsy	[Not Applicable]	Simple Mastectomy	[Not Available]	Negative	[Not Available]	[Not Applicable]	[Not Available]	Sentinel node biopsy alone	[Not Available]	YES	YES	6	0	0	7th
TCGA-E2-A15T	BRCA-A15T-01A	validation	v2.1	Alive	456	Positive	Positive	Negative	Negative	Negative	Negative	LumB	Other	e68ebfd4-3688-4caa-9e38-7764f9258c30	2011-04-14	NO	YES	-24054	FEMALE	Post (prior bilateral ovariectomy OR >12 mo since LMP with no prior hysterectomy)	WHITE	NOT HISPANIC OR LATINO	No	No	TUMOR FREE	Alive	267	[Not Applicable]	[Not Available]	[Not Available]	[Not Applicable]	2010	65	Tumor resection	[Not Applicable]	Simple Mastectomy	[Not Available]	Negative	[Not Available]	[Not Applicable]	[Not Available]	Sentinel node biopsy alone	[Not Available]	NO	YES	2	0	[Not Available]	7th
TCGA-AO-A03M	BRCA-A03M-01B	validation	v2.1	Alive	1866	Positive	Positive	Negative	Negative	Negative	Negative	LumA	NA	095c7985-3842-494f-b591-706ad1cd2133	2011-01-09	NO	YES	-10616	FEMALE	Pre (<6 months since LMP AND no prior bilateral ovariectomy AND not on estrogen replacement)	WHITE	NOT HISPANIC OR LATINO	No	No	TUMOR FREE	Alive	1455	[Not Applicable]	[Not Available]	[Not Available]	[Not Applicable]	2006	29	Core needle biopsy	[Not Applicable]	Simple Mastectomy	[Not Available]	Negative	[Not Available]	[Not Applicable]	[Not Available]	Sentinel node biopsy alone	[Not Available]	YES	[Not Available]	2	0	0	6th
TCGA-A2-A0CT	BRCA-A0CT-01A	validation	v2.1	Alive	2289	Positive	Negative	Negative	Negative	Negative	Negative	LumA	Mixed	378778d2-b331-4867-a93b-c64028c8b4c7	2010-09-09	NO	YES	-25959	FEMALE	Post (prior bilateral ovariectomy OR >12 mo since LMP with no prior hysterectomy)	WHITE	NOT HISPANIC OR LATINO	No	No	TUMOR FREE	Alive	1918	[Not Applicable]	[Not Available]	[Not Available]	[Not Applicable]	2005	71	Core needle biopsy	[Not Applicable]	Simple Mastectomy	[Not Available]	Negative	[Not Available]	[Not Applicable]	[Not Available]	Sentinel node biopsy alone	[Not Available]	YES	[Not Available]	2	0	0	[Not Available]
TCGA-A2-A0CS	BRCA-A0CS-01A	training	v2.1	Alive	2298	Positive	Positive	Negative	Negative	Negative	Negative	LumA	IDC	d071c16b-7cee-45ed-8ec9-612418143815	2011-01-27	NO	YES	-26817	FEMALE	Post (prior bilateral ovariectomy OR >12 mo since LMP with no prior hysterectomy)	WHITE	NOT HISPANIC OR LATINO	No	No	TUMOR FREE	Alive	2298	[Not Applicable]	[Not Available]	[Not Available]	[Not Applicable]	2004	73	Other method, specify:	Skin biopsy	Modified Radical Mastectomy	[Not Available]	Positive	[Not Evaluated]	[Not Applicable]	[Not Available]	Axillary lymph node dissection alone	[Not Available]	NO	[Not Available]	15	12	0	[Not Available]
TCGA-A2-A0CQ	BRCA-A0CQ-01A	training	v2.1	Alive	2695	Positive	Positive	Negative	Negative	Negative	Negative	LumA	IDC	ab34a9a2-d72d-4106-94fb-118844b1b60b	2010-08-10	NO	YES	-22810	FEMALE	Post (prior bilateral ovariectomy OR >12 mo since LMP with no prior hysterectomy)	BLACK OR AFRICAN AMERICAN	NOT HISPANIC OR LATINO	No	No	TUMOR FREE	Alive	2393	[Not Applicable]	[Not Available]	[Not Available]	[Not Applicable]	2003	62	Core needle biopsy	[Not Applicable]	Lumpectomy	[Not Available]	Positive	Lumpectomy	[Not Applicable]	Negative	Sentinel node biopsy alone	[Not Available]	YES	[Not Available]	1	0	0	[Not Available]
TCGA-A2-A3XW	BRCA-A3XW-01A	validation	v4.0	Alive	1505	Positive	Negative	Negative	Negative	Negative	Negative	Normal	IDC	C02699B5-580A-4D55-971E-F4692B2CCE57	2012-08-15	YES	NO	-15670	FEMALE	Pre (<6 months since LMP AND no prior bilateral ovariectomy AND not on estrogen replacement)	BLACK OR AFRICAN AMERICAN	NOT HISPANIC OR LATINO	No	No	TUMOR FREE	Alive	1209	[Not Applicable]	[Not Available]	[Not Available]	[Not Applicable]	2009	42	Core needle biopsy	[Not Applicable]	Simple Mastectomy	[Not Available]	Negative	[Not Available]	[Not Applicable]	[Not Available]	Sentinel lymph node biopsy plus axillary dissection	[Not Available]	YES	YES	18	3	0	7th
TCGA-A2-A0ES	BRCA-A0ES-01A	validation	v2.1	Alive	1127	Positive	Positive	Negative	Negative	Negative	Negative	LumA	Mixed	a2934508-3daf-49e2-b14f-ed9b7693f96f	2011-01-05	NO	YES	-19160	FEMALE	Post (prior bilateral ovariectomy OR >12 mo since LMP with no prior hysterectomy)	WHITE	NOT HISPANIC OR LATINO	No	No	TUMOR FREE	Alive	1001	[Not Applicable]	[Not Available]	[Not Available]	[Not Applicable]	2008	52	Core needle biopsy	[Not Applicable]	Simple Mastectomy	[Not Available]	Negative	[Not Available]	[Not Applicable]	[Not Available]	Sentinel node biopsy alone	[Not Available]	YES	[Not Available]	1	0	0	[Not Available]
TCGA-A2-A0EW	BRCA-A0EW-01A	validation	v2.1	Alive	905	Positive	Positive	Negative	Negative	Negative	Negative	LumA	Other	8d5fe6e8-d2cc-481f-a6a1-9cb6e7982cde	2011-01-05	NO	YES	-19413	FEMALE	Post (prior bilateral ovariectomy OR >12 mo since LMP with no prior hysterectomy)	WHITE	NOT HISPANIC OR LATINO	No	No	TUMOR FREE	Alive	770	[Not Applicable]	[Not Available]	[Not Available]	[Not Applicable]	2008	53	Core needle biopsy	[Not Applicable]	Simple Mastectomy	[Not Available]	Positive	[Not Evaluated]	[Not Applicable]	[Not Available]	Sentinel lymph node biopsy plus axillary dissection	[Not Available]	YES	[Not Available]	[Not Available]	26	0	[Not Available]
TCGA-GM-A5PV	BRCA-A5PV-01A	validation	enrollment	Alive	412	Positive	Positive	Negative	Negative	Negative	Negative	LumA	NA	67C8DC41-EDCB-4563-96B3-3F93F9EDCBE9	2013-04-12	NO	YES	-23215	FEMALE	Post (prior bilateral ovariectomy OR >12 mo since LMP with no prior hysterectomy)	WHITE	NOT HISPANIC OR LATINO	No	No	TUMOR FREE	Alive	412	[Not Applicable]	NO	YES	[Not Applicable]	2011	63	Core needle biopsy	[Not Applicable]	Modified Radical Mastectomy	[Not Available]	Negative	[Not Available]	[Not Applicable]	[Not Available]	Sentinel lymph node biopsy plus axillary dissection	[Not Available]	NO	YES	24	1	[Not Available]	7th
TCGA-OL-A5D7	BRCA-A5D7-01A	validation	v4.0	Alive	1780	Negative	Negative	Negative	Negative	Negative	Negative	Basal	NA	C8F39325-5382-447C-9291-A6915FC978B8	2013-04-19	NO	YES	-25643	FEMALE	Post (prior bilateral ovariectomy OR >12 mo since LMP with no prior hysterectomy)	BLACK OR AFRICAN AMERICAN	NOT HISPANIC OR LATINO	No	No	TUMOR FREE	Alive	1416	[Not Applicable]	YES	YES	[Not Applicable]	2009	70	Core needle biopsy	[Not Applicable]	Lumpectomy	[Not Available]	Negative	[Not Available]	[Not Applicable]	[Not Available]	Sentinel node biopsy alone	[Not Available]	[Unknown]	YES	1	[Not Available]	0	6th
TCGA-A2-A0EV	BRCA-A0EV-01A	training	v2.1	Alive	968	Positive	Positive	Negative	Negative	Negative	Negative	LumA	IDC	7032ec9c-e96b-4642-a7b6-d0aee7a3add2	2010-08-11	NO	YES	-29285	FEMALE	Post (prior bilateral ovariectomy OR >12 mo since LMP with no prior hysterectomy)	WHITE	NOT HISPANIC OR LATINO	No	No	TUMOR FREE	Alive	545	[Not Applicable]	[Not Available]	[Not Available]	[Not Applicable]	2008	80	Core needle biopsy	[Not Applicable]	Lumpectomy	[Not Available]	Negative	[Not Available]	[Not Applicable]	[Not Available]	Sentinel node biopsy alone	[Not Available]	YES	[Not Available]	6	0	0	[Not Available]
TCGA-AO-A0JD	BRCA-A0JD-01A	validation	v2.1	Alive	2190	Positive	Positive	Negative	Negative	Negative	Negative	LumB	NA	0a229f95-0ea1-4d63-953e-74f5ec2f3028	2010-09-20	NO	YES	-21831	FEMALE	Post (prior bilateral ovariectomy OR >12 mo since LMP with no prior hysterectomy)	WHITE	NOT HISPANIC OR LATINO	No	No	TUMOR FREE	Alive	1813	[Not Applicable]	[Not Available]	[Not Available]	[Not Applicable]	2005	59	Core needle biopsy	[Not Applicable]	Modified Radical Mastectomy	[Not Available]	Negative	[Not Available]	[Not Applicable]	[Not Available]	Sentinel lymph node biopsy plus axillary dissection	[Not Available]	NO	[Not Available]	27	3	0	[Not Available]
TCGA-AO-A1KT	BRCA-A1KT-01A	training	v1.5	Alive	541	Positive	Positive	Negative	Negative	Negative	Negative	LumB	IDC	1f8f87cb-8a0b-474c-97fb-c71b4fd88d97	2011-04-01	NO	YES	-28660	FEMALE	Post (prior bilateral ovariectomy OR >12 mo since LMP with no prior hysterectomy)	WHITE	NOT HISPANIC OR LATINO	No	No	TUMOR FREE	Alive	541	[Not Applicable]	[Not Available]	[Not Available]	[Not Applicable]	2009	78	Core needle biopsy	[Not Applicable]	Lumpectomy	[Not Available]	Negative	[Not Available]	[Not Applicable]	[Not Available]	Sentinel node biopsy alone	[Not Available]	YES	YES	5	1	1	6th
TCGA-A1-A0SH	BRCA-A0SH-01A	validation	enrollment	Alive	1437	Negative	Positive	Negative	Negative	Negative	Negative	LumA	Mixed	a6a863d9-b39d-4965-b47f-79a1bcf3c976	2010-12-06	NO	YES	-14595	FEMALE	Pre (<6 months since LMP AND no prior bilateral ovariectomy AND not on estrogen replacement)	WHITE	NOT HISPANIC OR LATINO	No	No	TUMOR FREE	Alive	1437	[Not Applicable]	[Not Available]	[Not Available]	[Not Applicable]	2006	39	Fine needle aspiration biopsy	[Not Applicable]	Lumpectomy	[Not Available]	Negative	[Not Available]	[Not Applicable]	[Not Available]	Sentinel node biopsy alone	[Not Available]	[Not Available]	[Not Available]	2	0	[Not Available]	6th
TCGA-A2-A0T3	BRCA-A0T3-01A	validation	v2.1	Alive	569	Positive	Positive	Negative	Negative	Negative	Negative	LumB	Mixed	058dcb78-bed1-40c3-a6c2-a0cc40065531	2011-02-21	NO	YES	-13680	FEMALE	Pre (<6 months since LMP AND no prior bilateral ovariectomy AND not on estrogen replacement)	WHITE	NOT HISPANIC OR LATINO	No	No	TUMOR FREE	Alive	456	[Not Applicable]	[Not Available]	[Not Available]	[Not Applicable]	2009	37	Core needle biopsy	[Not Applicable]	Lumpectomy	[Not Available]	Positive	Other	Margin resection	Negative	Sentinel lymph node biopsy plus axillary dissection	[Not Available]	YES	YES	13	2	0	7th
TCGA-A2-A04Q	BRCA-A04Q-01A	training	v1.5	Alive	1276	Negative	Negative	Negative	Negative	Negative	Negative	Basal	IDC	b5fba77b-1f50-4e71-95b2-566afba4bdd7	2010-08-10	NO	YES	-17660	FEMALE	Post (prior bilateral ovariectomy OR >12 mo since LMP with no prior hysterectomy)	WHITE	[Not Available]	No	No	TUMOR FREE	Alive	1276	[Not Applicable]	[Not Available]	[Not Available]	[Not Applicable]	2004	48	Other method, specify:	SKIN BIOPSY	Simple Mastectomy	[Not Available]	Negative	[Not Available]	[Not Applicable]	[Not Available]	Other (specify)	SLN AND NON-SLN BX	YES	[Not Available]	3	0	0	[Not Available]
TCGA-A2-A0EN	BRCA-A0EN-01A	validation	v2.1	Alive	2718	Positive	Positive	Negative	Negative	Negative	Negative	LumA	ILC	5e670fec-8992-44bf-8657-f7f9a272306b	2010-10-08	NO	YES	-25771	FEMALE	Post (prior bilateral ovariectomy OR >12 mo since LMP with no prior hysterectomy)	WHITE	NOT HISPANIC OR LATINO	No	No	TUMOR FREE	Alive	2516	[Not Applicable]	[Not Available]	[Not Available]	[Not Applicable]	2003	70	Excisional Biopsy	[Not Applicable]	Lumpectomy	[Not Available]	Negative	[Not Available]	[Not Applicable]	[Not Available]	Sentinel node biopsy alone	[Not Available]	YES	[Not Available]	4	0	1	[Not Available]
TCGA-A2-A0D3	BRCA-A0D3-01A	training	v2.1	Alive	875	Positive	Positive	Negative	Negative	Negative	Negative	LumA	IDC	4a16429b-884f-4c95-8683-feeedf0d6a55	2011-01-28	NO	YES	-15524	FEMALE	Post (prior bilateral ovariectomy OR >12 mo since LMP with no prior hysterectomy)	WHITE	NOT HISPANIC OR LATINO	No	No	TUMOR FREE	Alive	736	[Not Applicable]	[Not Available]	[Not Available]	[Not Applicable]	2008	42	Core needle biopsy	[Not Applicable]	Simple Mastectomy	[Not Available]	Negative	[Not Available]	[Not Applicable]	[Not Available]	Sentinel node biopsy alone	[Not Available]	YES	[Not Available]	1	0	0	[Not Available]
TCGA-E2-A1LK	BRCA-A1LK-01A	training	v2.1	Dead	266	Negative	Negative	Negative	Negative	Negative	Negative	Basal	IDC	1d27253f-b036-44e7-a04d-8da5bbf57419	2011-06-03	NO	YES	-30757	FEMALE	Post (prior bilateral ovariectomy OR >12 mo since LMP with no prior hysterectomy)	BLACK OR AFRICAN AMERICAN	NOT HISPANIC OR LATINO	No	No	WITH TUMOR	Dead	[Not Available]	266	[Not Available]	[Not Available]	[Not Applicable]	2008	84	Tumor resection	[Not Applicable]	Modified Radical Mastectomy	[Not Available]	Negative	[Not Available]	[Not Applicable]	[Not Available]	Axillary lymph node dissection alone	[Not Available]	NO	YES	15	11	[Not Available]	6th
TCGA-E2-A109	BRCA-A109-01A	training	v2.1	Alive	1417	Positive	Negative	Negative	Negative	Negative	Negative	LumB	IDC	f0787165-6f58-4d67-b510-928eea2c4882	2011-02-11	NO	YES	-23521	FEMALE	Post (prior bilateral ovariectomy OR >12 mo since LMP with no prior hysterectomy)	WHITE	NOT HISPANIC OR LATINO	No	No	[Not Available]	Alive	1172	[Not Applicable]	[Not Available]	[Not Available]	[Not Applicable]	2007	64	Core needle biopsy	[Not Applicable]	Simple Mastectomy	[Not Available]	Negative	[Not Available]	[Not Applicable]	[Not Available]	Sentinel node biopsy alone	[Not Available]	NO	[Not Available]	6	0	[Not Available]	[Not Available]
TCGA-AO-A03R	BRCA-A03R-01A	validation	v2.1	Alive	2091	Positive	Positive	Negative	Negative	Negative	Negative	Normal	NA	2e82e576-3095-4aee-9853-65f676647c34	2010-09-19	NO	YES	-20930	FEMALE	Post (prior bilateral ovariectomy OR >12 mo since LMP with no prior hysterectomy)	WHITE	NOT HISPANIC OR LATINO	No	No	TUMOR FREE	Alive	1707	[Not Applicable]	[Not Available]	[Not Available]	[Not Applicable]	2005	57	Core needle biopsy	[Not Applicable]	Modified Radical Mastectomy	[Not Available]	Negative	[Not Available]	[Not Applicable]	[Not Available]	Sentinel lymph node biopsy plus axillary dissection	[Not Available]	NO	[Not Available]	26	3	0	[Not Available]
TCGA-OL-A66J	BRCA-A66J-01A	validation	v4.0	Alive	1996	Positive	Positive	Negative	Negative	Negative	Negative	LumA	Mixed	96E1FC6D-693F-4F4F-B5F7-8D6E1C6C43F8	2013-06-11	NO	YES	-29345	FEMALE	Post (prior bilateral ovariectomy OR >12 mo since LMP with no prior hysterectomy)	WHITE	NOT HISPANIC OR LATINO	No	No	TUMOR FREE	Alive	1658	[Not Applicable]	YES	NO	[Not Applicable]	2008	80	Core needle biopsy	[Not Applicable]	Lumpectomy	[Not Available]	Negative	[Not Available]	[Not Applicable]	[Not Available]	Sentinel node biopsy alone	[Not Available]	[Unknown]	YES	4	0	[Not Available]	6th
TCGA-E2-A56Z	BRCA-A56Z-01A	training	v4.0	Alive	252	Positive	Positive	Negative	Negative	Negative	Negative	LumB	IDC	45C3975C-D333-4237-93F7-E12DC2451C38	2013-06-20	NO	YES	-25282	FEMALE	Post (prior bilateral ovariectomy OR >12 mo since LMP with no prior hysterectomy)	BLACK OR AFRICAN AMERICAN	NOT HISPANIC OR LATINO	No	No	TUMOR FREE	Alive	219	[Not Applicable]	YES	YES	[Not Applicable]	2012	69	Core needle biopsy	[Not Applicable]	Lumpectomy	[Not Available]	Negative	[Not Available]	[Not Applicable]	[Not Available]	Sentinel lymph node biopsy plus axillary dissection	[Not Available]	NO	YES	16	1	[Not Available]	7th
TCGA-BH-A0H9	BRCA-A0H9-01A	training	v1.5	Alive	1247	Positive	Positive	Negative	Negative	Negative	Negative	LumA	IDC	0f64edec-0f1f-4025-8a53-75f9534f7828	2010-11-17	NO	YES	-25289	FEMALE	Post (prior bilateral ovariectomy OR >12 mo since LMP with no prior hysterectomy)	WHITE	[Not Available]	No	No	TUMOR FREE	Alive	1247	[Not Applicable]	[Not Available]	[Not Available]	[Not Applicable]	2007	69	Core needle biopsy	[Not Applicable]	Lumpectomy	[Not Available]	Negative	[Not Evaluated]	[Not Applicable]	[Not Available]	Sentinel node biopsy alone	[Not Available]	NO	[Not Available]	1	0	[Not Available]	[Not Available]
TCGA-AO-A0J2	BRCA-A0J2-01A	validation	v2.1	Alive	997	Negative	Negative	Negative	Negative	Negative	Negative	Her2E	NA	d2f2560c-ec80-4fea-9474-c47a2e85ea95	2010-09-19	NO	YES	-15324	FEMALE	Pre (<6 months since LMP AND no prior bilateral ovariectomy AND not on estrogen replacement)	WHITE	NOT HISPANIC OR LATINO	No	No	TUMOR FREE	Alive	585	[Not Applicable]	[Not Available]	[Not Available]	[Not Applicable]	2008	41	Core needle biopsy	[Not Applicable]	Simple Mastectomy	[Not Available]	Negative	[Not Available]	[Not Applicable]	[Not Available]	Sentinel node biopsy alone	[Not Available]	YES	[Not Available]	5	0	0	[Not Available]
TCGA-A7-A5ZV	BRCA-A5ZV-01A	validation	v4.0	Alive	368	Negative	Negative	Negative	Negative	Negative	Negative	Basal	Other	0EC70E40-07DF-461D-8FF9-351240A0D454	2013-05-14	YES	NO	-22966	FEMALE	Post (prior bilateral ovariectomy OR >12 mo since LMP with no prior hysterectomy)	BLACK OR AFRICAN AMERICAN	NOT HISPANIC OR LATINO	No	No	TUMOR FREE	Alive	210	[Not Applicable]	NO	YES	[Not Applicable]	2012	62	Core needle biopsy	[Not Applicable]	Lumpectomy	[Not Available]	Negative	[Not Available]	[Not Applicable]	[Not Available]	Sentinel node biopsy alone	[Not Available]	NO	YES	2	0	[Not Available]	7th
TCGA-S3-AA11	NA	NA	v4.0	Alive	421	Positive	Positive	Negative	Negative	Negative	Negative	LumA	NA	0DD8DBC1-C48B-4E7C-B401-57101F724967	2014-04-18	YES	NO	-24813	FEMALE	Post (prior bilateral ovariectomy OR >12 mo since LMP with no prior hysterectomy)	BLACK OR AFRICAN AMERICAN	NOT HISPANIC OR LATINO	No	No	TUMOR FREE	Alive	169	[Not Applicable]	YES	YES	[Not Applicable]	2013	67	Core needle biopsy	[Not Applicable]	Lumpectomy	[Not Available]	Negative	[Not Available]	[Not Applicable]	[Not Available]	Sentinel node biopsy alone	[Not Available]	YES	YES	1	0	0	7th
TCGA-S3-A6ZF	BRCA-A6ZF-01A	validation	v4.0	Alive	502	Positive	Positive	Negative	Negative	Negative	Negative	LumB	NA	FBEE40F1-D6D8-4156-8D42-36E09BB9F095	2013-11-12	YES	NO	-23650	FEMALE	Post (prior bilateral ovariectomy OR >12 mo since LMP with no prior hysterectomy)	BLACK OR AFRICAN AMERICAN	NOT HISPANIC OR LATINO	No	No	TUMOR FREE	Alive	212	[Not Applicable]	NO	YES	[Not Applicable]	2013	64	Fine needle aspiration biopsy	[Not Applicable]	Simple Mastectomy	[Not Available]	Negative	[Not Available]	[Not Applicable]	[Not Available]	Sentinel node biopsy alone	[Not Available]	YES	YES	1	0	0	7th
TCGA-A1-A0SO	BRCA-A0SO-01A	validation	enrollment	Alive	852	Negative	Negative	Negative	Negative	Negative	Negative	Basal	NA	6644fd4e-d2fe-4785-a73c-0f36fcc740e2	2010-12-06	NO	YES	-24826	FEMALE	Post (prior bilateral ovariectomy OR >12 mo since LMP with no prior hysterectomy)	WHITE	NOT HISPANIC OR LATINO	No	No	TUMOR FREE	Alive	852	[Not Applicable]	[Not Available]	[Not Available]	[Not Applicable]	2007	67	Core needle biopsy	[Not Applicable]	Modified Radical Mastectomy	[Not Available]	Negative	[Not Available]	[Not Applicable]	[Not Available]	Sentinel lymph node biopsy plus axillary dissection	[Not Available]	[Not Available]	[Not Available]	9	1	[Not Available]	6th
TCGA-A2-A0EO	BRCA-A0EO-01A	training	v2.1	Alive	2442	Positive	Positive	Negative	Negative	Negative	Negative	LumA	IDC	bf88ddf5-a6d4-498c-bf7f-db9bfabff72d	2010-08-10	NO	YES	-19880	FEMALE	Peri (6-12 months since last menstrual period)	WHITE	NOT HISPANIC OR LATINO	No	No	TUMOR FREE	Alive	2181	[Not Applicable]	[Not Available]	[Not Available]	[Not Applicable]	2003	54	Core needle biopsy	[Not Applicable]	Lumpectomy	[Not Available]	Close	[Not Available]	[Not Applicable]	[Not Available]	Sentinel node biopsy alone	[Not Available]	YES	[Not Available]	3	0	0	[Not Available]
TCGA-BH-A0HW	BRCA-A0HW-01A	validation	v1.5	Alive	1561	Positive	Negative	Negative	Negative	Negative	Negative	LumB	Other	29fdc464-f216-4828-b456-829f71436e27	2010-11-11	NO	YES	-22962	FEMALE	Post (prior bilateral ovariectomy OR >12 mo since LMP with no prior hysterectomy)	ASIAN	[Not Available]	No	No	TUMOR FREE	Alive	1561	[Not Applicable]	[Not Available]	[Not Available]	[Not Applicable]	2006	62	Core needle biopsy	[Not Applicable]	Lumpectomy	[Not Available]	Negative	[Not Evaluated]	[Not Applicable]	[Not Available]	Sentinel node biopsy alone	[Not Available]	NO	[Not Available]	2	0	[Not Available]	[Not Available]
TCGA-E2-A14O	BRCA-A14O-01A	training	v2.1	Alive	1359	Positive	Positive	Negative	Negative	Negative	Negative	LumB	IDC	fb356957-f620-4d99-b675-1355a1d9f932	2011-03-31	NO	YES	-27837	FEMALE	Post (prior bilateral ovariectomy OR >12 mo since LMP with no prior hysterectomy)	WHITE	NOT HISPANIC OR LATINO	No	No	TUMOR FREE	Alive	1173	[Not Applicable]	[Not Available]	[Not Available]	[Not Applicable]	2008	76	Tumor resection	[Not Applicable]	Modified Radical Mastectomy	[Not Available]	Negative	[Not Available]	[Not Applicable]	[Not Available]	Sentinel lymph node biopsy plus axillary dissection	[Not Available]	NO	YES	18	2	[Not Available]	6th
TCGA-BH-A0E1	BRCA-A0E1-01A	training	v1.5	Alive	477	Positive	Positive	Negative	Negative	Negative	Negative	LumA	IDC	606fbc6a-b41b-441d-9401-51e54912bf5e	2010-11-09	NO	YES	-19192	FEMALE	Peri (6-12 months since last menstrual period)	WHITE	[Not Available]	No	No	TUMOR FREE	Alive	477	[Not Applicable]	[Not Available]	[Not Available]	[Not Applicable]	2009	52	Core needle biopsy	[Not Applicable]	Simple Mastectomy	[Not Available]	Negative	[Not Evaluated]	[Not Applicable]	[Not Available]	Sentinel lymph node biopsy plus axillary dissection	[Not Available]	NO	[Not Available]	17	2	[Not Available]	[Not Available]
TCGA-AC-A2FF	BRCA-A2FF-01A	validation	enrollment	Alive	1686	Positive	Positive	Negative	Negative	Negative	Negative	LumA	ILC	3CA67CD0-81DA-4F68-A9FA-F1A8C013C28D	2011-09-23	NO	YES	[Not Available]	FEMALE	[Not Available]	ASIAN	NOT HISPANIC OR LATINO	No	No	TUMOR FREE	Alive	1686	[Not Applicable]	[Not Available]	[Not Available]	[Not Applicable]	2006	40	Core needle biopsy	[Not Applicable]	Lumpectomy	[Not Available]	Negative	[Not Available]	[Not Applicable]	[Not Available]	Sentinel lymph node biopsy plus axillary dissection	[Not Available]	YES	YES	7	3	0	6th
TCGA-LL-A442	BRCA-A442-01A	validation	v4.0	Alive	333	Positive	Positive	Negative	Negative	Negative	Negative	LumA	Other	3F56D67F-5A9C-4353-9408-E7F60EB6477B	2012-10-26	YES	NO	-20495	FEMALE	Post (prior bilateral ovariectomy OR >12 mo since LMP with no prior hysterectomy)	BLACK OR AFRICAN AMERICAN	NOT HISPANIC OR LATINO	Yes	No	TUMOR FREE	Alive	109	[Not Applicable]	NO	YES	[Not Applicable]	2012	56	Core needle biopsy	[Not Applicable]	Simple Mastectomy	[Not Available]	Negative	[Not Available]	[Not Applicable]	[Not Available]	Sentinel node biopsy alone	[Not Available]	YES	YES	4	0	0	7th
TCGA-S3-AA17	NA	NA	v4.0	Alive	424	Positive	Positive	Negative	Negative	Negative	Negative	LumB	NA	49A2FD48-744D-4D88-B9B4-8C778D4F48FD	2014-04-21	YES	NO	-23642	FEMALE	Post (prior bilateral ovariectomy OR >12 mo since LMP with no prior hysterectomy)	BLACK OR AFRICAN AMERICAN	NOT HISPANIC OR LATINO	Yes	No	TUMOR FREE	Alive	119	[Not Applicable]	YES	YES	[Not Applicable]	2013	64	Core needle biopsy	[Not Applicable]	Simple Mastectomy	[Not Available]	Negative	[Not Available]	[Not Applicable]	[Not Available]	Sentinel node biopsy alone	[Not Available]	YES	YES	2	0	1	7th
TCGA-LL-A440	BRCA-A440-01A	validation	v4.0	Alive	759	Positive	Positive	Negative	Negative	Negative	Negative	LumA	ILC	00B11CA8-8540-4A3D-B602-EC754B00230B	2012-10-26	YES	NO	-22497	FEMALE	Post (prior bilateral ovariectomy OR >12 mo since LMP with no prior hysterectomy)	WHITE	NOT HISPANIC OR LATINO	Yes	No	TUMOR FREE	Alive	20	[Not Applicable]	NO	NO	[Not Applicable]	2012	61	Core needle biopsy	[Not Applicable]	Simple Mastectomy	[Not Available]	Negative	[Not Available]	[Not Applicable]	[Not Available]	Sentinel node biopsy alone	[Not Available]	YES	YES	4	0	0	7th
TCGA-A8-A06N	BRCA-A06N-01A	training	enrollment	Alive	0	Positive	Negative	Negative	Negative	Negative	Negative	LumB	IDC	3a711140-1b89-4611-9992-3861e3d0e01a	2011-05-27	NO	YES	-24288	FEMALE	Post (prior bilateral ovariectomy OR >12 mo since LMP with no prior hysterectomy)	[Not Available]	[Not Available]	No	No	TUMOR FREE	Alive	0	[Not Applicable]	[Not Available]	[Not Available]	[Not Applicable]	2009	66	[Not Available]	[Not Applicable]	Other	Surgical Resection	Negative	[Not Available]	[Not Applicable]	[Not Available]	[Not Available]	[Not Available]	[Not Available]	[Not Available]	[Not Available]	[Not Available]	[Not Available]	6th
TCGA-AN-A03Y	BRCA-A03Y-01A	validation	v4.0	Alive	10	Positive	Positive	Negative	Negative	Negative	Negative	LumB	NA	a991644b-3ee6-4cda-acf0-e37de48a49fc	2010-12-29	NO	YES	-24232	FEMALE	Post (prior bilateral ovariectomy OR >12 mo since LMP with no prior hysterectomy)	WHITE	NOT HISPANIC OR LATINO	No	No	TUMOR FREE	Alive	10	[Not Applicable]	[Not Available]	[Not Available]	[Not Applicable]	2010	66	Tumor resection	[Not Applicable]	Modified Radical Mastectomy	[Not Available]	Negative	[Not Available]	[Not Applicable]	[Not Available]	No axillary staging	[Not Available]	NO	[Not Available]	9	0	0	[Not Available]
TCGA-AN-A0AR	BRCA-A0AR-01A	validation	v4.0	Alive	10	Negative	Negative	Negative	Negative	Negative	Negative	Basal	NA	ebc460c2-df88-4dc0-a2c0-aca8072b75ad	2010-12-28	NO	YES	-20152	FEMALE	Pre (<6 months since LMP AND no prior bilateral ovariectomy AND not on estrogen replacement)	WHITE	NOT HISPANIC OR LATINO	No	No	TUMOR FREE	Alive	10	[Not Applicable]	[Not Available]	[Not Available]	[Not Applicable]	2010	55	Tumor resection	[Not Applicable]	Modified Radical Mastectomy	[Not Available]	Negative	[Not Available]	[Not Applicable]	[Not Available]	No axillary staging	[Not Available]	NO	[Not Available]	17	0	0	[Not Available]
TCGA-AN-A0AS	BRCA-A0AS-01A	training	v4.0	Alive	10	Positive	Negative	Negative	Negative	Negative	Negative	LumA	IDC	7c2a8440-0206-4039-8474-8d62f6c7de0c	2010-12-28	NO	YES	-25658	FEMALE	Post (prior bilateral ovariectomy OR >12 mo since LMP with no prior hysterectomy)	WHITE	NOT HISPANIC OR LATINO	No	No	TUMOR FREE	Alive	10	[Not Applicable]	[Not Available]	[Not Available]	[Not Applicable]	2010	70	Tumor resection	[Not Applicable]	Modified Radical Mastectomy	[Not Available]	Negative	[Not Available]	[Not Applicable]	[Not Available]	No axillary staging	[Not Available]	NO	[Not Available]	9	4	0	[Not Available]
TCGA-AN-A0FY	BRCA-A0FY-01A	training	enrollment	Alive	10	Positive	Positive	Negative	Negative	Negative	Negative	LumB	IDC	de75d0b9-0f47-4732-8df5-05c350cfcd32	2010-12-29	NO	YES	-20347	FEMALE	Post (prior bilateral ovariectomy OR >12 mo since LMP with no prior hysterectomy)	WHITE	NOT HISPANIC OR LATINO	No	No	TUMOR FREE	Alive	10	[Not Applicable]	[Not Available]	[Not Available]	[Not Applicable]	2010	55	Tumor resection	[Not Applicable]	Modified Radical Mastectomy	[Not Available]	Negative	[Not Available]	[Not Applicable]	[Not Available]	No axillary staging	[Not Available]	NO	[Not Available]	11	0	0	[Not Available]
TCGA-AN-A049	BRCA-A049-01A	validation	v4.0	Alive	19	Positive	Positive	Negative	Negative	Negative	Negative	LumA	NA	2e1e3bf0-1708-4b65-936c-48b89eb8966a	2010-12-29	NO	YES	-22710	FEMALE	Post (prior bilateral ovariectomy OR >12 mo since LMP with no prior hysterectomy)	WHITE	NOT HISPANIC OR LATINO	No	No	TUMOR FREE	Alive	19	[Not Applicable]	[Not Available]	[Not Available]	[Not Applicable]	2008	62	Tumor resection	[Not Applicable]	Simple Mastectomy	[Not Available]	Positive	Modified radical mastectomy	[Not Applicable]	[Not Available]	No axillary staging	[Not Available]	NO	[Not Available]	9	0	0	[Not Available]
TCGA-A8-A09W	BRCA-A09W-01A	validation	enrollment	Alive	30	Positive	Positive	Negative	Negative	Negative	Negative	LumB	ILC	452672e8-b6d9-45b5-bb02-e88e03e2dd66	2011-05-27	NO	YES	-25659	FEMALE	Post (prior bilateral ovariectomy OR >12 mo since LMP with no prior hysterectomy)	[Not Available]	[Not Available]	No	No	[Not Available]	Alive	30	[Not Applicable]	[Not Available]	[Not Available]	[Not Applicable]	2007	70	[Not Available]	[Not Applicable]	Other	Surgical Resection	[Not Available]	[Not Available]	[Not Applicable]	[Not Available]	[Not Available]	[Not Available]	[Not Available]	[Not Available]	[Not Available]	[Not Available]	[Not Available]	5th
TCGA-A8-A09C	BRCA-A09C-01A	validation	enrollment	Alive	31	Positive	Positive	Negative	Negative	Negative	Negative	LumB	Mixed	80f3f48a-cc21-415c-b181-c77e7ba1c563	2011-05-27	NO	YES	-25355	FEMALE	Post (prior bilateral ovariectomy OR >12 mo since LMP with no prior hysterectomy)	[Not Available]	[Not Available]	Yes	No	[Not Available]	Alive	31	[Not Applicable]	[Not Available]	[Not Available]	[Not Applicable]	2009	69	[Not Available]	[Not Applicable]	Other	Surgical resection	[Not Available]	[Not Available]	[Not Applicable]	[Not Available]	[Not Available]	[Not Available]	[Not Available]	[Not Available]	[Not Available]	[Not Available]	[Not Available]	6th
TCGA-AN-A04D	BRCA-A04D-01A	training	v4.0	Alive	52	Negative	Negative	Negative	Negative	Negative	Negative	Basal	IDC	49717f75-0f2d-4e1c-9a12-f1cd7877b80a	2010-12-20	NO	YES	-21426	FEMALE	Post (prior bilateral ovariectomy OR >12 mo since LMP with no prior hysterectomy)	WHITE	NOT HISPANIC OR LATINO	No	No	TUMOR FREE	Alive	52	[Not Applicable]	[Not Available]	[Not Available]	[Not Applicable]	2008	58	Tumor resection	[Not Applicable]	Simple Mastectomy	[Not Available]	Positive	Modified radical mastectomy	[Not Applicable]	[Not Available]	No axillary staging	[Not Available]	NO	[Not Available]	15	2	0	[Not Available]
TCGA-AN-A04A	BRCA-A04A-01A	validation	enrollment	Alive	90	Positive	Positive	Negative	Negative	Negative	Negative	LumA	NA	e5aae05a-478e-4a55-a27c-12b2b4be302a	2010-12-29	NO	YES	-13445	FEMALE	Peri (6-12 months since last menstrual period)	WHITE	NOT HISPANIC OR LATINO	No	No	TUMOR FREE	Alive	90	[Not Applicable]	[Not Available]	[Not Available]	[Not Applicable]	2008	36	Tumor resection	[Not Applicable]	Simple Mastectomy	[Not Available]	Positive	Modified radical mastectomy	[Not Applicable]	[Not Available]	No axillary staging	[Not Available]	NO	[Not Available]	7	4	0	[Not Available]
TCGA-BH-A0DQ	BRCA-A0DQ-01A	training	v1.5	Alive	98	Positive	Positive	Negative	Negative	Negative	Negative	LumA	IDC	a851ca14-7bbf-455b-a054-ec03979a4247	2010-11-09	NO	YES	-15533	FEMALE	Pre (<6 months since LMP AND no prior bilateral ovariectomy AND not on estrogen replacement)	WHITE	[Not Available]	No	No	TUMOR FREE	Alive	98	[Not Applicable]	[Not Available]	[Not Available]	[Not Applicable]	2009	42	Core needle biopsy	[Not Applicable]	Lumpectomy	[Not Available]	Negative	[Not Evaluated]	[Not Applicable]	[Not Available]	Sentinel lymph node biopsy plus axillary dissection	[Not Available]	NO	[Not Available]	25	1	[Not Available]	[Not Available]
TCGA-AN-A0FF	BRCA-A0FF-01A	training	v4.0	Alive	172	Positive	Positive	Negative	Negative	Negative	Negative	LumB	IDC	d5cab7f5-e4f1-40ee-a0c8-4c8004c1c9a0	2010-12-27	NO	YES	-11929	FEMALE	Pre (<6 months since LMP AND no prior bilateral ovariectomy AND not on estrogen replacement)	WHITE	NOT HISPANIC OR LATINO	No	No	TUMOR FREE	Alive	172	[Not Applicable]	[Not Available]	[Not Available]	[Not Applicable]	2010	32	Tumor resection	[Not Applicable]	Modified Radical Mastectomy	[Not Available]	Negative	[Not Available]	[Not Applicable]	[Not Available]	Axillary lymph node dissection alone	[Not Available]	NO	[Not Available]	14	0	0	[Not Available]
TCGA-BH-A0HK	BRCA-A0HK-01A	validation	v1.5	Alive	178	Positive	Negative	Negative	Negative	Negative	Negative	LumA	ILC	24334ac1-28a3-4b61-b590-3f51e375b247	2010-11-10	NO	YES	-29751	FEMALE	Post (prior bilateral ovariectomy OR >12 mo since LMP with no prior hysterectomy)	WHITE	[Not Available]	No	No	TUMOR FREE	Alive	178	[Not Applicable]	[Not Available]	[Not Available]	[Not Applicable]	2010	81	Core needle biopsy	[Not Applicable]	Modified Radical Mastectomy	[Not Available]	Negative	[Not Evaluated]	[Not Applicable]	[Not Available]	Axillary lymph node dissection alone	[Not Available]	NO	[Not Available]	17	2	[Not Available]	[Not Available]
TCGA-AN-A0AL	BRCA-A0AL-01A	training	enrollment	Alive	198	Negative	Negative	Negative	Negative	Negative	Negative	Basal	IDC	3e9f93c0-aa79-4b4c-bd6c-b3325912362a	2010-12-21	NO	YES	-15286	FEMALE	Pre (<6 months since LMP AND no prior bilateral ovariectomy AND not on estrogen replacement)	WHITE	NOT HISPANIC OR LATINO	No	No	TUMOR FREE	Alive	198	[Not Applicable]	[Not Available]	[Not Available]	[Not Applicable]	2010	41	Tumor resection	[Not Applicable]	Modified Radical Mastectomy	[Not Available]	Negative	[Not Available]	[Not Applicable]	[Not Available]	Axillary lymph node dissection alone	[Not Available]	NO	[Not Available]	5	0	0	[Not Available]
TCGA-A2-A0T2	BRCA-A0T2-01A	training	v1.5	Dead	255	Negative	Negative	Negative	Negative	Negative	Negative	Basal	IDC	128d198e-9b22-427c-90db-3714455f3a17	2010-11-12	NO	YES	-24235	FEMALE	Post (prior bilateral ovariectomy OR >12 mo since LMP with no prior hysterectomy)	WHITE	NOT HISPANIC OR LATINO	No	No	WITH TUMOR	Dead	[Not Available]	255	[Not Available]	[Not Available]	[Not Applicable]	2009	66	Core needle biopsy	[Not Applicable]	Modified Radical Mastectomy	[Not Available]	Close	[Not Available]	[Not Applicable]	[Not Available]	Axillary lymph node dissection alone	[Not Available]	NO	[Not Available]	14	10	0	[Not Available]
TCGA-A8-A086	BRCA-A086-01A	training	v4.0	Alive	396	Positive	Positive	Negative	Negative	Negative	Negative	LumA	IDC	f9eb88f7-9293-46bf-ace4-a746e4ff80dc	2011-05-27	NO	YES	-21731	FEMALE	Post (prior bilateral ovariectomy OR >12 mo since LMP with no prior hysterectomy)	[Not Available]	[Not Available]	No	No	TUMOR FREE	Alive	396	[Not Applicable]	[Not Available]	[Not Available]	[Not Applicable]	2009	59	[Not Available]	[Not Applicable]	Other	Surgical Resection	Negative	[Not Available]	[Not Applicable]	[Not Available]	[Not Available]	[Not Available]	[Not Available]	[Not Available]	[Not Available]	[Not Available]	[Not Available]	6th
TCGA-BH-A0DK	BRCA-A0DK-01A	training	v1.5	Alive	423	Positive	Positive	Negative	Negative	Negative	Negative	LumA	IDC	f2bbfa9d-9a9d-4f46-9fde-378e4c44e2ad	2010-11-08	NO	YES	-18237	FEMALE	Pre (<6 months since LMP AND no prior bilateral ovariectomy AND not on estrogen replacement)	WHITE	[Not Available]	No	No	TUMOR FREE	Alive	423	[Not Applicable]	[Not Available]	[Not Available]	[Not Applicable]	2009	49	Excisional Biopsy	[Not Applicable]	Simple Mastectomy	[Not Available]	Negative	[Not Available]	[Not Applicable]	[Not Available]	Sentinel node biopsy alone	[Not Available]	NO	[Not Available]	3	0	[Not Available]	[Not Available]
TCGA-A8-A09V	BRCA-A09V-01A	validation	enrollment	Alive	457	Positive	Positive	Negative	Negative	Negative	Negative	LumA	ILC	cc348a26-ee11-47a4-8b51-de922967e175	2011-05-27	NO	YES	-18628	FEMALE	Pre (<6 months since LMP AND no prior bilateral ovariectomy AND not on estrogen replacement)	[Not Available]	[Not Available]	No	No	TUMOR FREE	Alive	457	[Not Applicable]	[Not Available]	[Not Available]	[Not Applicable]	2009	51	[Not Available]	[Not Applicable]	Other	Surgical Resection	Negative	[Not Available]	[Not Applicable]	[Not Available]	[Not Available]	[Not Available]	[Not Available]	[Not Available]	[Not Available]	[Not Available]	[Not Available]	6th
TCGA-BH-A0H0	BRCA-A0H0-01A	training	v1.5	Alive	461	Positive	Positive	Negative	Negative	Negative	Negative	LumB	IDC	96457ebf-ae88-41f4-97e5-cdc3163418aa	2010-11-10	NO	YES	-25223	FEMALE	Post (prior bilateral ovariectomy OR >12 mo since LMP with no prior hysterectomy)	WHITE	[Not Available]	No	No	TUMOR FREE	Alive	461	[Not Applicable]	[Not Available]	[Not Available]	[Not Applicable]	2009	69	Core needle biopsy	[Not Applicable]	Lumpectomy	[Not Available]	Negative	[Not Evaluated]	[Not Applicable]	[Not Available]	Sentinel node biopsy alone	[Not Available]	NO	[Not Available]	2	0	[Not Available]	[Not Available]
TCGA-A2-A0YF	BRCA-A0YF-01A	training	v2.1	Alive	469	Positive	Negative	Negative	Negative	Negative	Negative	LumA	IDC	ae8c77fe-e6c8-44d5-8265-4a38c637bbef	2010-12-02	NO	YES	-24660	FEMALE	Post (prior bilateral ovariectomy OR >12 mo since LMP with no prior hysterectomy)	BLACK OR AFRICAN AMERICAN	NOT HISPANIC OR LATINO	No	No	TUMOR FREE	Alive	289	[Not Applicable]	[Not Available]	[Not Available]	[Not Applicable]	2009	67	Core needle biopsy	[Not Applicable]	Simple Mastectomy	[Not Available]	Negative	[Not Available]	[Not Applicable]	[Not Available]	Sentinel node biopsy alone	[Not Available]	YES	[Not Available]	1	0	1	[Not Available]
TCGA-BH-A0DP	BRCA-A0DP-01A	validation	v1.5	Alive	476	Positive	Positive	Negative	Negative	Negative	Negative	LumA	ILC	14267783-5624-4fe5-ba81-9d67f1017474	2010-11-09	NO	YES	-22199	FEMALE	Post (prior bilateral ovariectomy OR >12 mo since LMP with no prior hysterectomy)	WHITE	[Not Available]	No	No	TUMOR FREE	Alive	476	[Not Applicable]	[Not Available]	[Not Available]	[Not Applicable]	2009	60	Core needle biopsy	[Not Applicable]	Simple Mastectomy	[Not Available]	Negative	[Not Evaluated]	[Not Applicable]	[Not Available]	Sentinel node biopsy alone	[Not Available]	NO	[Not Available]	4	0	[Not Available]	[Not Available]
TCGA-A2-A0T0	BRCA-A0T0-01A	training	v2.1	Alive	533	Negative	Negative	Negative	Negative	Negative	Negative	Basal	IDC	95c53f69-0f05-4348-822a-571f3d757001	2010-11-12	NO	YES	-21575	FEMALE	Post (prior bilateral ovariectomy OR >12 mo since LMP with no prior hysterectomy)	WHITE	NOT HISPANIC OR LATINO	No	No	TUMOR FREE	Alive	337	[Not Applicable]	[Not Available]	[Not Available]	[Not Applicable]	2009	59	Core needle biopsy	[Not Applicable]	Lumpectomy	[Not Available]	Negative	[Not Available]	[Not Applicable]	[Not Available]	Axillary lymph node dissection alone	[Not Available]	NO	[Not Available]	14	2	0	[Not Available]
TCGA-A2-A0YE	BRCA-A0YE-01A	training	v2.1	Alive	554	Negative	Negative	Negative	Negative	Negative	Negative	Basal	IDC	84a88e8d-1e65-4b88-aae6-bf4c7a7e4c33	2010-12-10	NO	YES	-17727	FEMALE	Post (prior bilateral ovariectomy OR >12 mo since LMP with no prior hysterectomy)	WHITE	NOT HISPANIC OR LATINO	No	No	TUMOR FREE	Alive	253	[Not Applicable]	[Not Available]	[Not Available]	[Not Applicable]	2010	48	Core needle biopsy	[Not Applicable]	Lumpectomy	[Not Available]	Negative	[Not Available]	[Not Applicable]	[Not Available]	Sentinel lymph node biopsy plus axillary dissection	[Not Available]	NO	[Not Available]	19	1	[Not Available]	[Not Available]
TCGA-A2-A0YJ	BRCA-A0YJ-01A	training	v2.1	Alive	566	Positive	Negative	Negative	Negative	Negative	Negative	Basal	IDC	796b593f-5886-4a27-bf94-7ea8df325e1a	2010-12-28	NO	YES	-14448	FEMALE	Pre (<6 months since LMP AND no prior bilateral ovariectomy AND not on estrogen replacement)	WHITE	NOT HISPANIC OR LATINO	No	No	TUMOR FREE	Alive	326	[Not Applicable]	[Not Available]	[Not Available]	[Not Applicable]	2010	39	Core needle biopsy	[Not Applicable]	Modified Radical Mastectomy	[Not Available]	Negative	[Not Available]	[Not Applicable]	[Not Available]	Axillary lymph node dissection alone	[Not Available]	NO	[Not Available]	18	5	[Not Available]	[Not Available]
TCGA-A8-A0A2	BRCA-A0A2-01A	validation	enrollment	Alive	579	Positive	Positive	Negative	Negative	Negative	Negative	LumA	ILC	34d5a193-85e5-4399-8a9b-e92858eafdfe	2011-05-27	NO	YES	-24380	FEMALE	Post (prior bilateral ovariectomy OR >12 mo since LMP with no prior hysterectomy)	[Not Available]	[Not Available]	No	No	TUMOR FREE	Alive	579	[Not Applicable]	[Not Available]	[Not Available]	[Not Applicable]	2009	66	[Not Available]	[Not Applicable]	Other	Surgical Resection	Negative	[Not Available]	[Not Applicable]	[Not Available]	[Not Available]	[Not Available]	[Not Available]	[Not Available]	[Not Available]	[Not Available]	[Not Available]	6th
TCGA-A1-A0SP	BRCA-A0SP-01A	training	enrollment	Alive	584	Negative	Negative	Negative	Negative	Negative	Negative	Basal	IDC	a9bb8159-32f0-454c-a946-b3286a52b9d5	2010-12-06	NO	YES	-14954	FEMALE	[Not Available]	[Not Available]	NOT HISPANIC OR LATINO	Yes	[Not Available]	TUMOR FREE	Alive	584	[Not Applicable]	[Not Available]	[Not Available]	[Not Applicable]	2007	40	Fine needle aspiration biopsy	[Not Applicable]	Lumpectomy	[Not Available]	Negative	[Not Available]	[Not Applicable]	[Not Available]	Axillary lymph node dissection alone	[Not Available]	[Not Available]	[Not Available]	3	0	[Not Available]	6th
TCGA-A2-A0YH	BRCA-A0YH-01A	training	v2.1	Alive	659	Positive	Positive	Negative	Negative	Negative	Negative	LumB	IDC	298d33da-15af-48cb-b30f-eaf54e7baa43	2010-12-14	NO	YES	-19596	FEMALE	Post (prior bilateral ovariectomy OR >12 mo since LMP with no prior hysterectomy)	WHITE	NOT HISPANIC OR LATINO	No	No	TUMOR FREE	Alive	379	[Not Applicable]	[Not Available]	[Not Available]	[Not Applicable]	2009	53	Core needle biopsy	[Not Applicable]	Lumpectomy	[Not Available]	Negative	[Not Available]	[Not Applicable]	[Not Available]	Axillary lymph node dissection alone	[Not Available]	NO	[Not Available]	28	5	0	[Not Available]
TCGA-BH-A0HF	BRCA-A0HF-01A	training	v1.5	Alive	727	Positive	Positive	Negative	Negative	Negative	Negative	LumA	IDC	17ca61a2-607a-45ff-88fa-ef72e80bf891	2010-11-10	NO	YES	-28233	FEMALE	Post (prior bilateral ovariectomy OR >12 mo since LMP with no prior hysterectomy)	WHITE	[Not Available]	No	No	TUMOR FREE	Alive	727	[Not Applicable]	[Not Available]	[Not Available]	[Not Applicable]	2008	77	Core needle biopsy	[Not Applicable]	Lumpectomy	[Not Available]	Negative	[Not Evaluated]	[Not Applicable]	[Not Available]	Sentinel node biopsy alone	[Not Available]	NO	[Not Available]	2	0	[Not Available]	[Not Available]
TCGA-A2-A0CM	BRCA-A0CM-01A	training	v1.5	Dead	754	Negative	Negative	Negative	Negative	Negative	Negative	Basal	IDC	eb2dbb4f-66b6-4525-8323-431970f7a64e	2010-09-06	NO	YES	-14969	FEMALE	Pre (<6 months since LMP AND no prior bilateral ovariectomy AND not on estrogen replacement)	BLACK OR AFRICAN AMERICAN	NOT HISPANIC OR LATINO	No	No	WITH TUMOR	Dead	[Not Available]	754	[Not Available]	[Not Available]	[Not Applicable]	2003	40	Excisional Biopsy	[Not Applicable]	Simple Mastectomy	[Not Available]	Negative	[Not Available]	[Not Applicable]	[Not Available]	Sentinel node biopsy alone	[Not Available]	YES	[Not Available]	1	0	0	[Not Available]
TCGA-BH-A0AY	BRCA-A0AY-01A	training	v2.1	Alive	777	Positive	Positive	Negative	Negative	Negative	Negative	LumA	IDC	93ed6066-b567-4e1c-ab81-23370f9d3452	2010-11-03	NO	YES	-22703	FEMALE	Post (prior bilateral ovariectomy OR >12 mo since LMP with no prior hysterectomy)	WHITE	[Not Available]	No	No	TUMOR FREE	Alive	777	[Not Applicable]	[Not Available]	[Not Available]	[Not Applicable]	2008	62	Core needle biopsy	[Not Applicable]	Simple Mastectomy	[Not Available]	Negative	[Not Available]	[Not Applicable]	[Not Available]	Sentinel node biopsy alone	[Not Available]	NO	[Not Available]	1	0	[Not Available]	[Not Available]
TCGA-AQ-A04J	BRCA-A04J-01A	training	v2.1	Alive	819	Negative	Negative	Negative	Negative	Negative	Negative	Basal	IDC	9938ce5c-e74e-446e-a932-f096f85cc3b1	2010-10-15	NO	YES	-16615	FEMALE	Pre (<6 months since LMP AND no prior bilateral ovariectomy AND not on estrogen replacement)	WHITE	NOT HISPANIC OR LATINO	No	No	TUMOR FREE	Alive	160	[Not Applicable]	[Not Available]	[Not Available]	[Not Applicable]	2009	45	Core needle biopsy	[Not Applicable]	Simple Mastectomy	[Not Available]	Negative	[Not Available]	[Not Applicable]	[Not Available]	Axillary lymph node dissection alone	[Not Available]	NO	[Not Available]	20	0	0	[Not Available]
TCGA-AO-A12H	BRCA-A12H-01A	validation	v1.5	Alive	863	Positive	Positive	Negative	Negative	Negative	Negative	LumA	NA	b5b99291-507e-4b68-a039-9a0f571f55df	2010-12-08	NO	YES	-25515	FEMALE	Pre (<6 months since LMP AND no prior bilateral ovariectomy AND not on estrogen replacement)	BLACK OR AFRICAN AMERICAN	NOT HISPANIC OR LATINO	No	No	TUMOR FREE	Alive	863	[Not Applicable]	[Not Available]	[Not Available]	MUCINOUS & PAPILLARY	2008	69	Core needle biopsy	[Not Applicable]	Simple Mastectomy	[Not Available]	Negative	[Not Available]	[Not Applicable]	[Not Available]	Sentinel node biopsy alone	[Not Available]	YES	[Not Available]	10	0	0	6th
TCGA-AO-A03V	BRCA-A03V-01A	validation	v1.5	Alive	886	Positive	Positive	Negative	Negative	Negative	Negative	LumA	NA	a6cb373a-1604-4e25-bd81-da6c3e4f06ee	2011-01-09	NO	YES	-15284	FEMALE	Peri (6-12 months since last menstrual period)	WHITE	NOT HISPANIC OR LATINO	No	No	TUMOR FREE	Alive	886	[Not Applicable]	[Not Available]	[Not Available]	[Not Applicable]	2008	41	Core needle biopsy	[Not Applicable]	Simple Mastectomy	[Not Available]	Negative	[Not Available]	[Not Applicable]	[Not Available]	Sentinel node biopsy alone	[Not Available]	YES	[Not Available]	2	0	0	6th
TCGA-A8-A09K	BRCA-A09K-01A	validation	v4.0	Alive	912	Positive	Positive	Negative	Negative	Negative	Negative	LumA	Mixed	6f959c92-b79f-4f84-9ee5-d07d3212d52d	2011-05-27	NO	YES	-24960	FEMALE	Post (prior bilateral ovariectomy OR >12 mo since LMP with no prior hysterectomy)	[Not Available]	[Not Available]	Yes	Yes	TUMOR FREE	Alive	912	[Not Applicable]	[Not Available]	[Not Available]	[Not Applicable]	2008	68	[Not Available]	[Not Applicable]	Other	Surgical resection	Negative	[Not Available]	[Not Applicable]	[Not Available]	[Not Available]	[Not Available]	[Not Available]	[Not Available]	[Not Available]	[Not Available]	[Not Available]	6th
TCGA-A1-A0SK	BRCA-A0SK-01A	validation	v2.1	Dead	967	Negative	Negative	Negative	Negative	Negative	Negative	Basal	Other	a5b44d66-c162-46b5-9df2-86305f0385c5	2010-12-06	NO	YES	-20048	FEMALE	Indeterminate (neither Pre or Postmenopausal)	ASIAN	NOT HISPANIC OR LATINO	No	No	[Not Available]	Dead	[Not Available]	967	[Not Available]	[Not Available]	Neuroendocrine carcinoma, large-cell type, high-grade	2007	54	Excisional Biopsy	[Not Applicable]	Lumpectomy	[Not Available]	Positive	Other	surgical resection	Negative	Sentinel lymph node biopsy plus axillary dissection	[Not Available]	[Not Available]	[Not Available]	4	0	[Not Available]	6th
TCGA-BH-A0BC	BRCA-A0BC-01A	validation	v1.5	Alive	974	Positive	Positive	Negative	Negative	Negative	Negative	LumA	Mixed	327a2395-85c8-42e1-9638-8e037a1723ed	2010-11-04	NO	YES	-21949	FEMALE	Post (prior bilateral ovariectomy OR >12 mo since LMP with no prior hysterectomy)	WHITE	[Not Available]	No	No	TUMOR FREE	Alive	974	[Not Applicable]	[Not Available]	[Not Available]	[Not Applicable]	2007	60	Core needle biopsy	[Not Applicable]	Lumpectomy	[Not Available]	Negative	[Not Available]	[Not Applicable]	[Not Available]	Sentinel lymph node biopsy plus axillary dissection	[Not Available]	NO	[Not Available]	18	12	[Not Available]	[Not Available]
TCGA-A8-A07L	BRCA-A07L-01A	validation	v4.0	Alive	975	Positive	Positive	Negative	Negative	Negative	Negative	LumB	Mixed	e89a9deb-6321-4e61-b412-b4993d4277dd	2011-05-27	NO	YES	-21428	FEMALE	Post (prior bilateral ovariectomy OR >12 mo since LMP with no prior hysterectomy)	[Not Available]	[Not Available]	No	No	TUMOR FREE	Alive	518	[Not Applicable]	[Not Available]	[Not Available]	[Not Applicable]	2009	58	[Not Available]	[Not Applicable]	Other	Surgical Resection	Negative	[Not Available]	[Not Applicable]	[Not Available]	[Not Available]	[Not Available]	[Not Available]	[Not Available]	[Not Available]	[Not Available]	[Not Available]	6th
TCGA-AO-A0J6	BRCA-A0J6-01A	validation	v2.1	Alive	1140	Negative	Negative	Negative	Negative	Negative	Negative	Basal	NA	e9f4f373-37a5-48ad-a1a0-b0d47820111a	2010-09-19	NO	YES	-22462	FEMALE	Post (prior bilateral ovariectomy OR >12 mo since LMP with no prior hysterectomy)	WHITE	NOT HISPANIC OR LATINO	No	No	TUMOR FREE	Alive	775	[Not Applicable]	[Not Available]	[Not Available]	[Not Applicable]	2008	61	Fine needle aspiration biopsy	[Not Applicable]	Lumpectomy	[Not Available]	Negative	[Not Available]	[Not Applicable]	[Not Available]	Sentinel node biopsy alone	[Not Available]	YES	[Not Available]	4	0	0	[Not Available]
TCGA-BH-A0DH	BRCA-A0DH-01A	validation	v1.5	Alive	1156	Positive	Positive	Negative	Negative	Negative	Negative	LumA	Other	491b6364-1223-474f-816f-e248c8c841e2	2010-11-08	NO	YES	-23366	FEMALE	Post (prior bilateral ovariectomy OR >12 mo since LMP with no prior hysterectomy)	WHITE	[Not Available]	No	No	TUMOR FREE	Alive	1156	[Not Applicable]	[Not Available]	[Not Available]	[Not Applicable]	2007	63	Core needle biopsy	[Not Applicable]	Lumpectomy	[Not Available]	Positive	Mastectomy NOS	[Not Applicable]	Negative	Axillary lymph node dissection alone	[Not Available]	NO	[Not Available]	28	3	[Not Available]	[Not Available]
TCGA-AO-A03T	BRCA-A03T-01A	validation	v2.1	Alive	1456	Positive	Positive	Negative	Negative	Negative	Negative	Normal	NA	dd6b64a8-d546-4fd1-bbbd-ac9703791cae	2010-09-19	NO	YES	-15540	FEMALE	Pre (<6 months since LMP AND no prior bilateral ovariectomy AND not on estrogen replacement)	WHITE	NOT HISPANIC OR LATINO	No	No	TUMOR FREE	Alive	1187	[Not Applicable]	[Not Available]	[Not Available]	[Not Applicable]	2007	42	Core needle biopsy	[Not Applicable]	Modified Radical Mastectomy	[Not Available]	Negative	[Not Available]	[Not Applicable]	[Not Available]	Sentinel lymph node biopsy plus axillary dissection	[Not Available]	NO	[Not Available]	12	2	[Not Available]	6th
TCGA-BH-A0BV	BRCA-A0BV-01A	training	v1.5	Alive	1519	Positive	Positive	Negative	Negative	Negative	Negative	LumA	IDC	87f03d04-e651-4a6e-aea6-1c946aa46202	2010-11-09	NO	YES	-28699	FEMALE	Post (prior bilateral ovariectomy OR >12 mo since LMP with no prior hysterectomy)	WHITE	[Not Available]	No	No	TUMOR FREE	Alive	1519	[Not Applicable]	[Not Available]	[Not Available]	[Not Applicable]	2006	78	Core needle biopsy	[Not Applicable]	Modified Radical Mastectomy	[Not Available]	Negative	[Not Available]	[Not Applicable]	[Not Available]	Sentinel lymph node biopsy plus axillary dissection	[Not Available]	NO	[Not Available]	25	2	[Not Available]	[Not Available]
TCGA-AO-A0JB	BRCA-A0JB-01A	validation	v2.1	Alive	1542	Positive	Positive	Negative	Negative	Negative	Negative	Normal	NA	3ea9412b-429e-4dcf-90cd-c53be06885a1	2010-09-19	NO	YES	-18561	FEMALE	Pre (<6 months since LMP AND no prior bilateral ovariectomy AND not on estrogen replacement)	WHITE	NOT HISPANIC OR LATINO	No	No	TUMOR FREE	Alive	1150	[Not Applicable]	[Not Available]	[Not Available]	[Not Applicable]	2007	50	Core needle biopsy	[Not Applicable]	Modified Radical Mastectomy	[Not Available]	Negative	[Not Available]	[Not Applicable]	[Not Available]	Axillary lymph node dissection alone	[Not Available]	NO	[Not Available]	14	1	0	[Not Available]
TCGA-AO-A0JC	BRCA-A0JC-01A	validation	v2.1	Alive	1547	Positive	Positive	Negative	Negative	Negative	Negative	LumA	NA	03565036-b6d3-432f-8d9a-7099818e0788	2010-09-20	NO	YES	-23404	FEMALE	Post (prior bilateral ovariectomy OR >12 mo since LMP with no prior hysterectomy)	WHITE	NOT HISPANIC OR LATINO	No	No	TUMOR FREE	Alive	1547	[Not Applicable]	[Not Available]	[Not Available]	[Not Applicable]	2006	64	Core needle biopsy	[Not Applicable]	Modified Radical Mastectomy	[Not Available]	Negative	[Not Available]	[Not Applicable]	[Not Available]	Sentinel lymph node biopsy plus axillary dissection	[Not Available]	YES	[Not Available]	12	0	0	[Not Available]
TCGA-BH-A0B9	BRCA-A0B9-01A	training	v2.1	Alive	1572	Negative	Negative	Negative	Negative	Negative	Negative	Basal	IDC	5a57dc25-d252-4b22-b192-4de630d7002f	2010-11-04	NO	YES	-16310	FEMALE	Pre (<6 months since LMP AND no prior bilateral ovariectomy AND not on estrogen replacement)	WHITE	[Not Available]	No	No	TUMOR FREE	Alive	1572	[Not Applicable]	[Not Available]	[Not Available]	[Not Applicable]	2006	44	Core needle biopsy	[Not Applicable]	Lumpectomy	[Not Available]	Negative	[Not Evaluated]	[Not Applicable]	[Not Available]	Sentinel node biopsy alone	[Not Available]	NO	[Not Available]	1	0	[Not Available]	[Not Available]
TCGA-AO-A12E	BRCA-A12E-01A	validation	v1.5	Alive	1743	Positive	Positive	Negative	Negative	Negative	Negative	LumA	NA	2cbeadff-a8a3-4787-9d4e-f6b74c3ab5d9	2010-12-08	NO	YES	-18721	FEMALE	Pre (<6 months since LMP AND no prior bilateral ovariectomy AND not on estrogen replacement)	WHITE	NOT HISPANIC OR LATINO	No	No	TUMOR FREE	Alive	1743	[Not Applicable]	[Not Available]	[Not Available]	[Not Applicable]	2005	51	Core needle biopsy	[Not Applicable]	Modified Radical Mastectomy	[Not Available]	Negative	[Not Available]	[Not Applicable]	[Not Available]	Axillary lymph node dissection alone	[Not Available]	YES	[Not Available]	13	0	1	6th
TCGA-AO-A03U	BRCA-A03U-01B	validation	v2.1	Dead	1793	Negative	Negative	Negative	Negative	Negative	Negative	Normal	NA	0685edd2-ce1c-4e0e-8dda-393139af4223	2011-01-09	NO	YES	-11354	FEMALE	Pre (<6 months since LMP AND no prior bilateral ovariectomy AND not on estrogen replacement)	WHITE	NOT HISPANIC OR LATINO	No	No	TUMOR FREE	Dead	[Not Available]	1793	[Not Available]	[Not Available]	secretory	2001	31	Core needle biopsy	[Not Applicable]	Simple Mastectomy	[Not Available]	Negative	[Not Available]	[Not Applicable]	[Not Available]	Sentinel node biopsy alone	[Not Available]	YES	[Not Available]	8	0	0	6th
TCGA-BH-A0BM	BRCA-A0BM-01A	validation	v2.1	Alive	1876	Positive	Negative	Negative	Negative	Negative	Negative	LumA	Mixed	c2aeee6c-ba10-4cf9-b560-c739580f7bf3	2010-11-08	NO	YES	-20049	FEMALE	Post (prior bilateral ovariectomy OR >12 mo since LMP with no prior hysterectomy)	WHITE	[Not Available]	No	No	TUMOR FREE	Alive	1117	[Not Applicable]	[Not Available]	[Not Available]	[Not Applicable]	2007	54	Core needle biopsy	[Not Applicable]	Lumpectomy	[Not Available]	Negative	[Not Available]	[Not Applicable]	[Not Available]	Sentinel lymph node biopsy plus axillary dissection	[Not Available]	NO	[Not Available]	24	3	[Not Available]	6th
TCGA-AO-A0JJ	BRCA-A0JJ-01A	validation	v2.1	Alive	1887	Positive	Positive	Negative	Negative	Negative	Negative	LumA	NA	bef7b135-a727-45e8-850a-cc4cd56c49aa	2010-09-20	NO	YES	-19758	FEMALE	Post (prior bilateral ovariectomy OR >12 mo since LMP with no prior hysterectomy)	WHITE	NOT HISPANIC OR LATINO	No	No	TUMOR FREE	Alive	1512	[Not Applicable]	[Not Available]	[Not Available]	[Not Applicable]	2006	54	Core needle biopsy	[Not Applicable]	Modified Radical Mastectomy	[Not Available]	Negative	[Not Available]	[Not Applicable]	[Not Available]	Sentinel lymph node biopsy plus axillary dissection	[Not Available]	NO	[Not Available]	44	2	[Not Available]	[Not Available]
TCGA-AO-A03N	BRCA-A03N-01B	validation	v2.1	Alive	2031	Positive	Positive	Negative	Negative	Negative	Negative	LumB	NA	9435447e-d65f-408b-863b-6576b1d652dd	2011-01-13	NO	YES	-21816	FEMALE	Post (prior bilateral ovariectomy OR >12 mo since LMP with no prior hysterectomy)	WHITE	NOT HISPANIC OR LATINO	No	No	WITH TUMOR	Alive	1645	[Not Applicable]	[Not Available]	[Not Available]	[Not Applicable]	2006	59	Core needle biopsy	[Not Applicable]	Modified Radical Mastectomy	[Not Available]	Negative	[Not Available]	[Not Applicable]	[Not Available]	Sentinel lymph node biopsy plus axillary dissection	[Not Available]	NO	[Not Available]	19	2	[Not Available]	6th
TCGA-AO-A03P	BRCA-A03P-01A	validation	v2.1	Dead	2911	Positive	Positive	Negative	Negative	Negative	Negative	LumB	NA	2d4c778c-7f77-4f0a-8261-2086accf15fd	2010-09-19	NO	YES	-19724	FEMALE	Post (prior bilateral ovariectomy OR >12 mo since LMP with no prior hysterectomy)	BLACK OR AFRICAN AMERICAN	NOT HISPANIC OR LATINO	No	No	WITH TUMOR	Alive	2576	[Not Applicable]	[Not Available]	[Not Available]	[Not Applicable]	2003	54	Core needle biopsy	[Not Applicable]	Lumpectomy	[Not Available]	Close	[Not Available]	[Not Applicable]	[Not Available]	Sentinel lymph node biopsy plus axillary dissection	[Not Available]	YES	[Not Available]	26	0	2	6th
TCGA-AO-A12B	BRCA-A12B-01A	validation	v4.0	Alive	2989	Positive	Positive	Negative	Negative	Negative	Negative	LumA	NA	f6ed684f-ee7a-496c-80d5-6eacd494d16a	2010-12-08	NO	YES	-23150	FEMALE	Post (prior bilateral ovariectomy OR >12 mo since LMP with no prior hysterectomy)	WHITE	HISPANIC OR LATINO	No	No	TUMOR FREE	Alive	2359	[Not Applicable]	[Not Available]	[Not Available]	[Not Applicable]	2004	63	Core needle biopsy	[Not Applicable]	Simple Mastectomy	[Not Available]	Negative	[Not Available]	[Not Applicable]	[Not Available]	Sentinel node biopsy alone	[Not Available]	YES	[Not Available]	2	0	0	6th
TCGA-AO-A124	BRCA-A124-01A	validation	v1.5	Alive	3120	Negative	Negative	Negative	Negative	Negative	Negative	Basal	NA	b094e8b2-8ece-4b36-8025-18073a8b873c	2010-12-07	NO	YES	-14174	FEMALE	Pre (<6 months since LMP AND no prior bilateral ovariectomy AND not on estrogen replacement)	WHITE	NOT HISPANIC OR LATINO	No	No	TUMOR FREE	Alive	3120	[Not Applicable]	[Not Available]	[Not Available]	mucinous & NOS	2002	38	Core needle biopsy	[Not Applicable]	Modified Radical Mastectomy	[Not Available]	Negative	[Not Available]	[Not Applicable]	[Not Available]	Sentinel lymph node biopsy plus axillary dissection	[Not Available]	YES	[Not Available]	18	0	0	5th
TCGA-E9-A1R2	BRCA-A1R2-01A	training	enrollment	Alive	19	Positive	Negative	Negative	Negative	Negative	Negative	LumA	IDC	8631969d-4ac6-4fe1-9db3-d47db604494a	2011-07-28	YES	NO	-18936	FEMALE	Post (prior bilateral ovariectomy OR >12 mo since LMP with no prior hysterectomy)	WHITE	NOT HISPANIC OR LATINO	No	No	[Not Available]	Alive	19	[Not Applicable]	[Not Available]	[Not Available]	[Not Applicable]	2011	51	Core needle biopsy	[Not Applicable]	Lumpectomy	[Not Available]	Positive	[Not Evaluated]	[Not Applicable]	[Not Available]	Axillary lymph node dissection alone	[Not Available]	NO	YES	19	17	[Not Available]	7th
TCGA-AO-A1KR	BRCA-A1KR-01A	training	enrollment	Alive	2141	Negative	Negative	Negative	Negative	Negative	Negative	Basal	IDC	b7f74ae1-6f58-447c-be50-a7666eb19d9a	2011-09-15	NO	YES	-18900	FEMALE	Pre (<6 months since LMP AND no prior bilateral ovariectomy AND not on estrogen replacement)	WHITE	NOT HISPANIC OR LATINO	No	No	TUMOR FREE	Alive	2141	[Not Applicable]	[Not Available]	[Not Available]	[Not Applicable]	2005	51	Core needle biopsy	[Not Applicable]	Simple Mastectomy	[Not Available]	Negative	[Not Available]	[Not Applicable]	[Not Available]	Sentinel node biopsy alone	[Not Available]	YES	YES	4	0	0	6th
TCGA-GM-A5PX	BRCA-A5PX-01A	validation	enrollment	Alive	551	Positive	Positive	Negative	Negative	Negative	Negative	LumA	NA	F7064D01-29D8-49A2-AD60-1E0C5F148F3E	2013-04-12	NO	YES	-23753	FEMALE	Post (prior bilateral ovariectomy OR >12 mo since LMP with no prior hysterectomy)	WHITE	NOT HISPANIC OR LATINO	No	No	TUMOR FREE	Alive	551	[Not Applicable]	NO	YES	[Not Applicable]	2011	65	Core needle biopsy	[Not Applicable]	Simple Mastectomy	[Not Available]	Negative	[Not Available]	[Not Applicable]	[Not Available]	Sentinel lymph node biopsy plus axillary dissection	[Not Available]	YES	YES	13	1	2	7th
TCGA-A8-A081	BRCA-A081-01A	training	enrollment	Alive	0	Positive	Positive	Negative	Negative	Negative	Negative	LumB	IDC	9d876f05-5080-4c4e-9bf5-45f631d381e5	2011-05-27	NO	YES	-29555	FEMALE	Post (prior bilateral ovariectomy OR >12 mo since LMP with no prior hysterectomy)	[Not Available]	[Not Available]	No	No	TUMOR FREE	Alive	0	[Not Applicable]	[Not Available]	[Not Available]	[Not Applicable]	2008	80	[Not Available]	[Not Applicable]	Other	Surgical Resection	Negative	[Not Available]	[Not Applicable]	[Not Available]	[Not Available]	[Not Available]	[Not Available]	[Not Available]	[Not Available]	[Not Available]	[Not Available]	6th
TCGA-A8-A083	BRCA-A083-01A	validation	enrollment	Alive	0	Positive	Positive	Negative	Negative	Negative	Negative	LumA	Other	afb9418e-91eb-4db1-aacf-12bd946c9ba0	2011-05-27	NO	YES	-24746	FEMALE	Post (prior bilateral ovariectomy OR >12 mo since LMP with no prior hysterectomy)	[Not Available]	[Not Available]	No	No	TUMOR FREE	Alive	0	[Not Applicable]	[Not Available]	[Not Available]	[Not Applicable]	2008	67	[Not Available]	[Not Applicable]	Other	Surgical Resection	Negative	[Not Available]	[Not Applicable]	[Not Available]	[Not Available]	[Not Available]	[Not Available]	[Not Available]	[Not Available]	[Not Available]	[Not Available]	6th
TCGA-A8-A094	BRCA-A094-01A	training	enrollment	Alive	0	Positive	Negative	Negative	Negative	Negative	Negative	Her2E	IDC	993103b1-e5a1-4c33-8629-be53ebc41d64	2011-05-27	NO	YES	-27729	FEMALE	Post (prior bilateral ovariectomy OR >12 mo since LMP with no prior hysterectomy)	[Not Available]	[Not Available]	No	No	TUMOR FREE	Alive	0	[Not Applicable]	[Not Available]	[Not Available]	[Not Applicable]	2009	75	[Not Available]	[Not Applicable]	Other	Surgical Resection	Negative	[Not Available]	[Not Applicable]	[Not Available]	[Not Available]	[Not Available]	[Not Available]	[Not Available]	[Not Available]	[Not Available]	[Not Available]	6th
TCGA-A8-A096	BRCA-A096-01A	training	enrollment	Alive	0	Positive	Positive	Negative	Negative	Negative	Negative	LumB	IDC	d7cac141-9269-4733-83ce-e1bc0b503254	2011-05-27	NO	YES	-26723	FEMALE	Post (prior bilateral ovariectomy OR >12 mo since LMP with no prior hysterectomy)	[Not Available]	[Not Available]	No	No	TUMOR FREE	Alive	0	[Not Applicable]	[Not Available]	[Not Available]	[Not Applicable]	2009	73	[Not Available]	[Not Applicable]	Other	Surgical Resection	Negative	[Not Available]	[Not Applicable]	[Not Available]	[Not Available]	[Not Available]	[Not Available]	[Not Available]	[Not Available]	[Not Available]	[Not Available]	6th
TCGA-A8-A09Z	BRCA-A09Z-01A	validation	enrollment	Alive	0	Positive	Negative	Negative	Negative	Negative	Negative	LumB	ILC	81e7a3d3-be70-4834-8018-4d2cc077a4e6	2011-05-27	NO	YES	-30590	FEMALE	Post (prior bilateral ovariectomy OR >12 mo since LMP with no prior hysterectomy)	[Not Available]	[Not Available]	No	No	WITH TUMOR	Alive	0	[Not Applicable]	[Not Available]	[Not Available]	[Not Applicable]	2008	83	[Not Available]	[Not Applicable]	Other	Surgical Resection	Positive	[Not Available]	[Not Applicable]	[Not Available]	[Not Available]	[Not Available]	[Not Available]	[Not Available]	[Not Available]	[Not Available]	[Not Available]	6th
TCGA-AN-A03X	BRCA-A03X-01A	validation	v4.0	Alive	10	Positive	Positive	Negative	Negative	Negative	Negative	LumA	NA	88cd6ccc-70f7-436e-a99c-039b9d31e335	2010-12-28	NO	YES	-27163	FEMALE	Post (prior bilateral ovariectomy OR >12 mo since LMP with no prior hysterectomy)	WHITE	NOT HISPANIC OR LATINO	No	No	TUMOR FREE	Alive	10	[Not Applicable]	[Not Available]	[Not Available]	[Not Applicable]	2010	74	Tumor resection	[Not Applicable]	Modified Radical Mastectomy	[Not Available]	Negative	[Not Available]	[Not Applicable]	[Not Available]	No axillary staging	[Not Available]	NO	[Not Available]	19	0	0	[Not Available]
TCGA-AN-A0FX	BRCA-A0FX-01A	training	v4.0	Alive	10	Negative	Negative	Negative	Negative	Negative	Negative	Basal	IDC	13b860c3-8048-4dc9-9eb0-7480bc660837	2010-11-28	NO	YES	-19309	FEMALE	Post (prior bilateral ovariectomy OR >12 mo since LMP with no prior hysterectomy)	WHITE	NOT HISPANIC OR LATINO	No	No	TUMOR FREE	Alive	10	[Not Applicable]	[Not Available]	[Not Available]	[Not Applicable]	2010	52	Tumor resection	[Not Applicable]	Modified Radical Mastectomy	[Not Available]	Negative	[Not Available]	[Not Applicable]	[Not Available]	No axillary staging	[Not Available]	NO	[Not Available]	12	0	0	[Not Available]
TCGA-AN-A0XL	BRCA-A0XL-01A	validation	enrollment	Alive	10	Positive	Positive	Negative	Negative	Negative	Negative	LumA	NA	4649dee3-b668-44cd-ab97-3834de3ef8f8	2011-03-25	NO	YES	-22341	FEMALE	Post (prior bilateral ovariectomy OR >12 mo since LMP with no prior hysterectomy)	WHITE	NOT HISPANIC OR LATINO	No	No	[Not Available]	Alive	10	[Not Applicable]	[Not Available]	[Not Available]	[Not Applicable]	2010	61	Tumor resection	[Not Applicable]	[Not Available]	[Not Available]	Negative	[Not Available]	[Not Applicable]	[Not Available]	[Not Available]	[Not Available]	[Not Available]	YES	14	0	[Not Available]	7th
TCGA-C8-A26X	BRCA-A26X-01A	training	enrollment	Alive	11	Negative	Negative	Negative	Negative	Negative	Negative	Her2E	IDC	70ab4f23-23c4-409f-a5cc-18a010c3a24e	2011-07-21	YES	NO	-21463	FEMALE	Post (prior bilateral ovariectomy OR >12 mo since LMP with no prior hysterectomy)	ASIAN	NOT HISPANIC OR LATINO	No	No	TUMOR FREE	Alive	11	[Not Applicable]	[Not Available]	[Not Available]	[Not Applicable]	2010	58	Tumor resection	[Not Applicable]	Modified Radical Mastectomy	[Not Available]	Negative	[Not Available]	[Not Applicable]	[Not Available]	[Not Available]	[Not Available]	[Not Available]	NO	[Not Available]	[Not Available]	[Not Available]	6th
TCGA-AN-A0FW	BRCA-A0FW-01A	validation	enrollment	Alive	11	Positive	Indeterminate	Negative	Negative	Negative	Negative	LumA	Other	e112b452-8850-4353-bfed-0dbdc243290b	2010-12-28	NO	YES	-24692	FEMALE	Post (prior bilateral ovariectomy OR >12 mo since LMP with no prior hysterectomy)	WHITE	NOT HISPANIC OR LATINO	No	No	TUMOR FREE	Alive	11	[Not Applicable]	[Not Available]	[Not Available]	[Not Applicable]	2010	67	Tumor resection	[Not Applicable]	Modified Radical Mastectomy	[Not Available]	Negative	[Not Available]	[Not Applicable]	[Not Available]	No axillary staging	[Not Available]	NO	[Not Available]	14	2	0	[Not Available]
TCGA-C8-A26Y	BRCA-A26Y-01A	training	enrollment	Alive	13	Negative	Negative	Negative	Negative	Negative	Negative	Her2E	IDC	4d51159f-ab2f-40e3-a363-847c3654431e	2011-07-21	YES	NO	-32872	FEMALE	Post (prior bilateral ovariectomy OR >12 mo since LMP with no prior hysterectomy)	ASIAN	NOT HISPANIC OR LATINO	No	No	TUMOR FREE	Alive	13	[Not Applicable]	[Not Available]	[Not Available]	[Not Applicable]	2010	90	Tumor resection	[Not Applicable]	Modified Radical Mastectomy	[Not Available]	Negative	[Not Available]	[Not Applicable]	[Not Available]	[Not Available]	[Not Available]	[Not Available]	NO	[Not Available]	[Not Available]	[Not Available]	6th
TCGA-AN-A0G0	BRCA-A0G0-01A	training	v4.0	Alive	16	Negative	Negative	Negative	Negative	Negative	Negative	Basal	IDC	96312510-c126-485d-8109-ed81844a1dc3	2010-12-29	NO	YES	-20504	FEMALE	Post (prior bilateral ovariectomy OR >12 mo since LMP with no prior hysterectomy)	WHITE	NOT HISPANIC OR LATINO	No	No	TUMOR FREE	Alive	16	[Not Applicable]	[Not Available]	[Not Available]	[Not Applicable]	2010	56	Tumor resection	[Not Applicable]	Modified Radical Mastectomy	[Not Available]	Negative	[Not Available]	[Not Applicable]	[Not Available]	No axillary staging	[Not Available]	NO	[Not Available]	23	0	0	[Not Available]
TCGA-E9-A295	BRCA-A295-01A	validation	enrollment	Alive	22	Positive	Positive	Negative	Negative	Negative	Negative	LumA	ILC	fec0da58-1047-44d2-b6d1-c18cceed43dc	2011-09-12	YES	NO	-25957	FEMALE	Post (prior bilateral ovariectomy OR >12 mo since LMP with no prior hysterectomy)	WHITE	NOT HISPANIC OR LATINO	No	No	TUMOR FREE	Alive	22	[Not Applicable]	[Not Available]	[Not Available]	[Not Applicable]	2011	71	Tumor resection	[Not Applicable]	Modified Radical Mastectomy	[Not Available]	Negative	[Not Available]	[Not Applicable]	[Not Available]	Axillary lymph node dissection alone	[Not Available]	YES	YES	7	0	0	7th
TCGA-D8-A27P	BRCA-A27P-01A	training	enrollment	Alive	23	Positive	Positive	Negative	Negative	Negative	Negative	LumA	IDC	c54d5507-bba5-4a1e-8885-3c3b1eed13c1	2011-07-18	YES	NO	-23576	FEMALE	Post (prior bilateral ovariectomy OR >12 mo since LMP with no prior hysterectomy)	WHITE	NOT HISPANIC OR LATINO	No	No	TUMOR FREE	Alive	23	[Not Applicable]	[Not Available]	[Not Available]	[Not Applicable]	2011	64	Other method, specify:	intraoperative examination	Modified Radical Mastectomy	[Not Available]	Negative	[Not Available]	[Not Applicable]	[Not Available]	Sentinel node biopsy alone	[Not Available]	NO	YES	1	0	[Not Available]	7th
TCGA-AC-A2QI	BRCA-A2QI-01A	validation	enrollment	Alive	28	Positive	Negative	Negative	Negative	Negative	Negative	LumA	ILC	C57835BE-77AB-4CF5-9B23-62C11A7B2EAF	2011-10-18	YES	NO	-27865	FEMALE	Post (prior bilateral ovariectomy OR >12 mo since LMP with no prior hysterectomy)	WHITE	NOT HISPANIC OR LATINO	No	No	[Not Available]	Alive	28	[Not Applicable]	[Not Available]	[Not Available]	[Not Applicable]	2011	76	Core needle biopsy	[Not Applicable]	Other	Total Mastectomy	Negative	[Not Available]	[Not Applicable]	[Not Available]	Sentinel node biopsy alone	[Not Available]	[Not Available]	YES	2	2	[Not Available]	7th
TCGA-A8-A08A	BRCA-A08A-01A	validation	enrollment	Alive	30	Positive	Positive	Negative	Negative	Negative	Negative	LumA	NA	7fe4670d-4626-459d-869b-ab15f478c6a7	2011-05-27	NO	YES	-32750	FEMALE	Post (prior bilateral ovariectomy OR >12 mo since LMP with no prior hysterectomy)	[Not Available]	[Not Available]	No	No	TUMOR FREE	Alive	30	[Not Applicable]	[Not Available]	[Not Available]	[Not Applicable]	2007	89	[Not Available]	[Not Applicable]	Other	Surgical Resection	Negative	[Not Available]	[Not Applicable]	[Not Available]	[Not Available]	[Not Available]	[Not Available]	[Not Available]	[Not Available]	[Not Available]	[Not Available]	5th
TCGA-A8-A08R	BRCA-A08R-01A	training	enrollment	Alive	30	Negative	Negative	Negative	Negative	Negative	Negative	Basal	IDC	6412854a-f874-469e-9d1f-8bd3ae5bd41d	2011-05-27	NO	YES	-19298	FEMALE	Post (prior bilateral ovariectomy OR >12 mo since LMP with no prior hysterectomy)	[Not Available]	[Not Available]	No	No	TUMOR FREE	Alive	30	[Not Applicable]	[Not Available]	[Not Available]	[Not Applicable]	2008	52	[Not Available]	[Not Applicable]	Other	Surgical Resection	Negative	[Not Available]	[Not Applicable]	[Not Available]	[Not Available]	[Not Available]	[Not Available]	[Not Available]	[Not Available]	[Not Available]	[Not Available]	6th
TCGA-A8-A06Z	BRCA-A06Z-01A	training	enrollment	Alive	31	Positive	Positive	Negative	Negative	Negative	Negative	LumB	IDC	2399caeb-ead2-4003-af38-809db4ac2e2b	2011-05-27	NO	YES	-30984	FEMALE	Post (prior bilateral ovariectomy OR >12 mo since LMP with no prior hysterectomy)	[Not Available]	[Not Available]	No	No	[Not Available]	Alive	31	[Not Applicable]	[Not Available]	[Not Available]	[Not Applicable]	2007	84	[Not Available]	[Not Applicable]	Other	Surgical Resection	[Not Available]	[Not Available]	[Not Applicable]	[Not Available]	[Not Available]	[Not Available]	[Not Available]	[Not Available]	[Not Available]	[Not Available]	[Not Available]	6th
TCGA-A8-A06Q	BRCA-A06Q-01A	training	enrollment	Alive	31	Positive	Positive	Negative	Negative	Negative	Negative	LumB	IDC	281f70c5-876f-44b3-84fb-f2302f85e74c	2011-05-27	NO	YES	-23164	FEMALE	Post (prior bilateral ovariectomy OR >12 mo since LMP with no prior hysterectomy)	[Not Available]	[Not Available]	No	No	TUMOR FREE	Alive	31	[Not Applicable]	[Not Available]	[Not Available]	[Not Applicable]	2007	63	[Not Available]	[Not Applicable]	Other	Surgical Resection	Negative	[Not Available]	[Not Applicable]	[Not Available]	[Not Available]	[Not Available]	[Not Available]	[Not Available]	[Not Available]	[Not Available]	[Not Available]	5th
TCGA-C8-A131	BRCA-A131-01A	training	v2.1	Alive	68	Negative	Negative	Negative	Negative	Negative	Negative	Basal	IDC	c49e3b18-fd88-48f4-8b01-300692ceb367	2011-04-15	YES	NO	-29966	FEMALE	Post (prior bilateral ovariectomy OR >12 mo since LMP with no prior hysterectomy)	ASIAN	NOT HISPANIC OR LATINO	No	No	TUMOR FREE	Alive	14	[Not Applicable]	[Not Available]	[Not Available]	[Not Applicable]	2010	82	Core needle biopsy	[Not Applicable]	Other	Patey's Surgery	Negative	[Not Available]	[Not Applicable]	[Not Available]	Axillary lymph node dissection alone	[Not Available]	[Not Available]	YES	8	4	[Not Available]	6th
TCGA-C8-A1HM	BRCA-A1HM-01A	training	v2.1	Alive	70	Positive	Positive	Negative	Negative	Negative	Negative	LumB	IDC	8b525ec6-d24b-49d4-bfcb-b354de4dae7c	2011-06-02	YES	NO	-27063	FEMALE	Post (prior bilateral ovariectomy OR >12 mo since LMP with no prior hysterectomy)	ASIAN	NOT HISPANIC OR LATINO	No	No	TUMOR FREE	Alive	6	[Not Applicable]	[Not Available]	[Not Available]	[Not Applicable]	2010	74	Core needle biopsy	[Not Applicable]	Modified Radical Mastectomy	[Not Available]	Negative	[Not Available]	[Not Applicable]	[Not Available]	Axillary lymph node dissection alone	[Not Available]	[Not Available]	NO	[Not Available]	[Not Available]	[Not Available]	6th
TCGA-BH-A0HO	BRCA-A0HO-01A	training	v1.5	Alive	76	Positive	Positive	Negative	Negative	Negative	Negative	LumA	IDC	8332806e-f547-4aae-89af-6d5bec831fd2	2010-11-11	NO	YES	-17710	FEMALE	Pre (<6 months since LMP AND no prior bilateral ovariectomy AND not on estrogen replacement)	WHITE	[Not Available]	No	No	TUMOR FREE	Alive	76	[Not Applicable]	[Not Available]	[Not Available]	[Not Applicable]	2009	48	Core needle biopsy	[Not Applicable]	Lumpectomy	[Not Available]	Negative	[Not Evaluated]	[Not Applicable]	[Not Available]	Sentinel lymph node biopsy plus axillary dissection	[Not Available]	YES	[Not Available]	18	1	1	[Not Available]
TCGA-BH-A0DS	BRCA-A0DS-01A	training	v1.5	Alive	78	Positive	Positive	Negative	Negative	Negative	Negative	LumA	IDC	fb57c598-b45b-478a-9d34-ca1f050d5b7c	2010-11-09	NO	YES	-25944	FEMALE	Post (prior bilateral ovariectomy OR >12 mo since LMP with no prior hysterectomy)	WHITE	[Not Available]	No	No	TUMOR FREE	Alive	78	[Not Applicable]	[Not Available]	[Not Available]	[Not Applicable]	2010	71	Core needle biopsy	[Not Applicable]	Lumpectomy	[Not Available]	Negative	[Not Evaluated]	[Not Applicable]	[Not Available]	Sentinel lymph node biopsy plus axillary dissection	[Not Available]	NO	[Not Available]	14	8	[Not Available]	[Not Available]
TCGA-LL-A6FQ	BRCA-A6FQ-01A	validation	v4.0	Alive	80	Positive	Positive	Negative	Negative	Negative	Negative	LumA	NA	92B842C5-F71B-4EF7-BA86-358D28E0966F	2013-08-30	YES	NO	-28375	FEMALE	Post (prior bilateral ovariectomy OR >12 mo since LMP with no prior hysterectomy)	BLACK OR AFRICAN AMERICAN	NOT HISPANIC OR LATINO	No	No	[Unknown]	Alive	80	[Not Applicable]	NO	NO	[Not Applicable]	2013	77	Core needle biopsy	[Not Applicable]	Modified Radical Mastectomy	[Not Available]	Negative	[Not Available]	[Not Applicable]	[Not Available]	Axillary lymph node dissection alone	[Not Available]	YES	YES	18	7	0	7th
TCGA-BH-A0E0	BRCA-A0E0-01A	training	v1.5	Alive	134	Negative	Negative	Negative	Negative	Negative	Negative	Basal	IDC	20e8106b-1290-4735-abe4-7621e08e3dc8	2010-11-09	NO	YES	-14175	FEMALE	Pre (<6 months since LMP AND no prior bilateral ovariectomy AND not on estrogen replacement)	WHITE	[Not Available]	No	No	TUMOR FREE	Alive	134	[Not Applicable]	[Not Available]	[Not Available]	[Not Applicable]	2009	38	Core needle biopsy	[Not Applicable]	Modified Radical Mastectomy	[Not Available]	Negative	[Not Evaluated]	[Not Applicable]	[Not Available]	Axillary lymph node dissection alone	[Not Available]	NO	[Not Available]	21	10	[Not Available]	[Not Available]
TCGA-BH-A0RX	BRCA-A0RX-01A	validation	v1.5	Alive	170	Negative	Negative	Negative	Negative	Negative	Negative	Basal	Other	e828455d-4680-41b2-8a1c-1582e3790d62	2010-11-11	NO	YES	-21857	FEMALE	Post (prior bilateral ovariectomy OR >12 mo since LMP with no prior hysterectomy)	WHITE	[Not Available]	No	No	TUMOR FREE	Alive	170	[Not Applicable]	[Not Available]	[Not Available]	[Not Applicable]	2010	59	Core needle biopsy	[Not Applicable]	Lumpectomy	[Not Available]	Negative	[Not Evaluated]	[Not Applicable]	[Not Available]	Sentinel node biopsy alone	[Not Available]	NO	[Not Available]	3	0	[Not Available]	[Not Available]
TCGA-EW-A1PC	BRCA-A1PC-01B	training	v2.1	Alive	187	Positive	Positive	Negative	Negative	Negative	Negative	LumB	IDC	F45210D3-9E66-4F5E-BEF1-5EE5547CC893	2011-09-28	NO	YES	-24434	FEMALE	Post (prior bilateral ovariectomy OR >12 mo since LMP with no prior hysterectomy)	BLACK OR AFRICAN AMERICAN	NOT HISPANIC OR LATINO	No	No	TUMOR FREE	Alive	187	[Not Applicable]	[Not Available]	[Not Available]	[Not Applicable]	2011	66	Core needle biopsy	[Not Applicable]	Modified Radical Mastectomy	[Not Available]	Negative	[Not Available]	[Not Applicable]	[Not Available]	Sentinel node biopsy alone	[Not Available]	YES	YES	2	0	0	7th
TCGA-AN-A0FS	BRCA-A0FS-01A	validation	enrollment	Alive	191	Positive	Negative	Negative	Negative	Negative	Negative	LumA	Mixed	10c9be1e-2cc0-45e4-8d2c-c013ea63ef05	2010-12-20	NO	YES	-20352	FEMALE	Peri (6-12 months since last menstrual period)	WHITE	NOT HISPANIC OR LATINO	No	No	TUMOR FREE	Alive	191	[Not Applicable]	[Not Available]	[Not Available]	[Not Applicable]	2010	55	Tumor resection	[Not Applicable]	Modified Radical Mastectomy	[Not Available]	Negative	[Not Available]	[Not Applicable]	[Not Available]	Axillary lymph node dissection alone	[Not Available]	NO	[Not Available]	14	0	0	[Not Available]
TCGA-AN-A0FK	BRCA-A0FK-01A	training	v4.0	Alive	213	Positive	Positive	Negative	Negative	Negative	Negative	LumA	IDC	2f4cbedf-ed7e-45a2-bf34-f1d1e696bdde	2010-12-20	NO	YES	-32462	FEMALE	Post (prior bilateral ovariectomy OR >12 mo since LMP with no prior hysterectomy)	WHITE	NOT HISPANIC OR LATINO	No	No	TUMOR FREE	Alive	213	[Not Applicable]	[Not Available]	[Not Available]	[Not Applicable]	2010	88	Tumor resection	[Not Applicable]	Modified Radical Mastectomy	[Not Available]	Negative	[Not Available]	[Not Applicable]	[Not Available]	Axillary lymph node dissection alone	[Not Available]	NO	[Not Available]	7	0	0	[Not Available]
TCGA-AN-A0FN	BRCA-A0FN-01A	validation	v4.0	Alive	218	Positive	Positive	Negative	Negative	Negative	Negative	LumA	Mixed	c2a742fe-3e8b-4210-85a6-7191a1123609	2010-12-28	NO	YES	-22629	FEMALE	Post (prior bilateral ovariectomy OR >12 mo since LMP with no prior hysterectomy)	WHITE	NOT HISPANIC OR LATINO	No	No	TUMOR FREE	Alive	218	[Not Applicable]	[Not Available]	[Not Available]	[Not Applicable]	2010	61	Tumor resection	[Not Applicable]	Modified Radical Mastectomy	[Not Available]	Negative	[Not Available]	[Not Applicable]	[Not Available]	Axillary lymph node dissection alone	[Not Available]	NO	[Not Available]	10	0	0	[Not Available]
TCGA-A2-A4RW	BRCA-A4RW-01A	validation	v4.0	Alive	222	Positive	Positive	Negative	Negative	Negative	Negative	LumA	ILC	0D146997-CFDC-4587-888C-E876FC455C80	2013-02-27	YES	NO	-18060	FEMALE	Pre (<6 months since LMP AND no prior bilateral ovariectomy AND not on estrogen replacement)	WHITE	NOT HISPANIC OR LATINO	No	No	TUMOR FREE	Alive	222	[Not Applicable]	[Unknown]	[Unknown]	[Not Applicable]	2011	49	Core needle biopsy	[Not Applicable]	Modified Radical Mastectomy	[Not Available]	Negative	[Not Available]	[Not Applicable]	[Not Available]	Axillary lymph node dissection alone	[Not Available]	NO	YES	27	27	0	7th
TCGA-AN-A0FL	BRCA-A0FL-01A	validation	v4.0	Alive	231	Negative	Negative	Negative	Negative	Negative	Negative	Basal	Other	baf1207d-7d1a-4cad-ba58-62c26be2415e	2010-12-28	NO	YES	-22805	FEMALE	Post (prior bilateral ovariectomy OR >12 mo since LMP with no prior hysterectomy)	WHITE	NOT HISPANIC OR LATINO	No	No	TUMOR FREE	Alive	231	[Not Applicable]	[Not Available]	[Not Available]	[Not Applicable]	2010	62	Tumor resection	[Not Applicable]	Modified Radical Mastectomy	[Not Available]	Negative	[Not Available]	[Not Applicable]	[Not Available]	Axillary lymph node dissection alone	[Not Available]	NO	[Not Available]	8	0	0	[Not Available]
TCGA-AN-A0FJ	BRCA-A0FJ-01A	training	v4.0	Alive	242	Positive	Negative	Negative	Negative	Negative	Negative	Basal	IDC	546248b0-22a0-4b70-a437-76fb0a238a0d	2010-12-27	NO	YES	-21910	FEMALE	Peri (6-12 months since last menstrual period)	WHITE	NOT HISPANIC OR LATINO	No	No	TUMOR FREE	Alive	242	[Not Applicable]	[Not Available]	[Not Available]	[Not Applicable]	2010	59	Tumor resection	[Not Applicable]	Modified Radical Mastectomy	[Not Available]	Negative	[Not Available]	[Not Applicable]	[Not Available]	Axillary lymph node dissection alone	[Not Available]	NO	[Not Available]	14	8	0	[Not Available]
TCGA-D8-A73W	NA	NA	v4.0	Alive	244	Positive	Negative	Negative	Negative	Negative	Negative	LumA	NA	EA8DBC7A-54C6-469C-865E-F49D00B0223D	2014-03-28	YES	NO	-29125	FEMALE	Post (prior bilateral ovariectomy OR >12 mo since LMP with no prior hysterectomy)	WHITE	NOT HISPANIC OR LATINO	No	No	[Unknown]	Alive	244	[Not Applicable]	YES	YES	[Not Applicable]	2013	79	Tumor resection	[Not Applicable]	Simple Mastectomy	[Not Available]	Negative	[Not Available]	[Not Applicable]	[Not Available]	Axillary lymph node dissection alone	[Not Available]	NO	YES	13	1	[Not Available]	7th
TCGA-C8-A26Z	BRCA-A26Z-01A	validation	v2.1	Alive	252	Positive	Positive	Negative	Negative	Negative	Negative	LumA	Other	dc11b1c7-1f00-4813-b4b5-ecf776b2eb37	2011-07-21	YES	NO	[Not Available]	FEMALE	Post (prior bilateral ovariectomy OR >12 mo since LMP with no prior hysterectomy)	ASIAN	NOT HISPANIC OR LATINO	No	No	TUMOR FREE	Alive	4	[Not Applicable]	[Not Available]	[Not Available]	[Not Applicable]	2010	59	Other method, specify:	Patey's Surgery	Other	Patey's Surgery	Negative	[Not Available]	[Not Applicable]	[Not Available]	[Not Available]	[Not Available]	[Not Available]	NO	[Not Available]	[Not Available]	[Not Available]	6th
TCGA-A8-A09R	BRCA-A09R-01A	validation	v4.0	Alive	273	Positive	Positive	Negative	Negative	Negative	Negative	LumB	Mixed	cb0a2055-2168-4454-8755-47dd613db36f	2011-05-27	NO	YES	-30196	FEMALE	Post (prior bilateral ovariectomy OR >12 mo since LMP with no prior hysterectomy)	[Not Available]	[Not Available]	No	No	TUMOR FREE	Alive	273	[Not Applicable]	[Not Available]	[Not Available]	[Not Applicable]	2009	82	[Not Available]	[Not Applicable]	Other	Surgical Resection	Negative	[Not Available]	[Not Applicable]	[Not Available]	[Not Available]	[Not Available]	[Not Available]	[Not Available]	[Not Available]	[Not Available]	[Not Available]	6th
TCGA-A8-A079	BRCA-A079-01A	training	v4.0	Alive	274	Positive	Positive	Negative	Negative	Negative	Negative	LumB	IDC	31c31cce-1b4d-4f12-922f-84f389403170	2011-05-27	NO	YES	-25294	FEMALE	Post (prior bilateral ovariectomy OR >12 mo since LMP with no prior hysterectomy)	[Not Available]	[Not Available]	No	No	TUMOR FREE	Alive	274	[Not Applicable]	[Not Available]	[Not Available]	[Not Applicable]	2007	69	[Not Available]	[Not Applicable]	Other	Surgical Resection	Negative	[Not Available]	[Not Applicable]	[Not Available]	[Not Available]	[Not Available]	[Not Available]	[Not Available]	[Not Available]	[Not Available]	[Not Available]	5th
TCGA-D8-A27K	BRCA-A27K-01A	validation	v2.1	Alive	287	Positive	Positive	Negative	Negative	Negative	Negative	LumA	Mixed	7f97971b-2818-4e4b-9c9e-7c0246f9484c	2011-07-18	YES	NO	-17426	FEMALE	Post (prior bilateral ovariectomy OR >12 mo since LMP with no prior hysterectomy)	WHITE	NOT HISPANIC OR LATINO	No	No	TUMOR FREE	Alive	119	[Not Applicable]	[Not Available]	[Not Available]	[Not Applicable]	2011	47	Fine needle aspiration biopsy	[Not Applicable]	Modified Radical Mastectomy	[Not Available]	Negative	[Not Available]	[Not Applicable]	[Not Available]	Axillary lymph node dissection alone	[Not Available]	NO	YES	17	2	[Not Available]	7th
TCGA-C8-A274	BRCA-A274-01A	validation	v2.1	Alive	290	Positive	Positive	Negative	Negative	Negative	Negative	LumB	Mixed	dbcad60f-86c7-41e3-b0ae-baa39c9f83dd	2011-07-21	YES	NO	-23337	FEMALE	Post (prior bilateral ovariectomy OR >12 mo since LMP with no prior hysterectomy)	ASIAN	NOT HISPANIC OR LATINO	No	No	TUMOR FREE	Alive	1	[Not Applicable]	[Not Available]	[Not Available]	[Not Applicable]	2010	63	Other method, specify:	Patey's Surgery	Other	Patey's Surgery	Negative	[Not Available]	[Not Applicable]	[Not Available]	[Not Available]	[Not Available]	[Not Available]	NO	[Not Available]	[Not Available]	[Not Available]	6th
TCGA-D8-A1Y1	BRCA-A1Y1-01A	training	v2.1	Dead	302	Positive	Positive	Negative	Negative	Negative	Negative	LumB	IDC	38a631a1-6875-4216-a335-ee93c90a86d6	2011-06-09	YES	NO	-29474	FEMALE	Post (prior bilateral ovariectomy OR >12 mo since LMP with no prior hysterectomy)	WHITE	NOT HISPANIC OR LATINO	No	No	TUMOR FREE	Alive	116	[Not Applicable]	[Not Available]	[Not Available]	[Not Applicable]	2010	80	Fine needle aspiration biopsy	[Not Applicable]	Modified Radical Mastectomy	[Not Available]	[Not Available]	[Not Available]	[Not Applicable]	[Not Available]	Axillary lymph node dissection alone	[Not Available]	[Not Available]	YES	22	1	[Not Available]	7th
TCGA-A8-A07O	BRCA-A07O-01A	training	v4.0	Alive	304	Negative	Negative	Negative	Negative	Negative	Negative	Basal	IDC	cf9db1af-17f0-490e-8139-142bd704763a	2011-05-27	NO	YES	-18870	FEMALE	Post (prior bilateral ovariectomy OR >12 mo since LMP with no prior hysterectomy)	[Not Available]	[Not Available]	No	No	TUMOR FREE	Alive	304	[Not Applicable]	[Not Available]	[Not Available]	[Not Applicable]	2009	51	[Not Available]	[Not Applicable]	Other	Surgical Resection	Negative	[Not Available]	[Not Applicable]	[Not Available]	[Not Available]	[Not Available]	[Not Available]	[Not Available]	[Not Available]	[Not Available]	[Not Available]	6th
TCGA-A8-A09A	BRCA-A09A-01A	training	v4.0	Alive	304	Positive	Positive	Negative	Negative	Negative	Negative	LumA	IDC	b205bba0-1870-4458-9088-8817e20389fe	2011-05-27	NO	YES	-14883	FEMALE	Pre (<6 months since LMP AND no prior bilateral ovariectomy AND not on estrogen replacement)	[Not Available]	[Not Available]	No	No	WITH TUMOR	Alive	304	[Not Applicable]	[Not Available]	[Not Available]	[Not Applicable]	2009	40	[Not Available]	[Not Applicable]	Other	Surgical Resection	Positive	[Not Available]	[Not Applicable]	[Not Available]	[Not Available]	[Not Available]	[Not Available]	[Not Available]	[Not Available]	[Not Available]	[Not Available]	6th
TCGA-A8-A08L	BRCA-A08L-01A	training	v4.0	Dead	304	Positive	Negative	Negative	Negative	Negative	Negative	Her2E	IDC	8bd68696-5eeb-46d7-9dc6-c39c849029a4	2011-05-27	NO	YES	-32842	FEMALE	Post (prior bilateral ovariectomy OR >12 mo since LMP with no prior hysterectomy)	[Not Available]	[Not Available]	No	No	TUMOR FREE	Dead	[Not Available]	304	[Not Available]	[Not Available]	[Not Applicable]	2008	89	[Not Available]	[Not Applicable]	Other	Surgical Resection	Negative	[Not Available]	[Not Applicable]	[Not Available]	[Not Available]	[Not Available]	[Not Available]	[Not Available]	[Not Available]	[Not Available]	[Not Available]	6th
TCGA-A7-A3J0	BRCA-A3J0-01A	validation	v4.0	Alive	313	Positive	Positive	Negative	Negative	Negative	Negative	LumA	Other	DA70CF7E-0E61-4C72-B4C5-C408569D11B8	2012-03-13	YES	NO	-22672	FEMALE	Post (prior bilateral ovariectomy OR >12 mo since LMP with no prior hysterectomy)	WHITE	NOT HISPANIC OR LATINO	No	No	TUMOR FREE	Alive	76	[Not Applicable]	[Not Available]	[Not Available]	[Not Applicable]	2011	62	Core needle biopsy	[Not Applicable]	Lumpectomy	[Not Available]	Negative	[Not Available]	[Not Applicable]	[Not Available]	Sentinel node biopsy alone	[Not Available]	NO	YES	2	0	[Not Available]	7th
TCGA-A7-A6VX	BRCA-A6VX-01A	validation	v4.0	Alive	317	Positive	Positive	Negative	Negative	Negative	Negative	LumB	NA	7EEA2B6E-771F-44C0-9350-38F45C8DBE87	2013-10-29	YES	NO	-25066	FEMALE	Post (prior bilateral ovariectomy OR >12 mo since LMP with no prior hysterectomy)	BLACK OR AFRICAN AMERICAN	NOT HISPANIC OR LATINO	No	No	TUMOR FREE	Alive	169	[Not Applicable]	YES	YES	[Not Applicable]	2013	68	Core needle biopsy	[Not Applicable]	Lumpectomy	[Not Available]	Negative	[Not Available]	[Not Applicable]	[Not Available]	Sentinel node biopsy alone	[Not Available]	NO	YES	2	0	[Not Available]	7th
TCGA-AR-A5QQ	BRCA-A5QQ-01A	validation	v4.0	Dead	322	Negative	Negative	Negative	Negative	Negative	Negative	Basal	NA	3AF31FCF-AD0C-4FD9-A8E3-10F9176B5E9D	2013-05-15	NO	YES	-24841	FEMALE	Post (prior bilateral ovariectomy OR >12 mo since LMP with no prior hysterectomy)	WHITE	NOT HISPANIC OR LATINO	No	No	TUMOR FREE	Dead	[Not Available]	322	YES	YES	Squamous (metaplastic) carcinoma	2011	68	Core needle biopsy	[Not Applicable]	Modified Radical Mastectomy	[Not Available]	[Not Available]	[Not Available]	[Not Applicable]	[Not Available]	Axillary lymph node dissection alone	[Not Available]	[Not Available]	YES	24	1	[Not Available]	7th
TCGA-A7-A5ZW	BRCA-A5ZW-01A	validation	v4.0	Alive	326	Positive	Positive	Negative	Negative	Negative	Negative	LumA	Other	523E24A2-51B9-4658-BE2F-42E5FCCEBB17	2013-05-13	YES	NO	-17529	FEMALE	Peri (6-12 months since last menstrual period)	BLACK OR AFRICAN AMERICAN	NOT HISPANIC OR LATINO	No	No	TUMOR FREE	Alive	134	[Not Applicable]	NO	YES	[Not Applicable]	2012	47	Core needle biopsy	[Not Applicable]	Lumpectomy	[Not Available]	Negative	[Not Available]	[Not Applicable]	[Not Available]	Sentinel node biopsy alone	[Not Available]	NO	YES	1	1	[Not Available]	7th
TCGA-C8-A1HI	BRCA-A1HI-01A	training	v2.1	Alive	343	Positive	Positive	Negative	Negative	Negative	Negative	LumA	IDC	444374f8-9282-439c-af00-0f828edcbff3	2011-06-01	YES	NO	[Not Available]	FEMALE	Pre (<6 months since LMP AND no prior bilateral ovariectomy AND not on estrogen replacement)	ASIAN	NOT HISPANIC OR LATINO	No	Yes	TUMOR FREE	Alive	0	[Not Applicable]	[Not Available]	[Not Available]	[Not Applicable]	2010	40	Other method, specify:	Patey's Surgery	Other	Patey's Surgery	Negative	[Not Available]	[Not Applicable]	[Not Available]	Axillary lymph node dissection alone	[Not Available]	[Not Available]	YES	6	[Not Available]	[Not Available]	6th
TCGA-C8-A1HG	BRCA-A1HG-01A	training	v2.1	Alive	345	Positive	Positive	Negative	Negative	Negative	Negative	LumB	IDC	0c23c380-363c-474d-b64c-b47f612a8225	2011-05-24	YES	NO	[Not Available]	FEMALE	Pre (<6 months since LMP AND no prior bilateral ovariectomy AND not on estrogen replacement)	ASIAN	NOT HISPANIC OR LATINO	No	No	TUMOR FREE	Alive	0	[Not Applicable]	[Not Available]	[Not Available]	[Not Applicable]	2010	50	Other method, specify:	Patey's Surgery	Other	Patey's Surgery	Negative	[Not Available]	[Not Applicable]	[Not Available]	Axillary lymph node dissection alone	[Not Available]	NO	NO	[Not Available]	[Not Available]	[Not Available]	6th
TCGA-W8-A86G	NA	NA	v4.0	Alive	347	Positive	Positive	Negative	Negative	Negative	Negative	LumA	NA	90FF48C3-B14B-4A8B-94A1-98C0BAB0D27B	2014-01-29	YES	NO	-24125	FEMALE	Post (prior bilateral ovariectomy OR >12 mo since LMP with no prior hysterectomy)	WHITE	NOT HISPANIC OR LATINO	Yes	No	TUMOR FREE	Alive	161	[Not Applicable]	NO	YES	[Not Applicable]	2013	66	Core needle biopsy	[Not Applicable]	Lumpectomy	[Not Available]	Negative	Other	Mastectomy	Negative	Sentinel node biopsy alone	[Not Available]	YES	YES	1	0	0	7th
TCGA-LL-A441	BRCA-A441-01A	validation	v4.0	Alive	348	Negative	Negative	Negative	Negative	Negative	Negative	Normal	IDC	69FC24FC-CFE2-487A-935F-1A954B30B709	2012-11-05	YES	NO	-22772	FEMALE	Post (prior bilateral ovariectomy OR >12 mo since LMP with no prior hysterectomy)	BLACK OR AFRICAN AMERICAN	NOT HISPANIC OR LATINO	No	No	TUMOR FREE	Alive	91	[Not Applicable]	NO	YES	[Not Applicable]	2012	62	Core needle biopsy	[Not Applicable]	Lumpectomy	[Not Available]	Negative	[Not Available]	[Not Applicable]	[Not Available]	Sentinel lymph node biopsy plus axillary dissection	[Not Available]	YES	YES	4	0	0	7th
TCGA-JL-A3YW	BRCA-A3YW-01A	validation	enrollment	Alive	360	Positive	Positive	Negative	Negative	Negative	Negative	Her2E	Mixed	A2434F47-2168-47D0-9BBB-981071597843	2012-11-08	YES	NO	[Not Available]	FEMALE	Post (prior bilateral ovariectomy OR >12 mo since LMP with no prior hysterectomy)	ASIAN	NOT HISPANIC OR LATINO	No	No	[Unknown]	Alive	360	[Not Applicable]	NO	NO	[Not Applicable]	2011	49	Tumor resection	[Not Applicable]	Modified Radical Mastectomy	[Not Available]	Negative	[Not Available]	[Not Applicable]	[Not Available]	Axillary lymph node dissection alone	[Not Available]	[Unknown]	YES	16	3	0	7th
TCGA-D8-A13Y	BRCA-A13Y-01A	training	v2.1	Alive	362	Positive	Positive	Negative	Negative	Negative	Negative	LumB	IDC	17f275c1-a0d4-487d-8f02-ea279584b4cd	2011-02-23	YES	NO	-19028	FEMALE	Post (prior bilateral ovariectomy OR >12 mo since LMP with no prior hysterectomy)	WHITE	NOT HISPANIC OR LATINO	No	No	TUMOR FREE	Alive	264	[Not Applicable]	[Not Available]	[Not Available]	[Not Applicable]	2010	52	Core needle biopsy	[Not Applicable]	Modified Radical Mastectomy	[Not Available]	Negative	[Not Available]	[Not Applicable]	[Not Available]	Axillary lymph node dissection alone	[Not Available]	NO	[Not Available]	6	0	[Not Available]	[Not Available]
TCGA-A8-A07J	BRCA-A07J-01A	validation	v4.0	Alive	365	Positive	Positive	Negative	Negative	Negative	Negative	LumA	Mixed	316625b8-a217-4829-90d1-dfd9cb7e4bc3	2011-05-27	NO	YES	-12965	FEMALE	Pre (<6 months since LMP AND no prior bilateral ovariectomy AND not on estrogen replacement)	[Not Available]	[Not Available]	No	No	TUMOR FREE	Alive	365	[Not Applicable]	[Not Available]	[Not Available]	[Not Applicable]	2009	35	[Not Available]	[Not Applicable]	Other	Surgical Resection	Negative	[Not Available]	[Not Applicable]	[Not Available]	[Not Available]	[Not Available]	[Not Available]	[Not Available]	[Not Available]	[Not Available]	[Not Available]	6th
TCGA-A8-A08I	BRCA-A08I-01A	training	v4.0	Alive	365	Positive	Positive	Negative	Negative	Negative	Negative	LumB	IDC	7acf33e7-c386-45fd-8c9a-469600378687	2011-05-27	NO	YES	-19389	FEMALE	Post (prior bilateral ovariectomy OR >12 mo since LMP with no prior hysterectomy)	[Not Available]	[Not Available]	No	No	TUMOR FREE	Alive	365	[Not Applicable]	[Not Available]	[Not Available]	[Not Applicable]	2009	53	[Not Available]	[Not Applicable]	Other	Surgical Resection	Negative	[Not Available]	[Not Applicable]	[Not Available]	[Not Available]	[Not Available]	[Not Available]	[Not Available]	[Not Available]	[Not Available]	[Not Available]	6th
TCGA-D8-A1JF	BRCA-A1JF-01A	training	v2.1	Alive	366	Negative	Negative	Negative	Negative	Negative	Negative	Her2E	IDC	dcd5e079-813a-4c1a-b320-0931468d2bbc	2011-03-28	YES	NO	-29199	FEMALE	Post (prior bilateral ovariectomy OR >12 mo since LMP with no prior hysterectomy)	WHITE	NOT HISPANIC OR LATINO	No	No	TUMOR FREE	Alive	96	[Not Applicable]	[Not Available]	[Not Available]	[Not Applicable]	2010	79	Other method, specify:	intraoperative examination	Modified Radical Mastectomy	[Not Available]	Negative	[Not Available]	[Not Applicable]	[Not Available]	Axillary lymph node dissection alone	[Not Available]	NO	YES	25	8	[Not Available]	7th
TCGA-D8-A73X	BRCA-A73X-01A	validation	v4.0	Alive	368	Positive	Positive	Negative	Negative	Negative	Negative	LumA	NA	1BE375FE-5AE5-4E75-A729-69F86A661D9A	2014-03-28	YES	NO	-19607	FEMALE	Post (prior bilateral ovariectomy OR >12 mo since LMP with no prior hysterectomy)	WHITE	NOT HISPANIC OR LATINO	No	No	TUMOR FREE	Alive	368	[Not Applicable]	YES	YES	tubular carcinoma	2013	53	Core needle biopsy	[Not Applicable]	Simple Mastectomy	[Not Available]	Negative	[Not Available]	[Not Applicable]	[Not Available]	Sentinel node biopsy alone	[Not Available]	NO	NO	[Not Available]	[Not Available]	[Not Available]	7th
TCGA-D8-A1JS	BRCA-A1JS-01A	validation	v2.1	Alive	371	Positive	Positive	Negative	Negative	Negative	Negative	LumA	Other	0d03055c-186b-418a-b614-e2035757bc3b	2011-03-28	YES	NO	-28178	FEMALE	Post (prior bilateral ovariectomy OR >12 mo since LMP with no prior hysterectomy)	WHITE	NOT HISPANIC OR LATINO	No	No	TUMOR FREE	Alive	105	[Not Applicable]	[Not Available]	[Not Available]	papillary	2010	77	Other method, specify:	intraoperative examination	Lumpectomy	[Not Available]	Negative	[Not Available]	[Not Applicable]	[Not Available]	Axillary lymph node dissection alone	[Not Available]	NO	YES	13	0	[Not Available]	7th
TCGA-C8-A27A	BRCA-A27A-01A	training	enrollment	Alive	371	Positive	Positive	Negative	Negative	Negative	Negative	LumB	IDC	3b1f7e48-216d-47de-ba79-db350f52bff0	2011-07-21	YES	NO	-17779	FEMALE	Peri (6-12 months since last menstrual period)	ASIAN	NOT HISPANIC OR LATINO	No	No	TUMOR FREE	Alive	371	[Not Applicable]	[Not Available]	[Not Available]	[Not Applicable]	2010	48	Tumor resection	[Not Applicable]	Modified Radical Mastectomy	[Not Available]	Negative	[Not Available]	[Not Applicable]	[Not Available]	[Not Available]	[Not Available]	[Not Available]	NO	[Not Available]	[Not Available]	[Not Available]	6th
TCGA-AN-A0XO	BRCA-A0XO-01A	validation	v4.0	Alive	375	Positive	Negative	Negative	Negative	Negative	Negative	LumA	NA	195b6731-6ae6-416e-a345-0eb8874a0ca2	2011-03-25	NO	YES	-21640	FEMALE	Post (prior bilateral ovariectomy OR >12 mo since LMP with no prior hysterectomy)	WHITE	NOT HISPANIC OR LATINO	No	No	[Not Available]	Alive	375	[Not Applicable]	[Not Available]	[Not Available]	[Not Applicable]	2010	59	Tumor resection	[Not Applicable]	[Not Available]	[Not Available]	Negative	[Not Available]	[Not Applicable]	[Not Available]	[Not Available]	[Not Available]	[Not Available]	YES	12	2	[Not Available]	7th
TCGA-D8-A1XC	BRCA-A1XC-01A	validation	v2.1	Dead	377	Positive	Positive	Negative	Negative	Negative	Negative	LumA	Other	ee14e049-b891-4dda-a730-8ce99bd93baf	2011-05-16	YES	NO	-31220	FEMALE	Post (prior bilateral ovariectomy OR >12 mo since LMP with no prior hysterectomy)	WHITE	NOT HISPANIC OR LATINO	No	No	TUMOR FREE	Alive	81	[Not Applicable]	[Not Available]	[Not Available]	[Not Applicable]	2010	85	Other method, specify:	intraoperative examination	Modified Radical Mastectomy	[Not Available]	Negative	[Not Available]	[Not Applicable]	[Not Available]	Axillary lymph node dissection alone	[Not Available]	NO	YES	20	1	0	7th
TCGA-D8-A27V	BRCA-A27V-01A	validation	v2.1	Alive	381	Positive	Positive	Negative	Negative	Negative	Negative	LumA	ILC	AD6D26AB-6568-40DB-BFB0-394D40E801CF	2011-07-21	YES	NO	-22958	FEMALE	Post (prior bilateral ovariectomy OR >12 mo since LMP with no prior hysterectomy)	WHITE	NOT HISPANIC OR LATINO	No	No	TUMOR FREE	Alive	73	[Not Applicable]	[Not Available]	[Not Available]	[Not Applicable]	2011	62	Fine needle aspiration biopsy	[Not Applicable]	Simple Mastectomy	[Not Available]	Negative	[Not Available]	[Not Applicable]	[Not Available]	Sentinel node biopsy alone	[Not Available]	NO	YES	2	0	[Not Available]	7th
TCGA-D8-A1XW	BRCA-A1XW-01A	validation	v2.1	Alive	385	Negative	Positive	Negative	Negative	Negative	Negative	Normal	IDC	887b9e5b-99db-44ac-9c30-c0dc6877b41c	2011-05-16	YES	NO	-19478	FEMALE	Post (prior bilateral ovariectomy OR >12 mo since LMP with no prior hysterectomy)	WHITE	NOT HISPANIC OR LATINO	No	No	TUMOR FREE	Alive	118	[Not Applicable]	[Not Available]	[Not Available]	[Not Applicable]	2011	53	Fine needle aspiration biopsy	[Not Applicable]	Modified Radical Mastectomy	[Not Available]	Negative	[Not Available]	[Not Applicable]	[Not Available]	Sentinel lymph node biopsy plus axillary dissection	[Not Available]	NO	YES	1	0	0	7th
TCGA-C8-A12U	BRCA-A12U-01A	training	v2.1	Alive	385	Positive	Positive	Negative	Negative	Negative	Negative	LumB	IDC	97b5f490-1cd9-4833-b903-5f4c6e45670d	2011-04-13	YES	NO	-17045	FEMALE	Pre (<6 months since LMP AND no prior bilateral ovariectomy AND not on estrogen replacement)	ASIAN	NOT HISPANIC OR LATINO	No	No	TUMOR FREE	Alive	0	[Not Applicable]	[Not Available]	[Not Available]	[Not Applicable]	2010	46	Other method, specify:	Patey's Surgery	Other	Patey's Surgery	Negative	[Not Available]	[Not Applicable]	[Not Available]	Axillary lymph node dissection alone	[Not Available]	[Not Available]	YES	7	[Not Available]	[Not Available]	6th
TCGA-C8-A12W	BRCA-A12W-01A	validation	v2.1	Alive	385	Positive	Positive	Negative	Negative	Negative	Negative	LumB	Other	6adca853-1b09-47ff-814c-47b732a76d96	2011-04-13	YES	NO	-18140	FEMALE	Pre (<6 months since LMP AND no prior bilateral ovariectomy AND not on estrogen replacement)	ASIAN	NOT HISPANIC OR LATINO	No	No	TUMOR FREE	Alive	7	[Not Applicable]	[Not Available]	[Not Available]	[Not Applicable]	2010	49	Other method, specify:	Patey's Surgery	Other	Patey's Surgery	Negative	[Not Available]	[Not Applicable]	[Not Available]	Axillary lymph node dissection alone	[Not Available]	[Not Available]	YES	7	[Not Available]	[Not Available]	6th
TCGA-C8-A12X	BRCA-A12X-01A	validation	v2.1	Alive	385	Positive	Positive	Negative	Negative	Negative	Negative	LumA	Other	65cde5d5-1efc-4e30-b1bd-a93598794f2c	2011-04-13	YES	NO	-22889	FEMALE	Post (prior bilateral ovariectomy OR >12 mo since LMP with no prior hysterectomy)	ASIAN	NOT HISPANIC OR LATINO	No	No	TUMOR FREE	Alive	0	[Not Applicable]	[Not Available]	[Not Available]	[Not Applicable]	2010	62	Other method, specify:	Patey's Surgery	Other	Patey's Surgery	Negative	[Not Available]	[Not Applicable]	[Not Available]	Axillary lymph node dissection alone	[Not Available]	[Not Available]	YES	6	[Not Available]	[Not Available]	6th
TCGA-BH-A0HU	BRCA-A0HU-01A	training	v1.5	Alive	392	Positive	Positive	Negative	Negative	Negative	Negative	LumB	IDC	dc657ca8-98e8-4ec4-a513-1b848be0e85d	2010-11-11	NO	YES	-19216	FEMALE	Peri (6-12 months since last menstrual period)	WHITE	[Not Available]	No	No	TUMOR FREE	Alive	392	[Not Applicable]	[Not Available]	[Not Available]	[Not Applicable]	2009	52	Core needle biopsy	[Not Applicable]	Lumpectomy	[Not Available]	Negative	[Not Evaluated]	[Not Applicable]	[Not Available]	Sentinel node biopsy alone	[Not Available]	NO	[Not Available]	1	0	[Not Available]	[Not Available]
TCGA-D8-A1XU	BRCA-A1XU-01A	training	v2.1	Alive	395	Positive	Positive	Negative	Negative	Negative	Negative	LumA	IDC	332148f5-f070-4c20-8eb1-4d8c0673aa52	2011-05-16	YES	NO	-20715	FEMALE	Post (prior bilateral ovariectomy OR >12 mo since LMP with no prior hysterectomy)	WHITE	NOT HISPANIC OR LATINO	No	No	TUMOR FREE	Alive	150	[Not Applicable]	[Not Available]	[Not Available]	[Not Applicable]	2010	56	Core needle biopsy	[Not Applicable]	Modified Radical Mastectomy	[Not Available]	Negative	[Not Available]	[Not Applicable]	Negative	Sentinel node biopsy alone	[Not Available]	NO	YES	1	0	0	7th
TCGA-A8-A06O	BRCA-A06O-01A	training	enrollment	Alive	396	Positive	Positive	Negative	Negative	Negative	Negative	LumB	IDC	69054195-9e93-49e5-b820-69b0091cc2d4	2011-05-27	NO	YES	-22157	FEMALE	Post (prior bilateral ovariectomy OR >12 mo since LMP with no prior hysterectomy)	[Not Available]	[Not Available]	No	No	TUMOR FREE	Alive	396	[Not Applicable]	[Not Available]	[Not Available]	[Not Applicable]	2009	60	[Not Available]	[Not Applicable]	Other	Surgical Resection	Negative	[Not Available]	[Not Applicable]	[Not Available]	[Not Available]	[Not Available]	[Not Available]	[Not Available]	[Not Available]	[Not Available]	[Not Available]	6th
TCGA-D8-A27T	BRCA-A27T-01A	validation	v2.1	Alive	398	Positive	Positive	Negative	Negative	Negative	Negative	LumA	ILC	27c1c094-690b-4973-8900-a797ad88f98c	2011-07-21	YES	NO	-19591	FEMALE	Post (prior bilateral ovariectomy OR >12 mo since LMP with no prior hysterectomy)	WHITE	NOT HISPANIC OR LATINO	No	No	TUMOR FREE	Alive	136	[Not Applicable]	[Not Available]	[Not Available]	[Not Applicable]	2011	53	Core needle biopsy	[Not Applicable]	Simple Mastectomy	[Not Available]	Negative	[Not Available]	[Not Applicable]	[Not Available]	Sentinel lymph node biopsy plus axillary dissection	[Not Available]	NO	YES	12	12	[Not Available]	7th
TCGA-BH-A0HP	BRCA-A0HP-01A	validation	v1.5	Alive	414	Positive	Negative	Negative	Negative	Negative	Negative	LumA	ILC	fcef8cb5-fb2c-4bfb-82cd-6b9f3145182c	2010-11-11	NO	YES	-23883	FEMALE	Post (prior bilateral ovariectomy OR >12 mo since LMP with no prior hysterectomy)	WHITE	[Not Available]	No	No	TUMOR FREE	Alive	414	[Not Applicable]	[Not Available]	[Not Available]	[Not Applicable]	2009	65	Core needle biopsy	[Not Applicable]	Modified Radical Mastectomy	[Not Available]	Negative	[Not Evaluated]	[Not Applicable]	[Not Available]	Axillary lymph node dissection alone	[Not Available]	NO	[Not Available]	17	8	[Not Available]	[Not Available]
TCGA-AR-A0TU	BRCA-A0TU-01A	training	v2.1	Alive	417	Negative	Negative	Negative	Negative	Negative	Negative	Basal	IDC	dfe6db17-cf45-488e-bd3c-b8433d7343ca	2011-03-10	NO	YES	-13039	FEMALE	Pre (<6 months since LMP AND no prior bilateral ovariectomy AND not on estrogen replacement)	[Not Available]	[Not Available]	No	No	[Not Available]	Alive	360	[Not Applicable]	[Not Available]	[Not Available]	[Not Applicable]	2006	35	Core needle biopsy	[Not Applicable]	Simple Mastectomy	[Not Available]	Negative	[Not Available]	[Not Applicable]	[Not Available]	Sentinel lymph node biopsy plus axillary dissection	[Not Available]	YES	[Not Available]	4	0	[Not Available]	[Not Available]
TCGA-D8-A1JH	BRCA-A1JH-01A	training	v2.1	Alive	426	Positive	Positive	Negative	Negative	Negative	Negative	LumA	IDC	4d1bf9e6-5837-4aed-b568-92f014ed5a4b	2011-03-28	YES	NO	-20497	FEMALE	Post (prior bilateral ovariectomy OR >12 mo since LMP with no prior hysterectomy)	WHITE	NOT HISPANIC OR LATINO	No	No	TUMOR FREE	Alive	284	[Not Applicable]	[Not Available]	[Not Available]	[Not Applicable]	2010	56	Fine needle aspiration biopsy	[Not Applicable]	Modified Radical Mastectomy	[Not Available]	Negative	[Not Available]	[Not Applicable]	[Not Available]	Axillary lymph node dissection alone	[Not Available]	[Not Available]	YES	9	[Not Available]	[Not Available]	7th
TCGA-A8-A09X	BRCA-A09X-01A	validation	enrollment	Dead	426	Negative	Negative	Negative	Negative	Negative	Negative	Her2E	ILC	27b05b15-a44b-45ed-a6e3-e7d1ca488ea9	2011-05-27	NO	YES	-22858	FEMALE	Post (prior bilateral ovariectomy OR >12 mo since LMP with no prior hysterectomy)	[Not Available]	[Not Available]	No	No	[Not Available]	Dead	[Not Available]	426	[Not Available]	[Not Available]	[Not Applicable]	2009	62	[Not Available]	[Not Applicable]	Other	Surgical Resection	[Not Available]	[Not Available]	[Not Applicable]	[Not Available]	[Not Available]	[Not Available]	[Not Available]	[Not Available]	[Not Available]	[Not Available]	[Not Available]	6th
TCGA-D8-A143	BRCA-A143-01A	validation	v2.1	Alive	431	Negative	Negative	Negative	Negative	Negative	Negative	Basal	Other	1c40b84e-a0e3-429f-a48c-21566cf881c0	2011-02-25	YES	NO	-18984	FEMALE	Post (prior bilateral ovariectomy OR >12 mo since LMP with no prior hysterectomy)	WHITE	NOT HISPANIC OR LATINO	No	No	TUMOR FREE	Alive	172	[Not Applicable]	[Not Available]	[Not Available]	[Not Applicable]	2010	51	Core needle biopsy	[Not Applicable]	Modified Radical Mastectomy	[Not Available]	Negative	[Not Available]	[Not Applicable]	[Not Available]	Axillary lymph node dissection alone	[Not Available]	NO	YES	11	0	[Not Available]	7th
TCGA-BH-A0E2	BRCA-A0E2-01A	training	v1.5	Alive	435	Positive	Positive	Negative	Negative	Negative	Negative	LumA	IDC	8ace3b8c-f23e-48a9-a137-9e046bd9549b	2010-11-09	NO	YES	-18152	FEMALE	Pre (<6 months since LMP AND no prior bilateral ovariectomy AND not on estrogen replacement)	BLACK OR AFRICAN AMERICAN	[Not Available]	No	No	TUMOR FREE	Alive	376	[Not Applicable]	[Not Available]	[Not Available]	[Not Applicable]	2009	49	Core needle biopsy	[Not Applicable]	Modified Radical Mastectomy	[Not Available]	Negative	[Not Evaluated]	[Not Applicable]	[Not Available]	Axillary lymph node dissection alone	[Not Available]	NO	[Not Available]	26	4	[Not Available]	[Not Available]
TCGA-D8-A27I	BRCA-A27I-01A	validation	v2.1	Alive	439	Positive	Positive	Negative	Negative	Negative	Negative	LumA	ILC	9c55032f-4db7-4026-ae83-8d060dd8e3fe	2011-07-18	YES	NO	-21327	FEMALE	Post (prior bilateral ovariectomy OR >12 mo since LMP with no prior hysterectomy)	WHITE	NOT HISPANIC OR LATINO	No	No	TUMOR FREE	Alive	186	[Not Applicable]	[Not Available]	[Not Available]	[Not Applicable]	2010	58	Core needle biopsy	[Not Applicable]	Modified Radical Mastectomy	[Not Available]	Negative	[Not Available]	[Not Applicable]	[Not Available]	Axillary lymph node dissection alone	[Not Available]	NO	YES	10	4	0	7th
TCGA-LL-A5YO	BRCA-A5YO-01A	training	v4.0	Alive	440	Negative	Negative	Negative	Negative	Negative	Negative	Her2E	IDC	B8AEFC48-4A6E-4254-A57F-5F688399B582	2013-05-08	YES	NO	-18354	FEMALE	Pre (<6 months since LMP AND no prior bilateral ovariectomy AND not on estrogen replacement)	BLACK OR AFRICAN AMERICAN	NOT HISPANIC OR LATINO	No	No	TUMOR FREE	Alive	97	[Not Applicable]	NO	YES	[Not Applicable]	2013	50	Core needle biopsy	[Not Applicable]	Lumpectomy	[Not Available]	Negative	[Not Available]	[Not Applicable]	[Not Available]	Sentinel node biopsy alone	[Not Available]	YES	YES	1	0	0	7th
TCGA-A2-A0YI	BRCA-A0YI-01A	validation	v2.1	Alive	441	Positive	Positive	Negative	Negative	Negative	Negative	LumA	Mixed	72cd1b17-d349-4551-83f7-3062ce9db865	2010-12-14	NO	YES	-22961	FEMALE	Post (prior bilateral ovariectomy OR >12 mo since LMP with no prior hysterectomy)	WHITE	NOT HISPANIC OR LATINO	No	No	TUMOR FREE	Alive	358	[Not Applicable]	[Not Available]	[Not Available]	[Not Applicable]	2009	62	Core needle biopsy	[Not Applicable]	Lumpectomy	[Not Available]	Negative	[Not Available]	[Not Applicable]	[Not Available]	Other (specify)	Sentinel Lymph node biopsy and one non-sentinel lymph node biopsy	YES	[Not Available]	3	0	1	[Not Available]
TCGA-LL-A7SZ	NA	NA	v4.0	Alive	447	Positive	Positive	Negative	Negative	Negative	Negative	LumA	NA	09A5E9FD-D816-4F8C-BAA9-0E40BA607B16	2014-01-07	YES	NO	-18161	FEMALE	Pre (<6 months since LMP AND no prior bilateral ovariectomy AND not on estrogen replacement)	BLACK OR AFRICAN AMERICAN	NOT HISPANIC OR LATINO	No	No	TUMOR FREE	Alive	170	[Not Applicable]	NO	YES	[Not Applicable]	2013	49	Core needle biopsy	[Not Applicable]	Other	SKIN SPARING RADICAL MASTECTOMY	Negative	[Not Available]	[Not Applicable]	[Not Available]	Axillary lymph node dissection alone	[Not Available]	YES	YES	11	2	0	7th
TCGA-D8-A1JU	BRCA-A1JU-01A	validation	v2.1	Alive	447	Positive	Positive	Negative	Negative	Negative	Negative	LumA	Mixed	af2a8e2f-2ae1-48bc-bba5-0e2c077c4e48	2011-03-28	YES	NO	-18733	FEMALE	Post (prior bilateral ovariectomy OR >12 mo since LMP with no prior hysterectomy)	WHITE	NOT HISPANIC OR LATINO	No	No	TUMOR FREE	Alive	106	[Not Applicable]	[Not Available]	[Not Available]	[Not Applicable]	2010	51	Core needle biopsy	[Not Applicable]	Simple Mastectomy	[Not Available]	Negative	[Not Available]	[Not Applicable]	[Not Available]	Sentinel node biopsy alone	[Not Available]	[Not Available]	YES	1	0	[Not Available]	7th
TCGA-LL-A8F5	NA	NA	v4.0	Alive	448	Positive	Negative	Negative	Negative	Negative	Negative	Basal	NA	E1786E78-AC46-46FD-8CE0-8F7456E46082	2014-02-19	YES	NO	-22544	FEMALE	Post (prior bilateral ovariectomy OR >12 mo since LMP with no prior hysterectomy)	BLACK OR AFRICAN AMERICAN	NOT HISPANIC OR LATINO	No	No	[Unknown]	Alive	189	[Not Applicable]	NO	YES	[Not Applicable]	2013	61	Core needle biopsy	[Not Applicable]	Lumpectomy	[Not Available]	Negative	[Not Available]	[Not Applicable]	[Not Available]	Sentinel node biopsy alone	[Not Available]	YES	YES	3	0	0	7th
TCGA-AO-A1KO	BRCA-A1KO-01A	validation	v1.5	Alive	448	Positive	Positive	Negative	Negative	Negative	Negative	Normal	ILC	c25898b4-eb33-42f4-bf3f-bf532a929e7d	2011-04-01	NO	YES	-16817	FEMALE	Pre (<6 months since LMP AND no prior bilateral ovariectomy AND not on estrogen replacement)	WHITE	NOT HISPANIC OR LATINO	No	No	TUMOR FREE	Alive	448	[Not Applicable]	[Not Available]	[Not Available]	[Not Applicable]	2008	46	Excisional Biopsy	[Not Applicable]	Simple Mastectomy	[Not Available]	Negative	[Not Available]	[Not Applicable]	[Not Available]	Sentinel lymph node biopsy plus axillary dissection	[Not Available]	YES	YES	19	0	1	6th
TCGA-E2-A158	BRCA-A158-01A	training	v2.1	Alive	450	Negative	Negative	Negative	Negative	Negative	Negative	Basal	IDC	a6edb6ca-ae9f-4da7-8ebe-92d83d2987fb	2011-04-07	NO	YES	-15903	FEMALE	Pre (<6 months since LMP AND no prior bilateral ovariectomy AND not on estrogen replacement)	WHITE	NOT HISPANIC OR LATINO	No	No	TUMOR FREE	Alive	450	[Not Applicable]	[Not Available]	[Not Available]	[Not Applicable]	2009	43	Tumor resection	[Not Applicable]	Simple Mastectomy	[Not Available]	Negative	[Not Available]	[Not Applicable]	[Not Available]	Sentinel node biopsy alone	[Not Available]	NO	YES	2	1	[Not Available]	6th
TCGA-AC-A3OD	BRCA-A3OD-01A	validation	v4.0	Alive	451	Positive	Positive	Negative	Negative	Negative	Negative	LumA	ILC	F2622CDB-AC92-42B3-A1CA-67E133C3DD4A	2012-04-19	YES	NO	-25186	FEMALE	Post (prior bilateral ovariectomy OR >12 mo since LMP with no prior hysterectomy)	WHITE	NOT HISPANIC OR LATINO	No	No	TUMOR FREE	Alive	35	[Not Applicable]	[Not Available]	[Not Available]	[Not Applicable]	2011	68	Core needle biopsy	[Not Applicable]	Modified Radical Mastectomy	[Not Available]	Negative	[Not Available]	[Not Applicable]	[Not Available]	Sentinel lymph node biopsy plus axillary dissection	[Not Available]	YES	YES	3	1	[Not Available]	7th
TCGA-A7-A4SA	BRCA-A4SA-01A	validation	v4.0	Alive	454	Positive	Negative	Negative	Negative	Negative	Negative	LumA	ILC	A2EFE7E1-ACA3-440F-825F-ED621EDCA69F	2013-02-19	YES	NO	-14906	FEMALE	Pre (<6 months since LMP AND no prior bilateral ovariectomy AND not on estrogen replacement)	WHITE	NOT HISPANIC OR LATINO	No	No	TUMOR FREE	Alive	241	[Not Applicable]	NO	YES	[Not Applicable]	2012	40	Core needle biopsy	[Not Applicable]	Simple Mastectomy	[Not Available]	Negative	[Not Available]	[Not Applicable]	[Not Available]	Sentinel lymph node biopsy plus axillary dissection	[Not Available]	YES	YES	10	1	0	7th
TCGA-A8-A084	BRCA-A084-01A	validation	v4.0	Alive	458	Positive	Negative	Negative	Negative	Negative	Negative	LumB	Mixed	3dbe99d1-e3b8-4ee2-b6a8-2e2e12c6fbe9	2011-05-27	NO	YES	-29858	FEMALE	Post (prior bilateral ovariectomy OR >12 mo since LMP with no prior hysterectomy)	[Not Available]	[Not Available]	Yes	Yes	WITH TUMOR	Alive	458	[Not Applicable]	[Not Available]	[Not Available]	[Not Applicable]	2007	81	[Not Available]	[Not Applicable]	Other	Surgical resection	Positive	[Not Available]	[Not Applicable]	[Not Available]	[Not Available]	[Not Available]	[Not Available]	[Not Available]	[Not Available]	[Not Available]	[Not Available]	5th
TCGA-D8-A1XF	BRCA-A1XF-01A	training	v2.1	Alive	463	Positive	Positive	Negative	Negative	Negative	Negative	LumB	IDC	6f6afd31-b5dd-48ab-b18f-6390ba18a5f0	2011-05-16	YES	NO	-16787	FEMALE	Pre (<6 months since LMP AND no prior bilateral ovariectomy AND not on estrogen replacement)	WHITE	NOT HISPANIC OR LATINO	No	No	TUMOR FREE	Alive	97	[Not Applicable]	[Not Available]	[Not Available]	[Not Applicable]	2010	45	Other method, specify:	intraoperative examination	Modified Radical Mastectomy	[Not Available]	[Not Available]	[Not Available]	[Not Applicable]	[Not Available]	Axillary lymph node dissection alone	[Not Available]	NO	YES	8	0	0	7th
TCGA-D8-A1XZ	BRCA-A1XZ-01A	training	v2.1	Alive	466	Positive	Negative	Negative	Negative	Negative	Negative	LumB	IDC	2c90d5e3-ac8c-4c86-a06f-42ccc064eb49	2011-06-09	YES	NO	-29916	FEMALE	Post (prior bilateral ovariectomy OR >12 mo since LMP with no prior hysterectomy)	WHITE	NOT HISPANIC OR LATINO	No	No	TUMOR FREE	Alive	121	[Not Applicable]	[Not Available]	[Not Available]	[Not Applicable]	2010	81	Fine needle aspiration biopsy	[Not Applicable]	Modified Radical Mastectomy	[Not Available]	Negative	[Not Available]	[Not Applicable]	[Not Available]	Axillary lymph node dissection alone	[Not Available]	[Not Available]	YES	14	6	[Not Available]	7th
TCGA-S3-AA12	NA	NA	v4.0	Alive	467	Positive	Negative	Negative	Negative	Negative	Negative	LumA	NA	2BCACFD1-6A45-4B96-9B80-2AD569B1AB45	2014-04-18	YES	NO	-30101	FEMALE	Post (prior bilateral ovariectomy OR >12 mo since LMP with no prior hysterectomy)	BLACK OR AFRICAN AMERICAN	NOT HISPANIC OR LATINO	Yes	No	TUMOR FREE	Alive	259	[Not Applicable]	NO	YES	[Not Applicable]	2013	82	Core needle biopsy	[Not Applicable]	Simple Mastectomy	[Not Available]	Negative	[Not Available]	[Not Applicable]	[Not Available]	Sentinel lymph node biopsy plus axillary dissection	[Not Available]	NO	YES	16	2	0	7th
TCGA-S3-AA10	NA	NA	v4.0	Alive	468	Negative	Negative	Negative	Negative	Negative	Negative	Basal	NA	23C31C2E-336C-4878-A476-CF8D811B4875	2014-04-18	YES	NO	-24075	FEMALE	Post (prior bilateral ovariectomy OR >12 mo since LMP with no prior hysterectomy)	BLACK OR AFRICAN AMERICAN	NOT HISPANIC OR LATINO	No	No	TUMOR FREE	Alive	241	[Not Applicable]	NO	YES	[Not Applicable]	2013	65	Fine needle aspiration biopsy	[Not Applicable]	Simple Mastectomy	[Not Available]	Negative	[Not Available]	[Not Applicable]	[Not Available]	Axillary lymph node dissection alone	[Not Available]	NO	YES	4	0	[Not Available]	7th
TCGA-E2-A1LS	BRCA-A1LS-01A	validation	v2.1	Alive	470	Negative	Negative	Negative	Negative	Negative	Negative	Basal	Mixed	91a2f2af-e4b1-4a0b-ab20-6a36ce63c533	2011-06-03	NO	YES	-16887	FEMALE	Pre (<6 months since LMP AND no prior bilateral ovariectomy AND not on estrogen replacement)	WHITE	[Not Available]	No	No	TUMOR FREE	Alive	239	[Not Applicable]	[Not Available]	[Not Available]	[Not Applicable]	2010	46	Tumor resection	[Not Applicable]	Simple Mastectomy	[Not Available]	Negative	[Not Available]	[Not Applicable]	[Not Available]	Sentinel node biopsy alone	[Not Available]	NO	YES	5	0	[Not Available]	7th
TCGA-D8-A1Y0	BRCA-A1Y0-01A	validation	v2.1	Alive	472	Positive	Positive	Negative	Negative	Negative	Negative	LumA	Mixed	ced2c048-b047-43ff-b0e7-cd7ad480850c	2011-06-09	YES	NO	-24083	FEMALE	Post (prior bilateral ovariectomy OR >12 mo since LMP with no prior hysterectomy)	WHITE	NOT HISPANIC OR LATINO	No	No	TUMOR FREE	Alive	167	[Not Applicable]	[Not Available]	[Not Available]	[Not Applicable]	2010	65	Incisional Biopsy	[Not Applicable]	Modified Radical Mastectomy	[Not Available]	[Not Available]	[Not Available]	[Not Applicable]	[Not Available]	Axillary lymph node dissection alone	[Not Available]	[Not Available]	YES	15	9	[Not Available]	7th
TCGA-D8-A1XO	BRCA-A1XO-01A	validation	v2.1	Alive	473	Positive	Positive	Negative	Negative	Negative	Negative	LumA	ILC	6a186809-3422-41d0-83d2-867145830936	2011-05-16	YES	NO	-20606	FEMALE	Post (prior bilateral ovariectomy OR >12 mo since LMP with no prior hysterectomy)	WHITE	NOT HISPANIC OR LATINO	No	No	TUMOR FREE	Alive	242	[Not Applicable]	[Not Available]	[Not Available]	[Not Applicable]	2010	56	Core needle biopsy	[Not Applicable]	Modified Radical Mastectomy	[Not Available]	Negative	[Not Available]	[Not Applicable]	[Not Available]	Axillary lymph node dissection alone	[Not Available]	NO	YES	10	1	0	7th
TCGA-D8-A1JC	BRCA-A1JC-01A	training	v2.1	Alive	480	Positive	Positive	Negative	Negative	Negative	Negative	LumB	IDC	02e6f999-24f2-4ad2-9b92-df3ee2b082e5	2011-03-29	YES	NO	-21898	FEMALE	Post (prior bilateral ovariectomy OR >12 mo since LMP with no prior hysterectomy)	WHITE	NOT HISPANIC OR LATINO	No	No	TUMOR FREE	Alive	178	[Not Applicable]	[Not Available]	[Not Available]	[Not Applicable]	2010	59	Other method, specify:	intraoperative examination	Modified Radical Mastectomy	[Not Available]	Negative	[Not Available]	[Not Applicable]	[Not Available]	Axillary lymph node dissection alone	[Not Available]	NO	YES	11	4	[Not Available]	7th
TCGA-D8-A1XR	BRCA-A1XR-01A	training	v2.1	Alive	482	Positive	Positive	Negative	Negative	Negative	Negative	LumB	IDC	70f34c5c-3671-44c8-9469-99f9786efec1	2011-05-16	YES	NO	-20488	FEMALE	Post (prior bilateral ovariectomy OR >12 mo since LMP with no prior hysterectomy)	WHITE	NOT HISPANIC OR LATINO	No	No	TUMOR FREE	Alive	168	[Not Applicable]	[Not Available]	[Not Available]	[Not Applicable]	2010	56	Core needle biopsy	[Not Applicable]	Modified Radical Mastectomy	[Not Available]	Negative	[Not Available]	[Not Applicable]	[Not Available]	Axillary lymph node dissection alone	[Not Available]	NO	YES	7	2	0	7th
TCGA-D8-A27F	BRCA-A27F-01A	training	v2.1	Alive	488	Negative	Negative	Negative	Negative	Negative	Negative	Basal	IDC	1549dc64-3dab-43fc-96e9-b07d520957e1	2011-07-18	YES	NO	-14731	FEMALE	Pre (<6 months since LMP AND no prior bilateral ovariectomy AND not on estrogen replacement)	WHITE	NOT HISPANIC OR LATINO	No	No	TUMOR FREE	Alive	106	[Not Applicable]	[Not Available]	[Not Available]	[Not Applicable]	2010	40	Other method, specify:	intraoperative examination	Modified Radical Mastectomy	[Not Available]	Negative	[Not Available]	[Not Applicable]	[Not Available]	Axillary lymph node dissection alone	[Not Available]	NO	YES	11	0	0	7th
TCGA-D8-A73U	BRCA-A73U-01A	validation	v4.0	Alive	492	Positive	Positive	Negative	Negative	Negative	Negative	LumA	NA	96F02BE7-F2DF-483C-8968-A5BD2D887206	2014-03-28	YES	NO	-32208	FEMALE	Post (prior bilateral ovariectomy OR >12 mo since LMP with no prior hysterectomy)	WHITE	NOT HISPANIC OR LATINO	No	No	WITH TUMOR	Alive	492	[Not Applicable]	NO	YES	[Not Applicable]	2012	88	Core needle biopsy	[Not Applicable]	Simple Mastectomy	[Not Available]	Negative	[Not Available]	[Not Applicable]	[Not Available]	Sentinel lymph node biopsy plus axillary dissection	[Not Available]	NO	NO	[Not Available]	[Not Available]	[Not Available]	7th
TCGA-D8-A1XQ	BRCA-A1XQ-01A	training	v2.1	Alive	499	Negative	Negative	Negative	Negative	Negative	Negative	Basal	IDC	3886b4fb-ba22-4a50-b11a-a6893951f170	2011-05-16	YES	NO	-25345	FEMALE	Post (prior bilateral ovariectomy OR >12 mo since LMP with no prior hysterectomy)	WHITE	NOT HISPANIC OR LATINO	No	No	TUMOR FREE	Alive	177	[Not Applicable]	[Not Available]	[Not Available]	[Not Applicable]	2010	69	Core needle biopsy	[Not Applicable]	Modified Radical Mastectomy	[Not Available]	Negative	[Not Available]	[Not Applicable]	[Not Available]	Axillary lymph node dissection alone	[Not Available]	NO	YES	7	0	0	7th
TCGA-D8-A27L	BRCA-A27L-01A	training	v2.1	Alive	499	Positive	Positive	Negative	Negative	Negative	Negative	LumA	IDC	6020d1b4-ee20-4cc9-82a3-340b5e3122f1	2011-07-18	YES	NO	-18025	FEMALE	Post (prior bilateral ovariectomy OR >12 mo since LMP with no prior hysterectomy)	WHITE	NOT HISPANIC OR LATINO	No	No	TUMOR FREE	Alive	126	[Not Applicable]	[Not Available]	[Not Available]	[Not Applicable]	2011	49	Core needle biopsy	[Not Applicable]	Modified Radical Mastectomy	[Not Available]	Negative	[Not Available]	[Not Applicable]	[Not Available]	Sentinel lymph node biopsy plus axillary dissection	[Not Available]	NO	YES	16	2	[Not Available]	7th
TCGA-A2-A1G6	BRCA-A1G6-01A	validation	v2.1	Alive	501	Negative	Negative	Negative	Negative	Negative	Negative	Normal	IDC	295cf595-4a29-46a3-a0c5-e5f08f947031	2011-04-22	YES	NO	-18514	FEMALE	Pre (<6 months since LMP AND no prior bilateral ovariectomy AND not on estrogen replacement)	WHITE	NOT HISPANIC OR LATINO	No	No	TUMOR FREE	Alive	132	[Not Applicable]	[Not Available]	[Not Available]	[Not Applicable]	2010	50	Core needle biopsy	[Not Applicable]	Modified Radical Mastectomy	[Not Available]	Negative	[Not Available]	[Not Applicable]	[Not Available]	Axillary lymph node dissection alone	[Not Available]	NO	YES	9	4	[Not Available]	7th
TCGA-D8-A1XD	BRCA-A1XD-01A	training	v2.1	Alive	522	Positive	Positive	Negative	Negative	Negative	Negative	LumA	IDC	c4699748-f01d-4b30-9c74-1ca77fb84ac1	2011-05-16	YES	NO	-13510	FEMALE	Pre (<6 months since LMP AND no prior bilateral ovariectomy AND not on estrogen replacement)	WHITE	NOT HISPANIC OR LATINO	No	No	TUMOR FREE	Alive	155	[Not Applicable]	[Not Available]	[Not Available]	[Not Applicable]	2010	36	Core needle biopsy	[Not Applicable]	Modified Radical Mastectomy	[Not Available]	Negative	[Not Available]	[Not Applicable]	[Not Available]	Axillary lymph node dissection alone	[Not Available]	NO	YES	18	6	[Not Available]	7th
TCGA-A2-A25C	BRCA-A25C-01A	training	v2.1	Alive	523	Positive	Positive	Negative	Negative	Negative	Negative	LumB	IDC	7aedb46a-48ec-4e0e-8baa-c9ea4c4a7cf1	2011-07-15	YES	NO	-18508	FEMALE	Pre (<6 months since LMP AND no prior bilateral ovariectomy AND not on estrogen replacement)	WHITE	NOT HISPANIC OR LATINO	No	No	TUMOR FREE	Alive	285	[Not Applicable]	[Not Available]	[Not Available]	[Not Applicable]	2010	50	Core needle biopsy	[Not Applicable]	Simple Mastectomy	[Not Available]	Negative	[Not Available]	[Not Applicable]	[Not Available]	Sentinel lymph node biopsy plus axillary dissection	[Not Available]	NO	YES	14	3	0	7th
TCGA-AC-A62Y	BRCA-A62Y-01A	validation	v4.0	Alive	530	Positive	Positive	Negative	Negative	Negative	Negative	LumA	ILC	05AF737D-89AA-49B6-97B2-28B8AC8BD2CF	2013-09-19	YES	NO	-28876	FEMALE	Post (prior bilateral ovariectomy OR >12 mo since LMP with no prior hysterectomy)	WHITE	NOT HISPANIC OR LATINO	No	No	TUMOR FREE	Alive	55	[Not Applicable]	[Unknown]	[Unknown]	[Not Applicable]	2012	79	Core needle biopsy	[Not Applicable]	Modified Radical Mastectomy	[Not Available]	Positive	[Not Evaluated]	[Not Applicable]	[Not Available]	Sentinel node biopsy alone	[Not Available]	NO	YES	1	1	[Not Available]	7th
TCGA-D8-A27E	BRCA-A27E-01A	validation	v2.1	Alive	530	Positive	Positive	Negative	Negative	Negative	Negative	LumA	Other	680f23a9-fcce-493e-b908-27c1ad202e4c	2011-07-21	YES	NO	-24315	FEMALE	Post (prior bilateral ovariectomy OR >12 mo since LMP with no prior hysterectomy)	WHITE	NOT HISPANIC OR LATINO	No	No	TUMOR FREE	Alive	182	[Not Applicable]	[Not Available]	[Not Available]	infiltrating ductal and mucinous	2010	66	Fine needle aspiration biopsy	[Not Applicable]	Other	quadrantectomy	Negative	[Not Available]	[Not Applicable]	[Not Available]	Sentinel node biopsy alone	[Not Available]	NO	YES	1	0	[Not Available]	7th
TCGA-D8-A1XM	BRCA-A1XM-01A	validation	v2.1	Alive	538	Positive	Positive	Negative	Negative	Negative	Negative	LumA	Mixed	92529232-8504-4541-b7e2-4df8f497c413	2011-05-16	YES	NO	-21056	FEMALE	Post (prior bilateral ovariectomy OR >12 mo since LMP with no prior hysterectomy)	WHITE	NOT HISPANIC OR LATINO	No	No	TUMOR FREE	Alive	218	[Not Applicable]	[Not Available]	[Not Available]	[Not Applicable]	2010	57	Fine needle aspiration biopsy	[Not Applicable]	Lumpectomy	[Not Available]	Negative	[Not Available]	[Not Applicable]	[Not Available]	Sentinel node biopsy alone	[Not Available]	NO	YES	1	0	0	7th
TCGA-D8-A1X6	BRCA-A1X6-01A	validation	v2.1	Alive	541	Positive	Positive	Negative	Negative	Negative	Negative	LumB	Mixed	42e47f3a-dff7-41e4-8f84-146d97e8ab72	2011-06-09	YES	NO	-29256	FEMALE	Post (prior bilateral ovariectomy OR >12 mo since LMP with no prior hysterectomy)	WHITE	NOT HISPANIC OR LATINO	No	No	TUMOR FREE	Alive	236	[Not Applicable]	[Not Available]	[Not Available]	[Not Applicable]	2010	80	Fine needle aspiration biopsy	[Not Applicable]	Modified Radical Mastectomy	[Not Available]	Negative	[Not Available]	[Not Applicable]	[Not Available]	Axillary lymph node dissection alone	[Not Available]	[Not Available]	YES	7	5	[Not Available]	7th
TCGA-A8-A093	BRCA-A093-01A	training	v4.0	Alive	546	Positive	Positive	Negative	Negative	Negative	Negative	LumA	IDC	02f5ae33-a563-4ecb-9e33-dfa500a44931	2011-05-27	NO	YES	-22373	FEMALE	Post (prior bilateral ovariectomy OR >12 mo since LMP with no prior hysterectomy)	[Not Available]	[Not Available]	Yes	No	TUMOR FREE	Alive	546	[Not Applicable]	[Not Available]	[Not Available]	[Not Applicable]	2009	61	[Not Available]	[Not Applicable]	Other	Surgical resection	Negative	[Not Available]	[Not Applicable]	[Not Available]	[Not Available]	[Not Available]	[Not Available]	[Not Available]	[Not Available]	[Not Available]	[Not Available]	6th
TCGA-A8-A082	BRCA-A082-01A	validation	enrollment	Alive	549	Positive	Positive	Negative	Negative	Negative	Negative	LumB	Other	5e4187c9-98f8-4bdb-a8da-6a914e96f47a	2011-05-27	NO	YES	-21338	FEMALE	Post (prior bilateral ovariectomy OR >12 mo since LMP with no prior hysterectomy)	[Not Available]	[Not Available]	No	No	TUMOR FREE	Alive	549	[Not Applicable]	[Not Available]	[Not Available]	[Not Applicable]	2008	58	[Not Available]	[Not Applicable]	Other	Surgical Resection	Negative	[Not Available]	[Not Applicable]	[Not Available]	[Not Available]	[Not Available]	[Not Available]	[Not Available]	[Not Available]	[Not Available]	[Not Available]	6th
TCGA-D8-A1JD	BRCA-A1JD-01A	training	v2.1	Alive	552	Positive	Positive	Negative	Negative	Negative	Negative	LumB	IDC	530ad151-703d-4638-851f-0b5111ff318b	2011-03-29	YES	NO	-15166	FEMALE	Pre (<6 months since LMP AND no prior bilateral ovariectomy AND not on estrogen replacement)	WHITE	NOT HISPANIC OR LATINO	No	No	TUMOR FREE	Alive	273	[Not Applicable]	[Not Available]	[Not Available]	[Not Applicable]	2010	41	Core needle biopsy	[Not Applicable]	Modified Radical Mastectomy	[Not Available]	Negative	[Not Available]	[Not Applicable]	[Not Available]	Axillary lymph node dissection alone	[Not Available]	[Not Available]	NO	14	3	0	7th
TCGA-D8-A1XB	BRCA-A1XB-01A	training	v2.1	Alive	552	Positive	Positive	Negative	Negative	Negative	Negative	LumA	IDC	d2694b09-7844-4496-865c-5d3d8cd03330	2011-05-16	YES	NO	-22976	FEMALE	Post (prior bilateral ovariectomy OR >12 mo since LMP with no prior hysterectomy)	WHITE	NOT HISPANIC OR LATINO	No	No	TUMOR FREE	Alive	201	[Not Applicable]	[Not Available]	[Not Available]	[Not Applicable]	2010	62	Core needle biopsy	[Not Applicable]	Modified Radical Mastectomy	[Not Available]	Negative	[Not Available]	[Not Applicable]	[Not Available]	Axillary lymph node dissection alone	[Not Available]	NO	YES	10	1	0	7th
TCGA-BH-A0BD	BRCA-A0BD-01A	training	v2.1	Alive	554	Positive	Positive	Negative	Negative	Negative	Negative	LumB	IDC	b379bfb8-284e-4300-8325-85cfd6809cb8	2010-11-04	NO	YES	-17275	FEMALE	Pre (<6 months since LMP AND no prior bilateral ovariectomy AND not on estrogen replacement)	WHITE	[Not Available]	No	No	TUMOR FREE	Alive	554	[Not Applicable]	[Not Available]	[Not Available]	[Not Applicable]	2009	47	Core needle biopsy	[Not Applicable]	Lumpectomy	[Not Available]	Negative	[Not Evaluated]	[Not Applicable]	[Not Available]	Sentinel lymph node biopsy plus axillary dissection	[Not Available]	NO	[Not Available]	9	2	[Not Available]	[Not Available]
TCGA-E2-A15G	BRCA-A15G-01A	validation	v2.1	Alive	554	Positive	Positive	Negative	Negative	Negative	Negative	LumA	Mixed	271e8024-a008-4bf0-9f6e-177f60096b1b	2011-04-13	NO	YES	-28013	FEMALE	Post (prior bilateral ovariectomy OR >12 mo since LMP with no prior hysterectomy)	WHITE	NOT HISPANIC OR LATINO	No	No	TUMOR FREE	Alive	316	[Not Applicable]	[Not Available]	[Not Available]	Invasive ductal and lobular carcinoma	2009	76	Tumor resection	[Not Applicable]	Lumpectomy	[Not Available]	Negative	[Not Available]	[Not Applicable]	[Not Available]	Sentinel node biopsy alone	[Not Available]	NO	YES	1	0	[Not Available]	6th
TCGA-E2-A14Z	BRCA-A14Z-01A	validation	v2.1	Dead	563	Positive	Positive	Negative	Negative	Negative	Negative	LumA	Mixed	d7ce6b79-f7c0-481e-9dbd-6273f01c9786	2011-04-06	NO	YES	-23682	FEMALE	Post (prior bilateral ovariectomy OR >12 mo since LMP with no prior hysterectomy)	WHITE	NOT HISPANIC OR LATINO	No	No	WITH TUMOR	Alive	518	[Not Applicable]	[Not Available]	[Not Available]	[Not Applicable]	2009	64	Tumor resection	[Not Applicable]	Lumpectomy	[Not Available]	Negative	[Not Available]	[Not Applicable]	[Not Available]	Sentinel node biopsy alone	[Not Available]	NO	YES	1	0	[Not Available]	6th
TCGA-D8-A1JE	BRCA-A1JE-01A	training	v2.1	Alive	575	Positive	Positive	Negative	Negative	Negative	Negative	LumB	IDC	115bc72c-116f-40c1-be9b-e3dd7650efae	2011-03-28	YES	NO	-22683	FEMALE	Post (prior bilateral ovariectomy OR >12 mo since LMP with no prior hysterectomy)	WHITE	NOT HISPANIC OR LATINO	No	No	TUMOR FREE	Alive	57	[Not Applicable]	[Not Available]	[Not Available]	[Not Applicable]	2010	62	Fine needle aspiration biopsy	[Not Applicable]	Modified Radical Mastectomy	[Not Available]	Negative	[Not Available]	[Not Applicable]	[Not Available]	Axillary lymph node dissection alone	[Not Available]	NO	YES	10	3	[Not Available]	7th
TCGA-EW-A1PA	BRCA-A1PA-01A	training	v2.1	Alive	575	Positive	Positive	Negative	Negative	Negative	Negative	LumA	IDC	4cfef7f9-f1ee-401c-a2a3-c225d4adc3b6	2011-05-11	NO	YES	-21837	FEMALE	Post (prior bilateral ovariectomy OR >12 mo since LMP with no prior hysterectomy)	WHITE	HISPANIC OR LATINO	No	No	TUMOR FREE	Alive	267	[Not Applicable]	[Not Available]	[Not Available]	[Not Applicable]	2010	59	Core needle biopsy	[Not Applicable]	Lumpectomy	[Not Available]	Negative	[Not Available]	[Not Applicable]	[Not Available]	Axillary lymph node dissection alone	[Not Available]	NO	YES	13	1	[Not Available]	7th
TCGA-A2-A0T6	BRCA-A0T6-01A	validation	v2.1	Alive	575	Positive	Positive	Negative	Negative	Negative	Negative	LumA	ILC	08306ede-e74b-4be9-b768-7fd98647b6ac	2010-11-17	NO	YES	-18334	FEMALE	Pre (<6 months since LMP AND no prior bilateral ovariectomy AND not on estrogen replacement)	WHITE	NOT HISPANIC OR LATINO	No	No	TUMOR FREE	Alive	344	[Not Applicable]	[Not Available]	[Not Available]	[Not Applicable]	2009	50	Core needle biopsy	[Not Applicable]	Simple Mastectomy	[Not Available]	Negative	[Not Available]	[Not Applicable]	[Not Available]	Sentinel node biopsy alone	[Not Available]	YES	[Not Available]	3	0	0	[Not Available]
TCGA-A8-A07F	BRCA-A07F-01A	validation	v4.0	Alive	577	Positive	Positive	Negative	Negative	Negative	Negative	LumA	Mixed	5d688049-f271-40ef-813a-d37240ffe21c	2011-05-27	NO	YES	-23742	FEMALE	Post (prior bilateral ovariectomy OR >12 mo since LMP with no prior hysterectomy)	[Not Available]	[Not Available]	No	No	TUMOR FREE	Alive	577	[Not Applicable]	[Not Available]	[Not Available]	[Not Applicable]	2009	65	[Not Available]	[Not Applicable]	Other	Surgical Resection	Negative	[Not Available]	[Not Applicable]	[Not Available]	[Not Available]	[Not Available]	[Not Available]	[Not Available]	[Not Available]	[Not Available]	[Not Available]	6th
TCGA-A8-A07G	BRCA-A07G-01A	validation	v4.0	Alive	577	Positive	Positive	Negative	Negative	Negative	Negative	LumA	Mixed	8cf8b620-7ab6-4b6e-84bc-ff5a83f381fa	2011-05-27	NO	YES	-23926	FEMALE	Post (prior bilateral ovariectomy OR >12 mo since LMP with no prior hysterectomy)	[Not Available]	[Not Available]	No	No	TUMOR FREE	Alive	577	[Not Applicable]	[Not Available]	[Not Available]	[Not Applicable]	2009	65	[Not Available]	[Not Applicable]	Other	Surgical Resection	Negative	[Not Available]	[Not Applicable]	[Not Available]	[Not Available]	[Not Available]	[Not Available]	[Not Available]	[Not Available]	[Not Available]	[Not Available]	6th
TCGA-A2-A0YK	BRCA-A0YK-01A	validation	v2.1	Alive	588	Positive	Negative	Negative	Negative	Negative	Negative	Normal	ILC	8f34cb4c-5798-47a0-89a1-f0ee26a8ae93	2010-12-28	NO	YES	-22625	FEMALE	Post (prior bilateral ovariectomy OR >12 mo since LMP with no prior hysterectomy)	WHITE	NOT HISPANIC OR LATINO	No	No	TUMOR FREE	Alive	334	[Not Applicable]	[Not Available]	[Not Available]	[Not Applicable]	2009	61	Core needle biopsy	[Not Applicable]	Simple Mastectomy	[Not Available]	Close	[Not Available]	[Not Applicable]	[Not Available]	Sentinel node biopsy alone	[Not Available]	YES	[Not Available]	3	0	0	[Not Available]
TCGA-D8-A1JM	BRCA-A1JM-01A	validation	v2.1	Alive	590	Positive	Negative	Negative	Negative	Negative	Negative	Basal	Other	3e775c99-ceda-4246-8d6f-0f58ca5097c8	2011-03-29	YES	NO	-21602	FEMALE	Post (prior bilateral ovariectomy OR >12 mo since LMP with no prior hysterectomy)	WHITE	NOT HISPANIC OR LATINO	No	No	TUMOR FREE	Alive	238	[Not Applicable]	[Not Available]	[Not Available]	[Not Applicable]	2010	59	Fine needle aspiration biopsy	[Not Applicable]	Modified Radical Mastectomy	[Not Available]	Negative	[Not Available]	[Not Applicable]	[Not Available]	Axillary lymph node dissection alone	[Not Available]	[Not Available]	YES	11	3	[Not Available]	7th
TCGA-E2-A154	BRCA-A154-01A	training	v2.1	Alive	591	Positive	Positive	Negative	Negative	Negative	Negative	LumA	IDC	24e39609-9645-43e5-960b-db5446eaea65	2011-04-07	NO	YES	-24999	FEMALE	Post (prior bilateral ovariectomy OR >12 mo since LMP with no prior hysterectomy)	WHITE	NOT HISPANIC OR LATINO	No	No	TUMOR FREE	Alive	325	[Not Applicable]	[Not Available]	[Not Available]	[Not Applicable]	2009	68	Tumor resection	[Not Applicable]	Lumpectomy	[Not Available]	Negative	[Not Available]	[Not Applicable]	[Not Available]	Sentinel node biopsy alone	[Not Available]	NO	YES	2	0	[Not Available]	6th
TCGA-E2-A15P	BRCA-A15P-01A	validation	v2.1	Alive	595	Positive	Positive	Negative	Negative	Negative	Negative	LumA	Mixed	a1674d7b-787a-45c4-bf16-1b7d0efce207	2011-04-14	NO	YES	-22524	FEMALE	Post (prior bilateral ovariectomy OR >12 mo since LMP with no prior hysterectomy)	WHITE	NOT HISPANIC OR LATINO	No	No	TUMOR FREE	Alive	315	[Not Applicable]	[Not Available]	[Not Available]	[Not Applicable]	2010	61	Tumor resection	[Not Applicable]	Lumpectomy	[Not Available]	Negative	[Not Available]	[Not Applicable]	[Not Available]	Sentinel node biopsy alone	[Not Available]	NO	YES	2	0	[Not Available]	7th
TCGA-A8-A07E	BRCA-A07E-01A	validation	v4.0	Alive	608	Positive	Positive	Negative	Negative	Negative	Negative	LumA	Mixed	853456d8-2367-404e-abc9-020fe8bbd209	2011-05-27	NO	YES	-29800	FEMALE	Post (prior bilateral ovariectomy OR >12 mo since LMP with no prior hysterectomy)	[Not Available]	[Not Available]	Yes	No	TUMOR FREE	Alive	608	[Not Applicable]	[Not Available]	[Not Available]	[Not Applicable]	2008	81	[Not Available]	[Not Applicable]	Other	Surgical Resection	Negative	[Not Available]	[Not Applicable]	[Not Available]	[Not Available]	[Not Available]	[Not Available]	[Not Available]	[Not Available]	[Not Available]	[Not Available]	6th
TCGA-D8-A1JL	BRCA-A1JL-01A	training	v2.1	Alive	611	Negative	Negative	Negative	Negative	Negative	Negative	Basal	IDC	aa4244a8-0454-4247-a1c3-357fd51746fa	2011-03-29	YES	NO	-26484	FEMALE	Post (prior bilateral ovariectomy OR >12 mo since LMP with no prior hysterectomy)	WHITE	NOT HISPANIC OR LATINO	No	No	TUMOR FREE	Alive	265	[Not Applicable]	[Not Available]	[Not Available]	[Not Applicable]	2010	72	Fine needle aspiration biopsy	[Not Applicable]	Modified Radical Mastectomy	[Not Available]	Negative	[Not Available]	[Not Applicable]	[Not Available]	Axillary lymph node dissection alone	[Not Available]	[Not Available]	YES	11	0	[Not Available]	7th
TCGA-D8-A1JJ	BRCA-A1JJ-01A	validation	v2.1	Alive	611	Positive	Positive	Negative	Negative	Negative	Negative	LumB	Mixed	f7ab565c-83b5-4988-b9be-8a46f65dca8c	2011-03-29	YES	NO	-19966	FEMALE	Post (prior bilateral ovariectomy OR >12 mo since LMP with no prior hysterectomy)	WHITE	NOT HISPANIC OR LATINO	No	No	TUMOR FREE	Alive	274	[Not Applicable]	[Not Available]	[Not Available]	[Not Applicable]	2010	54	Core needle biopsy	[Not Applicable]	Other	breast conserving therapy	Negative	[Not Available]	[Not Applicable]	[Not Available]	Sentinel node biopsy alone	[Not Available]	[Not Available]	YES	1	0	[Not Available]	7th
TCGA-D8-A1JK	BRCA-A1JK-01A	training	v2.1	Alive	612	Negative	Positive	Negative	Negative	Negative	Negative	Basal	IDC	56203436-8634-4fd0-96b5-ba6be9d87857	2011-03-29	YES	NO	-32872	FEMALE	Post (prior bilateral ovariectomy OR >12 mo since LMP with no prior hysterectomy)	WHITE	NOT HISPANIC OR LATINO	No	No	[Not Available]	Alive	109	[Not Applicable]	[Not Available]	[Not Available]	[Not Applicable]	2010	90	Fine needle aspiration biopsy	[Not Applicable]	Modified Radical Mastectomy	[Not Available]	Negative	[Not Available]	[Not Applicable]	[Not Available]	Axillary lymph node dissection alone	[Not Available]	[Not Available]	YES	13	0	[Not Available]	7th
TCGA-AC-A8OP	NA	NA	v4.0	Alive	614	Positive	Positive	Negative	Negative	Negative	Negative	LumA	NA	B9C6C069-2A2B-4CC7-A398-DC45C132D979	2014-02-26	YES	NO	-26550	FEMALE	Post (prior bilateral ovariectomy OR >12 mo since LMP with no prior hysterectomy)	BLACK OR AFRICAN AMERICAN	NOT HISPANIC OR LATINO	No	No	TUMOR FREE	Alive	53	[Not Applicable]	[Unknown]	[Unknown]	[Not Applicable]	2011	72	Core needle biopsy	[Not Applicable]	Simple Mastectomy	[Not Available]	Negative	[Not Available]	[Not Applicable]	[Not Available]	Sentinel node biopsy alone	[Not Available]	YES	YES	6	0	0	7th
TCGA-AO-A0J7	BRCA-A0J7-01A	validation	v2.1	Alive	618	Positive	Positive	Negative	Negative	Negative	Negative	LumB	NA	9536bec0-dae0-4d63-a1b3-956741835243	2010-09-19	NO	YES	-26281	FEMALE	Post (prior bilateral ovariectomy OR >12 mo since LMP with no prior hysterectomy)	WHITE	NOT HISPANIC OR LATINO	No	No	TUMOR FREE	Alive	261	[Not Applicable]	[Not Available]	[Not Available]	Ductal & Mucinous	2009	71	Core needle biopsy	[Not Applicable]	Modified Radical Mastectomy	[Not Available]	Negative	[Not Available]	[Not Applicable]	[Not Available]	Sentinel lymph node biopsy plus axillary dissection	[Not Available]	NO	[Not Available]	11	3	0	[Not Available]
TCGA-BH-A0HI	BRCA-A0HI-01A	training	v1.5	Alive	620	Positive	Positive	Negative	Negative	Negative	Negative	LumA	IDC	e0375a8b-a135-4103-a59d-39063fcf4a6f	2010-11-10	NO	YES	-28644	FEMALE	Post (prior bilateral ovariectomy OR >12 mo since LMP with no prior hysterectomy)	WHITE	[Not Available]	No	No	TUMOR FREE	Alive	620	[Not Applicable]	[Not Available]	[Not Available]	[Not Applicable]	2008	78	Core needle biopsy	[Not Applicable]	Lumpectomy	[Not Available]	Negative	[Not Evaluated]	[Not Applicable]	[Not Available]	Sentinel node biopsy alone	[Not Available]	YES	[Not Available]	1	0	0	[Not Available]
TCGA-D8-A141	BRCA-A141-01A	training	v2.1	Alive	626	Positive	Positive	Negative	Negative	Negative	Negative	LumA	IDC	42f6f503-4cf6-4a8e-b5fe-b44bccf6b38b	2011-02-27	YES	NO	-14626	FEMALE	Indeterminate (neither Pre or Postmenopausal)	WHITE	NOT HISPANIC OR LATINO	No	No	[Not Available]	Alive	113	[Not Applicable]	[Not Available]	[Not Available]	[Not Applicable]	2010	40	Fine needle aspiration biopsy	[Not Applicable]	Modified Radical Mastectomy	[Not Available]	Negative	[Not Available]	[Not Applicable]	[Not Available]	Axillary lymph node dissection alone	[Not Available]	[Not Available]	YES	15	1	[Not Available]	7th
TCGA-A7-A26J	BRCA-A26J-01A	training	v4.0	Alive	627	Positive	Positive	Negative	Negative	Negative	Negative	LumA	IDC	6cb6f179-defd-4661-af0a-c353b74c0c49	2011-07-28	YES	NO	-17930	FEMALE	Pre (<6 months since LMP AND no prior bilateral ovariectomy AND not on estrogen replacement)	WHITE	NOT HISPANIC OR LATINO	No	No	WITH TUMOR	Alive	68	[Not Applicable]	[Not Available]	[Not Available]	[Not Applicable]	2011	49	Core needle biopsy	[Not Applicable]	Simple Mastectomy	[Not Available]	Negative	[Not Available]	[Not Applicable]	[Not Available]	Sentinel lymph node biopsy plus axillary dissection	[Not Available]	NO	YES	4	0	[Not Available]	7th
TCGA-A2-A0T7	BRCA-A0T7-01A	training	v2.1	Alive	631	Positive	Positive	Negative	Negative	Negative	Negative	LumA	IDC	43d5632e-7272-4aad-9496-7f5a99671223	2010-11-17	NO	YES	-18756	FEMALE	Pre (<6 months since LMP AND no prior bilateral ovariectomy AND not on estrogen replacement)	WHITE	NOT HISPANIC OR LATINO	No	No	TUMOR FREE	Alive	397	[Not Applicable]	[Not Available]	[Not Available]	[Not Applicable]	2009	51	Core needle biopsy	[Not Applicable]	Modified Radical Mastectomy	[Not Available]	Positive	Other	Skin excision	Negative	Sentinel node biopsy alone	[Not Available]	YES	[Not Available]	2	0	1	[Not Available]
TCGA-D8-A13Z	BRCA-A13Z-01A	training	v2.1	Alive	635	Negative	Negative	Negative	Negative	Negative	Negative	Her2E	IDC	5a17dcd9-5ced-4a69-8069-23c7fd0649d1	2011-02-27	YES	NO	-18942	FEMALE	Post (prior bilateral ovariectomy OR >12 mo since LMP with no prior hysterectomy)	WHITE	NOT HISPANIC OR LATINO	No	No	[Not Available]	Alive	210	[Not Applicable]	[Not Available]	[Not Available]	[Not Applicable]	2010	51	Fine needle aspiration biopsy	[Not Applicable]	Modified Radical Mastectomy	[Not Available]	Negative	[Not Available]	[Not Applicable]	[Not Available]	Axillary lymph node dissection alone	[Not Available]	[Not Available]	YES	11	9	[Not Available]	7th
TCGA-D8-A1JP	BRCA-A1JP-01A	training	v2.1	Alive	639	Positive	Positive	Negative	Negative	Negative	Negative	LumA	IDC	752f4773-5a12-4485-a1f6-896e148ddf4d	2011-03-29	YES	NO	-26862	FEMALE	Post (prior bilateral ovariectomy OR >12 mo since LMP with no prior hysterectomy)	WHITE	NOT HISPANIC OR LATINO	No	No	[Not Available]	Alive	167	[Not Applicable]	[Not Available]	[Not Available]	[Not Applicable]	2010	73	Fine needle aspiration biopsy	[Not Applicable]	Lumpectomy	[Not Available]	Negative	Mastectomy NOS	[Not Applicable]	Negative	Sentinel node biopsy alone	[Not Available]	[Not Available]	YES	1	[Not Available]	[Not Available]	7th
TCGA-A8-A0A6	BRCA-A0A6-01A	validation	v4.0	Alive	640	Positive	Positive	Negative	Negative	Negative	Negative	LumA	NA	4b0d295c-e185-4b52-9752-178e5bc1d47d	2011-05-27	NO	YES	-23404	FEMALE	Post (prior bilateral ovariectomy OR >12 mo since LMP with no prior hysterectomy)	[Not Available]	[Not Available]	No	No	TUMOR FREE	Alive	640	[Not Applicable]	[Not Available]	[Not Available]	[Not Applicable]	2009	64	[Not Available]	[Not Applicable]	Other	surgical resection	Negative	[Not Available]	[Not Applicable]	[Not Available]	[Not Available]	[Not Available]	[Not Available]	[Not Available]	[Not Available]	[Not Available]	[Not Available]	6th
TCGA-A2-A4S2	BRCA-A4S2-01A	validation	v4.0	Alive	643	Positive	Positive	Negative	Negative	Negative	Negative	LumA	ILC	9DDC014D-9A8B-407B-845F-452A73F08E5E	2013-02-28	YES	NO	-22936	FEMALE	Post (prior bilateral ovariectomy OR >12 mo since LMP with no prior hysterectomy)	WHITE	NOT HISPANIC OR LATINO	No	No	TUMOR FREE	Alive	205	[Not Applicable]	NO	YES	[Not Applicable]	2012	62	Core needle biopsy	[Not Applicable]	Modified Radical Mastectomy	[Not Available]	Negative	[Not Available]	[Not Applicable]	[Not Available]	Axillary lymph node dissection alone	[Not Available]	NO	YES	10	5	0	7th
TCGA-D8-A146	BRCA-A146-01A	training	v2.1	Alive	643	Positive	Positive	Negative	Negative	Negative	Negative	LumA	IDC	03da7a65-fa2f-42cb-a709-5fe8736f21d3	2011-03-30	YES	NO	-20861	FEMALE	Post (prior bilateral ovariectomy OR >12 mo since LMP with no prior hysterectomy)	WHITE	NOT HISPANIC OR LATINO	Yes	Yes	[Not Available]	Alive	344	[Not Applicable]	[Not Available]	[Not Available]	[Not Applicable]	2010	57	Fine needle aspiration biopsy	[Not Applicable]	Modified Radical Mastectomy	[Not Available]	Negative	[Not Available]	[Not Applicable]	[Not Available]	Axillary lymph node dissection alone	[Not Available]	NO	YES	11	0	[Not Available]	7th
TCGA-A7-A4SE	BRCA-A4SE-01A	training	v4.0	Alive	644	Negative	Negative	Negative	Negative	Negative	Negative	Basal	IDC	DBF6F981-15CC-40AD-91AC-A66360405FBD	2013-02-22	YES	NO	-20080	FEMALE	Post (prior bilateral ovariectomy OR >12 mo since LMP with no prior hysterectomy)	BLACK OR AFRICAN AMERICAN	NOT HISPANIC OR LATINO	No	No	TUMOR FREE	Alive	371	[Not Applicable]	NO	YES	[Not Applicable]	2011	54	Core needle biopsy	[Not Applicable]	Lumpectomy	[Not Available]	Negative	[Not Available]	[Not Applicable]	[Not Available]	Sentinel node biopsy alone	[Not Available]	YES	YES	3	0	0	7th
TCGA-A2-A4RY	BRCA-A4RY-01A	validation	v4.0	Alive	648	Positive	Positive	Negative	Negative	Negative	Negative	Normal	ILC	5A53EC47-E63F-44A2-8078-87659544FB04	2013-02-26	YES	NO	-17157	FEMALE	Pre (<6 months since LMP AND no prior bilateral ovariectomy AND not on estrogen replacement)	WHITE	NOT HISPANIC OR LATINO	No	No	TUMOR FREE	Alive	268	[Not Applicable]	YES	YES	[Not Applicable]	2012	46	Core needle biopsy	[Not Applicable]	Modified Radical Mastectomy	[Not Available]	Negative	[Not Available]	[Not Applicable]	[Not Available]	Axillary lymph node dissection alone	[Not Available]	NO	YES	30	18	0	7th
TCGA-AO-A0JF	BRCA-A0JF-01A	validation	v2.1	Alive	650	Positive	Positive	Negative	Negative	Negative	Negative	LumA	NA	f357fe19-5359-4662-8ce9-aa996132283b	2010-09-20	NO	YES	-24923	FEMALE	Post (prior bilateral ovariectomy OR >12 mo since LMP with no prior hysterectomy)	WHITE	NOT HISPANIC OR LATINO	No	No	TUMOR FREE	Alive	354	[Not Applicable]	[Not Available]	[Not Available]	[Not Applicable]	2009	68	Core needle biopsy	[Not Applicable]	Lumpectomy	[Not Available]	Negative	[Not Available]	[Not Applicable]	[Not Available]	Sentinel lymph node biopsy plus axillary dissection	[Not Available]	NO	[Not Available]	14	2	0	[Not Available]
TCGA-AO-A0JA	BRCA-A0JA-01A	validation	v2.1	Alive	655	Positive	Positive	Negative	Negative	Negative	Negative	LumA	NA	86b7b206-8e69-432d-acc9-bccce710955e	2010-09-19	NO	YES	-13307	FEMALE	Pre (<6 months since LMP AND no prior bilateral ovariectomy AND not on estrogen replacement)	BLACK OR AFRICAN AMERICAN	NOT HISPANIC OR LATINO	No	No	WITH TUMOR	Alive	346	[Not Applicable]	[Not Available]	[Not Available]	[Not Applicable]	2009	36	Core needle biopsy	[Not Applicable]	Modified Radical Mastectomy	[Not Available]	Negative	[Not Available]	[Not Applicable]	[Not Available]	Sentinel lymph node biopsy plus axillary dissection	[Not Available]	NO	[Not Available]	11	11	[Not Available]	[Not Available]
TCGA-E2-A15F	BRCA-A15F-01A	training	v2.1	Alive	658	Positive	Positive	Negative	Negative	Negative	Negative	LumA	IDC	ec77a23d-84f5-47e4-bf2a-fa1c03baf3db	2011-04-13	NO	YES	-23660	FEMALE	Post (prior bilateral ovariectomy OR >12 mo since LMP with no prior hysterectomy)	WHITE	NOT HISPANIC OR LATINO	No	No	TUMOR FREE	Alive	469	[Not Applicable]	[Not Available]	[Not Available]	[Not Applicable]	2009	64	Tumor resection	[Not Applicable]	Lumpectomy	[Not Available]	Negative	[Not Available]	[Not Applicable]	[Not Available]	Sentinel node biopsy alone	[Not Available]	NO	YES	3	0	[Not Available]	6th
TCGA-D8-A4Z1	BRCA-A4Z1-01A	validation	v4.0	Alive	659	Positive	Positive	Negative	Negative	Negative	Negative	LumA	ILC	80419545-4E5D-4BAF-8948-F84589B5EF3E	2013-02-01	YES	NO	-25097	FEMALE	Post (prior bilateral ovariectomy OR >12 mo since LMP with no prior hysterectomy)	WHITE	NOT HISPANIC OR LATINO	No	No	TUMOR FREE	Alive	223	[Not Applicable]	NO	YES	[Not Applicable]	2012	68	Core needle biopsy	[Not Applicable]	Simple Mastectomy	[Not Available]	Negative	[Not Available]	[Not Applicable]	[Not Available]	No axillary staging	[Not Available]	NO	YES	1	0	[Not Available]	7th
TCGA-E2-A1IP	BRCA-A1IP-01A	training	v2.1	Alive	659	Positive	Negative	Negative	Negative	Negative	Negative	Basal	IDC	826d8224-55fe-48c7-a5fe-ad81ac1ebba3	2011-04-29	NO	YES	-15400	FEMALE	Pre (<6 months since LMP AND no prior bilateral ovariectomy AND not on estrogen replacement)	[Not Available]	[Not Available]	No	No	TUMOR FREE	Alive	428	[Not Available]	[Not Available]	[Not Available]	[Not Applicable]	2010	42	Tumor resection	[Not Applicable]	Lumpectomy	[Not Available]	Negative	[Not Available]	[Not Applicable]	[Not Available]	Sentinel node biopsy alone	[Not Available]	NO	YES	3	1	[Not Available]	7th
TCGA-BH-A0BJ	BRCA-A0BJ-01A	training	v1.5	Alive	660	Positive	Positive	Negative	Negative	Negative	Negative	LumA	IDC	d6f911b5-e895-43f8-8f86-0ac2f1bc6fae	2010-11-08	NO	YES	-15027	FEMALE	Pre (<6 months since LMP AND no prior bilateral ovariectomy AND not on estrogen replacement)	WHITE	[Not Available]	No	No	TUMOR FREE	Alive	660	[Not Applicable]	[Not Available]	[Not Available]	[Not Applicable]	2008	41	Core needle biopsy	[Not Applicable]	Lumpectomy	[Not Available]	Negative	[Not Available]	[Not Applicable]	[Not Available]	Sentinel lymph node biopsy plus axillary dissection	[Not Available]	NO	[Not Available]	18	2	[Not Available]	[Not Available]
TCGA-EW-A2FW	BRCA-A2FW-01A	validation	v4.0	Alive	672	Positive	Positive	Negative	Negative	Negative	Negative	LumB	Other	E6F527A2-38EB-457E-BB39-3C5B9C0BCBEC	2011-10-05	NO	YES	-19085	FEMALE	Post (prior bilateral ovariectomy OR >12 mo since LMP with no prior hysterectomy)	WHITE	HISPANIC OR LATINO	No	No	TUMOR FREE	Alive	191	[Not Applicable]	[Not Available]	[Not Available]	invasive papillary carcinoma	2011	52	Core needle biopsy	[Not Applicable]	Lumpectomy	[Not Available]	Negative	[Not Available]	[Not Applicable]	[Not Available]	Sentinel node biopsy alone	[Not Available]	YES	YES	6	0	0	7th
TCGA-E2-A1IN	BRCA-A1IN-01A	training	v2.1	Alive	675	Positive	Positive	Negative	Negative	Negative	Negative	LumA	IDC	f43d622f-eed5-4933-adc6-ae9ad1e33028	2011-04-29	NO	YES	-22199	FEMALE	Post (prior bilateral ovariectomy OR >12 mo since LMP with no prior hysterectomy)	WHITE	NOT HISPANIC OR LATINO	No	No	TUMOR FREE	Alive	392	[Not Applicable]	[Not Available]	[Not Available]	[Not Applicable]	2010	60	Tumor resection	[Not Applicable]	Lumpectomy	[Not Available]	Negative	[Not Available]	[Not Applicable]	[Not Available]	Sentinel node biopsy alone	[Not Available]	NO	YES	2	0	[Not Available]	7th
TCGA-AO-A0J8	BRCA-A0J8-01A	validation	v2.1	Alive	680	Positive	Positive	Negative	Negative	Negative	Negative	LumA	NA	02bf5203-f9cd-4c5a-97b4-e5584dc22325	2010-09-19	NO	YES	-22284	FEMALE	Post (prior bilateral ovariectomy OR >12 mo since LMP with no prior hysterectomy)	WHITE	NOT HISPANIC OR LATINO	No	No	TUMOR FREE	Alive	277	[Not Applicable]	[Not Available]	[Not Available]	[Not Applicable]	2009	61	Core needle biopsy	[Not Applicable]	Lumpectomy	[Not Available]	Negative	[Not Available]	[Not Applicable]	[Not Available]	Sentinel node biopsy alone	[Not Available]	YES	[Not Available]	2	0	1	[Not Available]
TCGA-EW-A1OW	BRCA-A1OW-01A	training	v2.1	Alive	694	Negative	Negative	Negative	Negative	Negative	Negative	Basal	IDC	f55dd73d-8c36-440b-84e5-9aae53107775	2011-05-18	NO	YES	-21465	FEMALE	Post (prior bilateral ovariectomy OR >12 mo since LMP with no prior hysterectomy)	BLACK OR AFRICAN AMERICAN	NOT HISPANIC OR LATINO	No	No	TUMOR FREE	Alive	464	[Not Applicable]	[Not Available]	[Not Available]	[Not Applicable]	2009	58	Core needle biopsy	[Not Applicable]	Lumpectomy	[Not Available]	Negative	[Not Available]	[Not Applicable]	[Not Available]	Sentinel node biopsy alone	[Not Available]	YES	YES	3	0	0	6th
TCGA-BH-A0H7	BRCA-A0H7-01A	training	v1.5	Alive	702	Positive	Positive	Negative	Negative	Negative	Negative	LumA	IDC	2021ed1f-dc75-4701-b8b8-1386466e4802	2010-11-10	NO	YES	-23972	FEMALE	Post (prior bilateral ovariectomy OR >12 mo since LMP with no prior hysterectomy)	WHITE	[Not Available]	No	No	TUMOR FREE	Alive	702	[Not Applicable]	[Not Available]	[Not Available]	[Not Applicable]	2008	65	Core needle biopsy	[Not Applicable]	Modified Radical Mastectomy	[Not Available]	Negative	[Not Evaluated]	[Not Applicable]	[Not Available]	Axillary lymph node dissection alone	[Not Available]	NO	[Not Available]	16	6	[Not Available]	[Not Available]
TCGA-A2-A4S0	BRCA-A4S0-01A	validation	v4.0	Alive	706	Positive	Positive	Negative	Negative	Negative	Negative	LumA	Other	A53DD490-E0BA-419A-90C6-B905E241A8E5	2013-02-26	YES	NO	-28416	FEMALE	Post (prior bilateral ovariectomy OR >12 mo since LMP with no prior hysterectomy)	WHITE	NOT HISPANIC OR LATINO	No	No	[Unknown]	Alive	271	[Not Applicable]	NO	NO	[Not Applicable]	2012	77	Core needle biopsy	[Not Applicable]	Simple Mastectomy	[Not Available]	Negative	[Not Available]	[Not Applicable]	[Not Available]	Sentinel node biopsy alone	[Not Available]	YES	YES	1	0	0	7th
TCGA-AC-A3YI	BRCA-A3YI-01A	validation	v4.0	Alive	707	Positive	Positive	Negative	Negative	Negative	Negative	Normal	ILC	A45D296E-EFC0-479E-B2F6-BAD834668CDF	2012-10-08	YES	NO	-27143	FEMALE	Post (prior bilateral ovariectomy OR >12 mo since LMP with no prior hysterectomy)	WHITE	NOT HISPANIC OR LATINO	No	No	[Unknown]	Alive	47	[Not Applicable]	[Unknown]	[Unknown]	[Not Applicable]	2012	74	Core needle biopsy	[Not Applicable]	Lumpectomy	[Not Available]	Negative	[Not Available]	[Not Applicable]	[Not Available]	Sentinel lymph node biopsy plus axillary dissection	[Not Available]	NO	YES	13	12	[Not Available]	7th
TCGA-E2-A153	BRCA-A153-01A	validation	v2.1	Alive	707	Positive	Positive	Negative	Negative	Negative	Negative	LumA	Other	be9bf36a-12e1-4386-addf-1686dc8b49de	2011-04-07	NO	YES	-18875	FEMALE	Pre (<6 months since LMP AND no prior bilateral ovariectomy AND not on estrogen replacement)	WHITE	NOT HISPANIC OR LATINO	No	No	TUMOR FREE	Alive	586	[Not Applicable]	[Not Available]	[Not Available]	[Not Applicable]	2009	51	Tumor resection	[Not Applicable]	Modified Radical Mastectomy	[Not Available]	Negative	[Not Available]	[Not Applicable]	[Not Available]	Sentinel lymph node biopsy plus axillary dissection	[Not Available]	NO	YES	15	3	[Not Available]	6th
TCGA-E2-A15A	BRCA-A15A-01A	validation	v2.1	Alive	710	Positive	Positive	Negative	Negative	Negative	Negative	LumB	Other	73ccc949-01b7-48d3-a7c4-c4bcd261672a	2011-04-07	NO	YES	-16750	FEMALE	Pre (<6 months since LMP AND no prior bilateral ovariectomy AND not on estrogen replacement)	WHITE	NOT HISPANIC OR LATINO	No	No	TUMOR FREE	Alive	502	[Not Applicable]	[Not Available]	[Not Available]	[Not Applicable]	2009	45	Tumor resection	[Not Applicable]	Simple Mastectomy	[Not Available]	Negative	[Not Available]	[Not Applicable]	[Not Available]	Sentinel lymph node biopsy plus axillary dissection	[Not Available]	NO	YES	19	13	[Not Available]	6th
TCGA-A7-A13G	BRCA-A13G-01A	training	v4.0	Alive	718	Positive	Positive	Negative	Negative	Negative	Negative	LumA	IDC	6cd9baf5-bbe0-4c1e-a87f-c53b3af22890	2011-05-16	YES	NO	-28969	FEMALE	Post (prior bilateral ovariectomy OR >12 mo since LMP with no prior hysterectomy)	WHITE	NOT HISPANIC OR LATINO	Yes	No	TUMOR FREE	Alive	208	[Not Applicable]	[Not Available]	[Not Available]	[Not Applicable]	2010	79	Core needle biopsy	[Not Applicable]	Simple Mastectomy	[Not Available]	Negative	[Not Available]	[Not Applicable]	[Not Available]	Sentinel node biopsy alone	[Not Available]	NO	YES	1	0	[Not Available]	7th
TCGA-E9-A54Y	NA	NA	v4.0	Alive	725	Positive	Positive	Negative	Negative	Negative	Negative	LumB	NA	182C4BDF-2C58-4303-B034-459DA86B9D90	2013-06-21	YES	NO	-23057	FEMALE	Post (prior bilateral ovariectomy OR >12 mo since LMP with no prior hysterectomy)	WHITE	NOT HISPANIC OR LATINO	No	No	TUMOR FREE	Alive	7	[Not Applicable]	[Unknown]	[Unknown]	[Not Applicable]	2012	63	Fine needle aspiration biopsy	[Not Applicable]	Modified Radical Mastectomy	[Not Available]	Negative	[Not Available]	[Not Applicable]	[Not Available]	Axillary lymph node dissection alone	[Not Available]	NO	YES	10	8	[Not Available]	7th
TCGA-A2-A4RX	BRCA-A4RX-01A	validation	v4.0	Alive	742	Positive	Positive	Negative	Negative	Negative	Negative	Basal	Other	D111C4AB-B39A-4A7C-8D8E-CB342BC10627	2013-02-28	YES	NO	-24779	FEMALE	Post (prior bilateral ovariectomy OR >12 mo since LMP with no prior hysterectomy)	BLACK OR AFRICAN AMERICAN	NOT HISPANIC OR LATINO	No	No	[Unknown]	Alive	274	[Not Applicable]	[Unknown]	[Unknown]	Metaplastic	2012	67	Core needle biopsy	[Not Applicable]	Simple Mastectomy	[Not Available]	Negative	[Not Available]	[Not Applicable]	[Not Available]	Sentinel node biopsy alone	[Not Available]	YES	YES	3	0	0	7th
TCGA-BH-A0H6	BRCA-A0H6-01A	validation	v1.5	Alive	747	Positive	Positive	Negative	Negative	Negative	Negative	LumA	Other	aeb6a3a6-b57a-4c53-90e6-e833777dd2a1	2010-11-10	NO	YES	-30125	FEMALE	Post (prior bilateral ovariectomy OR >12 mo since LMP with no prior hysterectomy)	WHITE	[Not Available]	No	No	TUMOR FREE	Alive	747	[Not Applicable]	[Not Available]	[Not Available]	[Not Applicable]	2008	82	Core needle biopsy	[Not Applicable]	Lumpectomy	[Not Available]	Negative	[Not Evaluated]	[Not Applicable]	[Not Available]	No axillary staging	[Not Available]	NO	[Not Available]	0	0	0	[Not Available]
TCGA-EW-A2FV	BRCA-A2FV-01A	validation	v4.0	Alive	788	Positive	Positive	Negative	Negative	Negative	Negative	LumA	Other	F45AA0B2-F3DE-4DB5-9730-E5C6C4E2ED3A	2011-10-05	NO	YES	-14316	FEMALE	Pre (<6 months since LMP AND no prior bilateral ovariectomy AND not on estrogen replacement)	WHITE	HISPANIC OR LATINO	No	No	TUMOR FREE	Alive	239	[Not Applicable]	[Not Available]	[Not Available]	invasive micropapillary ductal carcinoma	2011	39	Excisional Biopsy	[Not Applicable]	Modified Radical Mastectomy	[Not Available]	Negative	[Not Available]	[Not Applicable]	Negative	Axillary lymph node dissection alone	[Not Available]	NO	NO	32	29	[Not Available]	7th
TCGA-A8-A06Y	BRCA-A06Y-01A	training	v4.0	Alive	791	Positive	Positive	Negative	Negative	Negative	Negative	LumA	IDC	515b1400-e896-4f2a-81bd-70895441a0bd	2011-05-27	NO	YES	-24442	FEMALE	Post (prior bilateral ovariectomy OR >12 mo since LMP with no prior hysterectomy)	[Not Available]	[Not Available]	No	No	TUMOR FREE	Alive	791	[Not Applicable]	[Not Available]	[Not Available]	[Not Applicable]	2008	66	[Not Available]	[Not Applicable]	Other	Surgical Resection	Negative	[Not Available]	[Not Applicable]	[Not Available]	[Not Available]	[Not Available]	[Not Available]	[Not Available]	[Not Available]	[Not Available]	[Not Available]	6th
TCGA-AO-A0JG	BRCA-A0JG-01A	validation	v2.1	Alive	798	Positive	Positive	Negative	Negative	Negative	Negative	LumA	NA	58959e88-54e2-4558-9664-2effda7403dc	2010-09-20	NO	YES	-18021	FEMALE	Post (prior bilateral ovariectomy OR >12 mo since LMP with no prior hysterectomy)	WHITE	NOT HISPANIC OR LATINO	No	No	TUMOR FREE	Alive	449	[Not Applicable]	[Not Available]	[Not Available]	Ductal & Mucinous	2009	49	Core needle biopsy	[Not Applicable]	Modified Radical Mastectomy	[Not Available]	Close	[Not Available]	[Not Applicable]	[Not Available]	Axillary lymph node dissection alone	[Not Available]	NO	[Not Available]	19	4	0	[Not Available]
TCGA-E2-A108	BRCA-A108-01A	validation	v2.1	Alive	837	Positive	Positive	Negative	Negative	Negative	Negative	Normal	Other	4f04bd10-9902-4a23-b15d-4f4409d79499	2011-02-11	NO	YES	-23530	FEMALE	Post (prior bilateral ovariectomy OR >12 mo since LMP with no prior hysterectomy)	WHITE	NOT HISPANIC OR LATINO	No	No	[Not Available]	Alive	124	[Not Applicable]	[Not Available]	[Not Available]	[Not Applicable]	2009	64	Core needle biopsy	[Not Applicable]	Lumpectomy	[Not Available]	Negative	[Not Available]	[Not Applicable]	[Not Available]	[Not Available]	[Not Available]	[Not Available]	[Not Available]	27	4	[Not Available]	[Not Available]
TCGA-WT-AB44	NA	NA	v4.0	Alive	883	Positive	Positive	Negative	Negative	Negative	Negative	LumA	NA	5CD79093-1571-4F71-8136-0D84CCABDCAC	2014-07-16	NO	YES	[Not Available]	FEMALE	Post (prior bilateral ovariectomy OR >12 mo since LMP with no prior hysterectomy)	WHITE	NOT HISPANIC OR LATINO	No	No	TUMOR FREE	Alive	791	[Not Applicable]	YES	YES	[Not Applicable]	2012	77	Core needle biopsy	[Not Applicable]	Lumpectomy	[Not Available]	Negative	[Not Available]	[Not Applicable]	[Not Available]	No axillary staging	[Not Available]	[Not Available]	YES	4	0	[Not Available]	7th
TCGA-A7-A0DC	BRCA-A0DC-01A	validation	v4.0	Alive	906	Positive	Negative	Negative	Negative	Negative	Negative	LumA	Other	cb9f5e50-f49d-4899-8895-9367afcc1015	2010-10-04	YES	NO	-23294	FEMALE	Post (prior bilateral ovariectomy OR >12 mo since LMP with no prior hysterectomy)	WHITE	NOT HISPANIC OR LATINO	No	No	TUMOR FREE	Alive	273	[Not Applicable]	[Not Available]	[Not Available]	[Not Applicable]	2009	63	Tumor resection	[Not Applicable]	Simple Mastectomy	[Not Available]	Negative	[Not Available]	[Not Applicable]	[Not Available]	Sentinel lymph node biopsy plus axillary dissection	[Not Available]	YES	[Not Available]	3	0	0	[Not Available]
TCGA-BH-A0GY	BRCA-A0GY-01A	training	v1.5	Alive	923	Positive	Positive	Negative	Negative	Negative	Negative	LumA	IDC	7d9d3522-ec3b-4efe-8c8e-c0e675276ef5	2010-11-10	NO	YES	-24493	FEMALE	Post (prior bilateral ovariectomy OR >12 mo since LMP with no prior hysterectomy)	WHITE	[Not Available]	No	No	TUMOR FREE	Alive	917	[Not Applicable]	[Not Available]	[Not Available]	[Not Applicable]	2008	67	Core needle biopsy	[Not Applicable]	Lumpectomy	[Not Available]	Negative	[Not Evaluated]	[Not Applicable]	[Not Available]	Sentinel lymph node biopsy plus axillary dissection	[Not Available]	NO	[Not Available]	26	3	[Not Available]	[Not Available]
TCGA-A7-A0CJ	BRCA-A0CJ-01A	training	v4.0	Alive	931	Positive	Positive	Negative	Negative	Negative	Negative	LumB	IDC	d69e59a8-b10b-46f5-b859-b6c178d90506	2010-10-07	YES	NO	-21014	FEMALE	Post (prior bilateral ovariectomy OR >12 mo since LMP with no prior hysterectomy)	WHITE	NOT HISPANIC OR LATINO	No	No	TUMOR FREE	Alive	189	[Not Applicable]	[Not Available]	[Not Available]	[Not Applicable]	2010	57	Core needle biopsy	[Not Applicable]	Lumpectomy	[Not Available]	Positive	Other	Re-excision of the inferior margin	[Not Available]	Sentinel lymph node biopsy plus axillary dissection	[Not Available]	YES	[Not Available]	1	0	0	[Not Available]
TCGA-A8-A092	BRCA-A092-01A	training	v4.0	Alive	942	Positive	Positive	Negative	Negative	Negative	Negative	LumB	IDC	38a8b734-9acc-42f9-b5b7-e51b0dfc6504	2011-05-27	NO	YES	-17807	FEMALE	Pre (<6 months since LMP AND no prior bilateral ovariectomy AND not on estrogen replacement)	[Not Available]	[Not Available]	No	No	TUMOR FREE	Alive	487	[Not Applicable]	[Not Available]	[Not Available]	[Not Applicable]	2008	48	[Not Available]	[Not Applicable]	Other	Surgical Resection	Negative	[Not Available]	[Not Applicable]	[Not Available]	[Not Available]	[Not Available]	[Not Available]	[Not Available]	[Not Available]	[Not Available]	[Not Available]	6th
TCGA-A8-A08O	BRCA-A08O-01A	training	v4.0	Alive	943	Positive	Positive	Negative	Negative	Negative	Negative	LumA	IDC	5f5964a8-8e07-4620-98f0-93d162dbc31e	2011-05-27	NO	YES	-16681	FEMALE	Pre (<6 months since LMP AND no prior bilateral ovariectomy AND not on estrogen replacement)	[Not Available]	[Not Available]	No	No	WITH TUMOR	Alive	943	[Not Applicable]	[Not Available]	[Not Available]	[Not Applicable]	2008	45	[Not Available]	[Not Applicable]	Other	Surgical Resection	Positive	[Not Available]	[Not Applicable]	[Not Available]	[Not Available]	[Not Available]	[Not Available]	[Not Available]	[Not Available]	[Not Available]	[Not Available]	6th
TCGA-A7-A26E	BRCA-A26E-01A	validation	v4.0	Alive	954	Positive	Positive	Negative	Negative	Negative	Negative	LumA	ILC	011b9b2d-ebe5-42bf-9662-d922faccc7a1	2011-07-28	YES	NO	-26274	FEMALE	Post (prior bilateral ovariectomy OR >12 mo since LMP with no prior hysterectomy)	WHITE	NOT HISPANIC OR LATINO	Yes	No	TUMOR FREE	Alive	421	[Not Applicable]	[Not Available]	[Not Available]	[Not Applicable]	2010	71	Core needle biopsy	[Not Applicable]	Simple Mastectomy	[Not Available]	Negative	[Not Available]	[Not Applicable]	[Not Available]	Sentinel lymph node biopsy plus axillary dissection	[Not Available]	NO	YES	16	0	[Not Available]	7th
TCGA-E2-A14X	BRCA-A14X-01A	training	v2.1	Alive	972	Negative	Negative	Negative	Negative	Negative	Negative	Basal	IDC	60df7543-6da5-4c75-943b-5800c1e08234	2011-04-06	NO	YES	-20105	FEMALE	Post (prior bilateral ovariectomy OR >12 mo since LMP with no prior hysterectomy)	BLACK OR AFRICAN AMERICAN	NOT HISPANIC OR LATINO	No	No	TUMOR FREE	Alive	692	[Not Applicable]	[Not Available]	[Not Available]	[Not Applicable]	2009	55	Tumor resection	[Not Applicable]	Lumpectomy	[Not Available]	Negative	[Not Available]	[Not Applicable]	[Not Available]	Sentinel lymph node biopsy plus axillary dissection	[Not Available]	NO	YES	21	5	[Not Available]	6th
TCGA-AQ-A1H3	BRCA-A1H3-01A	training	v4.0	Alive	989	Positive	Positive	Negative	Negative	Negative	Negative	LumA	IDC	82ec33dd-e783-4c74-9a87-797a699e11df	2011-04-20	YES	NO	-18177	FEMALE	Pre (<6 months since LMP AND no prior bilateral ovariectomy AND not on estrogen replacement)	WHITE	NOT HISPANIC OR LATINO	No	No	TUMOR FREE	Alive	162	[Not Applicable]	[Not Available]	[Not Available]	[Not Applicable]	2010	49	Core needle biopsy	[Not Applicable]	Modified Radical Mastectomy	[Not Available]	Negative	[Not Available]	[Not Applicable]	[Not Available]	Sentinel lymph node biopsy plus axillary dissection	[Not Available]	NO	YES	23	14	[Not Available]	7th
TCGA-AQ-A54O	BRCA-A54O-01A	training	v4.0	Alive	1001	Positive	Positive	Negative	Negative	Negative	Negative	LumB	IDC	35CA5E2A-861A-4DD2-A4CE-D294CF080DA3	2013-02-26	YES	NO	-18694	MALE	[Not Available]	BLACK OR AFRICAN AMERICAN	NOT HISPANIC OR LATINO	Yes	No	TUMOR FREE	Alive	665	[Not Applicable]	NO	YES	[Not Applicable]	2011	51	Fine needle aspiration biopsy	[Not Applicable]	Simple Mastectomy	[Not Available]	Negative	[Not Available]	[Not Applicable]	[Not Available]	Sentinel lymph node biopsy plus axillary dissection	[Not Available]	YES	YES	14	0	0	7th
TCGA-A8-A08F	BRCA-A08F-01A	training	v4.0	Alive	1004	Positive	Positive	Negative	Negative	Negative	Negative	LumB	IDC	0a017f15-1c6b-45e7-8d55-e0a71df1b2e8	2011-05-27	NO	YES	-21641	FEMALE	Post (prior bilateral ovariectomy OR >12 mo since LMP with no prior hysterectomy)	[Not Available]	[Not Available]	Yes	Yes	TUMOR FREE	Alive	549	[Not Applicable]	[Not Available]	[Not Available]	[Not Applicable]	2008	59	[Not Available]	[Not Applicable]	Other	Surgical Resection	Negative	[Not Available]	[Not Applicable]	[Not Available]	[Not Available]	[Not Available]	[Not Available]	[Not Available]	[Not Available]	[Not Available]	[Not Available]	6th
TCGA-A8-A091	BRCA-A091-01A	training	v4.0	Alive	1004	Positive	Negative	Negative	Negative	Negative	Negative	LumA	IDC	f39edd06-1016-4e8e-a42e-12f7e699ddc5	2011-05-27	NO	YES	-22554	FEMALE	Post (prior bilateral ovariectomy OR >12 mo since LMP with no prior hysterectomy)	[Not Available]	[Not Available]	Yes	No	TUMOR FREE	Alive	580	[Not Applicable]	[Not Available]	[Not Available]	[Not Applicable]	2008	61	[Not Available]	[Not Applicable]	Other	Surgical Resection	Negative	[Not Available]	[Not Applicable]	[Not Available]	[Not Available]	[Not Available]	[Not Available]	[Not Available]	[Not Available]	[Not Available]	[Not Available]	6th
TCGA-E2-A1B4	BRCA-A1B4-01A	training	v2.1	Dead	1004	Positive	Positive	Negative	Negative	Negative	Negative	LumA	IDC	dbb2da92-99dd-400c-bc05-e87d7273656c	2011-04-25	NO	YES	-27241	FEMALE	Post (prior bilateral ovariectomy OR >12 mo since LMP with no prior hysterectomy)	WHITE	NOT HISPANIC OR LATINO	No	No	TUMOR FREE	Alive	911	[Not Applicable]	[Not Available]	[Not Available]	[Not Applicable]	2008	74	Tumor resection	[Not Applicable]	Lumpectomy	[Not Available]	Negative	[Not Available]	[Not Applicable]	[Not Available]	Sentinel node biopsy alone	[Not Available]	NO	YES	4	3	[Not Available]	6th
TCGA-A8-A09M	BRCA-A09M-01A	validation	v4.0	Alive	1006	Positive	Positive	Negative	Negative	Negative	Negative	LumB	Mixed	626b4ff0-2188-4a14-aac8-6703c624917f	2011-05-27	NO	YES	-27455	FEMALE	Post (prior bilateral ovariectomy OR >12 mo since LMP with no prior hysterectomy)	[Not Available]	[Not Available]	No	No	TUMOR FREE	Alive	457	[Not Applicable]	[Not Available]	[Not Available]	[Not Applicable]	2009	75	[Not Available]	[Not Applicable]	Other	Surgical Resection	Negative	[Not Available]	[Not Applicable]	[Not Available]	[Not Available]	[Not Available]	[Not Available]	[Not Available]	[Not Available]	[Not Available]	[Not Available]	6th
TCGA-A7-A0DB	BRCA-A0DB-01A	training	v4.0	Alive	1007	Positive	Positive	Negative	Negative	Negative	Negative	LumA	IDC	f130f376-5801-40f9-975d-a7e2f7b5670d	2010-10-04	YES	NO	-20570	FEMALE	Post (prior bilateral ovariectomy OR >12 mo since LMP with no prior hysterectomy)	WHITE	NOT HISPANIC OR LATINO	No	No	TUMOR FREE	Alive	141	[Not Applicable]	[Not Available]	[Not Available]	[Not Applicable]	2009	56	Core needle biopsy	[Not Applicable]	Simple Mastectomy	[Not Available]	Close	[Not Available]	[Not Applicable]	[Not Available]	Sentinel lymph node biopsy plus axillary dissection	[Not Available]	YES	[Not Available]	4	0	0	[Not Available]
TCGA-E2-A1II	BRCA-A1II-01A	training	v2.1	Alive	1025	Negative	Positive	Negative	Negative	Negative	Negative	Basal	IDC	0fe1419e-a005-407c-8ae7-15c4c1579539	2011-04-28	NO	YES	-18788	FEMALE	Post (prior bilateral ovariectomy OR >12 mo since LMP with no prior hysterectomy)	WHITE	NOT HISPANIC OR LATINO	No	No	TUMOR FREE	Alive	850	[Not Applicable]	[Not Available]	[Not Available]	[Not Applicable]	2008	51	Tumor resection	[Not Applicable]	Lumpectomy	[Not Available]	Negative	[Not Available]	[Not Applicable]	[Not Available]	Sentinel node biopsy alone	[Not Available]	NO	YES	5	0	[Not Available]	6th
TCGA-A8-A07C	BRCA-A07C-01A	training	v4.0	Alive	1034	Negative	Negative	Negative	Negative	Negative	Negative	Basal	IDC	b6633c36-7ce4-4b69-9bf6-30b64d46c66f	2011-05-27	NO	YES	-20820	FEMALE	Post (prior bilateral ovariectomy OR >12 mo since LMP with no prior hysterectomy)	[Not Available]	[Not Available]	No	No	TUMOR FREE	Alive	580	[Not Applicable]	[Not Available]	[Not Available]	[Not Applicable]	2008	57	[Not Available]	[Not Applicable]	Other	Surgical Resection	Negative	[Not Available]	[Not Applicable]	[Not Available]	[Not Available]	[Not Available]	[Not Available]	[Not Available]	[Not Available]	[Not Available]	[Not Available]	6th
TCGA-A7-A0CG	BRCA-A0CG-01A	validation	v4.0	Alive	1043	Positive	Negative	Negative	Negative	Negative	Negative	LumA	ILC	67eef990-5ff4-45d1-843d-d22d7848f130	2010-10-07	YES	NO	-28596	FEMALE	Post (prior bilateral ovariectomy OR >12 mo since LMP with no prior hysterectomy)	WHITE	NOT HISPANIC OR LATINO	No	No	TUMOR FREE	Alive	167	[Not Applicable]	[Not Available]	[Not Available]	Mixed infiltrating lobular and grade 1 ductal carcinoma	2010	78	Core needle biopsy	[Not Applicable]	Lumpectomy	[Not Available]	Close	[Not Available]	[Not Applicable]	[Not Available]	Sentinel lymph node biopsy plus axillary dissection	[Not Available]	YES	[Not Available]	5	0	0	[Not Available]
TCGA-A7-A0DA	BRCA-A0DA-01A	training	v4.0	Alive	1085	Negative	Negative	Negative	Negative	Negative	Negative	Basal	IDC	3afa1e93-1df8-4e4c-aaa4-557463f4bb77	2011-01-10	YES	NO	-22708	FEMALE	Post (prior bilateral ovariectomy OR >12 mo since LMP with no prior hysterectomy)	WHITE	NOT HISPANIC OR LATINO	No	No	TUMOR FREE	Alive	373	[Not Applicable]	[Not Available]	[Not Available]	[Not Applicable]	2009	62	Core needle biopsy	[Not Applicable]	Lumpectomy	[Not Available]	Negative	[Not Available]	[Not Applicable]	[Not Available]	Sentinel lymph node biopsy plus axillary dissection	[Not Available]	[Not Available]	[Not Available]	1	0	[Not Available]	[Not Available]
TCGA-BH-A0HQ	BRCA-A0HQ-01A	training	v1.5	Alive	1121	Positive	Positive	Negative	Negative	Negative	Negative	LumA	IDC	f31c21b6-0f7f-435b-9e24-97c909755c36	2010-11-11	NO	YES	-20719	FEMALE	Post (prior bilateral ovariectomy OR >12 mo since LMP with no prior hysterectomy)	WHITE	[Not Available]	No	No	TUMOR FREE	Alive	1121	[Not Applicable]	[Not Available]	[Not Available]	[Not Applicable]	2007	56	Core needle biopsy	[Not Applicable]	Lumpectomy	[Not Available]	Negative	[Not Evaluated]	[Not Applicable]	[Not Available]	Sentinel node biopsy alone	[Not Available]	YES	[Not Available]	4	0	[Not Available]	[Not Available]
TCGA-A8-A085	BRCA-A085-01A	validation	v4.0	Alive	1124	Positive	Positive	Negative	Negative	Negative	Negative	LumB	Mixed	3c08aabd-d5b5-4bbe-857c-38a7527b2163	2011-05-27	NO	YES	-16377	MALE	[Not Available]	[Not Available]	[Not Available]	No	No	TUMOR FREE	Alive	1124	[Not Applicable]	[Not Available]	[Not Available]	[Not Applicable]	2008	44	[Not Available]	[Not Applicable]	Other	Surgical Resection	Negative	[Not Available]	[Not Applicable]	[Not Available]	[Not Available]	[Not Available]	[Not Available]	[Not Available]	[Not Available]	[Not Available]	[Not Available]	6th
TCGA-A8-A08J	BRCA-A08J-01A	training	v4.0	Dead	1127	Positive	Negative	Negative	Negative	Negative	Negative	Her2E	IDC	68177e92-4784-45d9-af14-4ce0c00eae74	2011-05-27	NO	YES	-19266	FEMALE	Post (prior bilateral ovariectomy OR >12 mo since LMP with no prior hysterectomy)	[Not Available]	[Not Available]	No	No	WITH TUMOR	Dead	[Not Available]	1127	[Not Available]	[Not Available]	[Not Applicable]	2005	52	[Not Available]	[Not Applicable]	Other	Surgical Resection	Positive	[Not Available]	[Not Applicable]	[Not Available]	[Not Available]	[Not Available]	[Not Available]	[Not Available]	[Not Available]	[Not Available]	[Not Available]	6th
TCGA-BH-A0BA	BRCA-A0BA-01A	validation	v2.1	Alive	1132	Positive	Positive	Negative	Negative	Negative	Negative	LumA	ILC	49dc3e68-6206-4f16-969f-a758cc7be8ed	2010-11-04	NO	YES	-18839	FEMALE	Pre (<6 months since LMP AND no prior bilateral ovariectomy AND not on estrogen replacement)	WHITE	[Not Available]	No	No	TUMOR FREE	Alive	1132	[Not Applicable]	[Not Available]	[Not Available]	Infiltrating ductal & lobular	2006	51	Core needle biopsy	[Not Applicable]	Modified Radical Mastectomy	[Not Available]	Negative	[Not Available]	[Not Applicable]	[Not Available]	Sentinel lymph node biopsy plus axillary dissection	[Not Available]	NO	[Not Available]	27	27	[Not Available]	[Not Available]
TCGA-E2-A1IF	BRCA-A1IF-01A	training	v2.1	Alive	1138	Positive	Positive	Negative	Negative	Negative	Negative	LumA	IDC	718db047-9f32-48c4-98c9-515218441bca	2011-04-28	NO	YES	-27341	FEMALE	Post (prior bilateral ovariectomy OR >12 mo since LMP with no prior hysterectomy)	WHITE	NOT HISPANIC OR LATINO	No	No	TUMOR FREE	Alive	956	[Not Applicable]	[Not Available]	[Not Available]	[Not Applicable]	2008	74	Tumor resection	[Not Applicable]	Lumpectomy	[Not Available]	Negative	[Not Available]	[Not Applicable]	[Not Available]	Sentinel node biopsy alone	[Not Available]	NO	YES	4	0	[Not Available]	6th
TCGA-A7-A0D9	BRCA-A0D9-01A	training	v4.0	Alive	1139	Positive	Negative	Negative	Negative	Negative	Negative	LumA	IDC	17baef7c-d97d-4b98-ab53-503ef856523d	2010-10-04	YES	NO	-13836	FEMALE	Pre (<6 months since LMP AND no prior bilateral ovariectomy AND not on estrogen replacement)	WHITE	NOT HISPANIC OR LATINO	No	No	TUMOR FREE	Alive	160	[Not Applicable]	[Not Available]	[Not Available]	[Not Applicable]	2009	37	Core needle biopsy	[Not Applicable]	Simple Mastectomy	[Not Available]	Negative	[Not Available]	[Not Applicable]	[Not Available]	Axillary lymph node dissection alone	[Not Available]	YES	[Not Available]	1	0	0	[Not Available]
TCGA-BH-A0B1	BRCA-A0B1-01A	training	v2.1	Alive	1148	Positive	Positive	Negative	Negative	Negative	Negative	LumA	IDC	b4e4fea2-b802-4a86-923e-3fcbd3c708fe	2010-11-03	NO	YES	-24315	FEMALE	Post (prior bilateral ovariectomy OR >12 mo since LMP with no prior hysterectomy)	WHITE	[Not Available]	No	No	TUMOR FREE	Alive	1148	[Not Applicable]	[Not Available]	[Not Available]	[Not Applicable]	2007	66	Core needle biopsy	[Not Applicable]	Modified Radical Mastectomy	[Not Available]	Negative	[Not Available]	[Not Applicable]	[Not Available]	Sentinel lymph node biopsy plus axillary dissection	[Not Available]	NO	[Not Available]	15	1	0	[Not Available]
TCGA-AR-A1AS	BRCA-A1AS-01A	training	v4.0	Alive	1150	Positive	Positive	Negative	Negative	Negative	Negative	LumA	IDC	7d681cc6-689d-41c8-9e84-e13733089ec9	2011-06-14	NO	YES	-20028	FEMALE	Post (prior bilateral ovariectomy OR >12 mo since LMP with no prior hysterectomy)	ASIAN	[Not Available]	No	No	[Not Available]	Alive	1150	[Not Applicable]	[Not Available]	[Not Available]	[Not Applicable]	2007	54	Core needle biopsy	[Not Applicable]	Other	Wide local excision	Negative	[Not Available]	[Not Applicable]	[Not Available]	Axillary lymph node dissection alone	[Not Available]	[Not Available]	YES	17	1	[Not Available]	6th
TCGA-A8-A0AD	BRCA-A0AD-01A	validation	enrollment	Alive	1157	Positive	Positive	Negative	Negative	Negative	Negative	LumA	Other	af5453a9-cf1f-40de-aec4-0e0710908fb7	2011-05-27	NO	YES	-30407	FEMALE	Post (prior bilateral ovariectomy OR >12 mo since LMP with no prior hysterectomy)	[Not Available]	[Not Available]	No	No	TUMOR FREE	Alive	1157	[Not Applicable]	[Not Available]	[Not Available]	lobular/ductal	2007	83	[Not Available]	[Not Applicable]	Other	Surgical Resection	Negative	[Not Available]	[Not Applicable]	[Not Available]	[Not Available]	[Not Available]	[Not Available]	[Not Available]	[Not Available]	[Not Available]	[Not Available]	6th
TCGA-AR-A2LN	BRCA-A2LN-01A	validation	v4.0	Alive	1161	Positive	Positive	Negative	Negative	Negative	Negative	LumA	ILC	A076F135-BE82-40FA-8516-285ED355C965	2012-01-12	NO	YES	-23992	FEMALE	Post (prior bilateral ovariectomy OR >12 mo since LMP with no prior hysterectomy)	WHITE	NOT HISPANIC OR LATINO	No	No	[Not Available]	Alive	520	[Not Applicable]	[Not Available]	[Not Available]	[Not Applicable]	2010	65	Core needle biopsy	[Not Applicable]	Other	Mastectomy	Negative	[Not Available]	[Not Applicable]	[Not Available]	Sentinel lymph node biopsy plus axillary dissection	[Not Available]	[Not Available]	YES	2	0	[Not Available]	7th
TCGA-E2-A14Q	BRCA-A14Q-01A	training	v2.1	Alive	1163	Positive	Positive	Negative	Negative	Negative	Negative	LumA	IDC	303a1d77-a37a-4966-a4a4-9981d99ba1b4	2011-03-31	NO	YES	-18507	FEMALE	Pre (<6 months since LMP AND no prior bilateral ovariectomy AND not on estrogen replacement)	WHITE	NOT HISPANIC OR LATINO	No	No	TUMOR FREE	Alive	974	[Not Applicable]	[Not Available]	[Not Available]	[Not Applicable]	2008	50	Tumor resection	[Not Applicable]	Lumpectomy	[Not Available]	Negative	[Not Available]	[Not Applicable]	[Not Available]	Sentinel lymph node biopsy plus axillary dissection	[Not Available]	NO	YES	7	1	[Not Available]	6th
TCGA-A2-A3Y0	BRCA-A3Y0-01A	training	v4.0	Alive	1167	Positive	Negative	Negative	Negative	Negative	Negative	Basal	IDC	174850B4-5EC2-462B-A890-89BD1716B3C2	2012-08-24	NO	YES	-21024	FEMALE	Post (prior bilateral ovariectomy OR >12 mo since LMP with no prior hysterectomy)	BLACK OR AFRICAN AMERICAN	NOT HISPANIC OR LATINO	No	No	TUMOR FREE	Alive	859	[Not Applicable]	NO	YES	[Not Applicable]	2010	57	Core needle biopsy	[Not Applicable]	Modified Radical Mastectomy	[Not Available]	Close	[Not Available]	[Not Applicable]	[Not Available]	Axillary lymph node dissection alone	[Not Available]	NO	YES	39	1	0	7th
TCGA-E2-A14R	BRCA-A14R-01A	training	v2.1	Alive	1174	Negative	Negative	Negative	Negative	Negative	Negative	Basal	IDC	4fba3deb-db94-44b5-a0f2-a575d270779e	2011-04-06	NO	YES	-22686	FEMALE	Post (prior bilateral ovariectomy OR >12 mo since LMP with no prior hysterectomy)	WHITE	NOT HISPANIC OR LATINO	No	No	TUMOR FREE	Alive	845	[Not Applicable]	[Not Available]	[Not Available]	[Not Applicable]	2008	62	Tumor resection	[Not Applicable]	Lumpectomy	[Not Available]	Negative	[Not Available]	[Not Applicable]	[Not Available]	Sentinel lymph node biopsy plus axillary dissection	[Not Available]	NO	YES	8	0	[Not Available]	6th
TCGA-BH-A0B3	BRCA-A0B3-01A	training	v2.1	Alive	1203	Negative	Negative	Negative	Negative	Negative	Negative	Basal	IDC	18eb4dfc-556f-4bf3-a411-4780209ed1e0	2010-11-03	NO	YES	-19479	FEMALE	Post (prior bilateral ovariectomy OR >12 mo since LMP with no prior hysterectomy)	WHITE	[Not Available]	No	No	TUMOR FREE	Alive	1203	[Not Applicable]	[Not Available]	[Not Available]	[Not Applicable]	2007	53	Core needle biopsy	[Not Applicable]	Lumpectomy	[Not Available]	Negative	[Not Available]	[Not Applicable]	[Not Available]	Sentinel lymph node biopsy plus axillary dissection	[Not Available]	NO	[Not Available]	29	2	[Not Available]	[Not Available]
TCGA-A8-A08Z	BRCA-A08Z-01A	validation	enrollment	Alive	1217	Positive	Positive	Negative	Negative	Negative	Negative	LumA	Mixed	d7808cbc-4b8c-467b-b2c3-f48d05b9ecab	2011-05-27	NO	YES	-28003	FEMALE	Post (prior bilateral ovariectomy OR >12 mo since LMP with no prior hysterectomy)	[Not Available]	[Not Available]	No	No	TUMOR FREE	Alive	1217	[Not Applicable]	[Not Available]	[Not Available]	[Not Applicable]	2004	76	[Not Available]	[Not Applicable]	Other	Surgical Resection	Negative	[Not Available]	[Not Applicable]	[Not Available]	[Not Available]	[Not Available]	[Not Available]	[Not Available]	[Not Available]	[Not Available]	[Not Available]	6th
TCGA-E2-A10C	BRCA-A10C-01A	training	v2.1	Alive	1220	Positive	Positive	Negative	Negative	Negative	Negative	LumB	IDC	9ac44381-5d43-4f63-aa3f-7703bfc923c9	2011-02-11	NO	YES	-19849	FEMALE	Post (prior bilateral ovariectomy OR >12 mo since LMP with no prior hysterectomy)	WHITE	NOT HISPANIC OR LATINO	No	No	TUMOR FREE	Alive	854	[Not Applicable]	[Not Available]	[Not Available]	[Not Applicable]	2008	54	Core needle biopsy	[Not Applicable]	Lumpectomy	[Not Available]	Negative	[Not Available]	[Not Applicable]	[Not Available]	Sentinel lymph node biopsy plus axillary dissection	[Not Available]	NO	[Not Available]	13	1	[Not Available]	[Not Available]
TCGA-AR-A2LQ	BRCA-A2LQ-01A	validation	v4.0	Alive	1233	Positive	Positive	Negative	Negative	Negative	Negative	Normal	ILC	4229E432-6AC5-49D2-B58A-E8713DDB79BD	2012-01-12	NO	YES	-21865	FEMALE	Post (prior bilateral ovariectomy OR >12 mo since LMP with no prior hysterectomy)	WHITE	NOT HISPANIC OR LATINO	No	No	[Not Available]	Alive	516	[Not Applicable]	[Not Available]	[Not Available]	[Not Applicable]	2010	59	Core needle biopsy	[Not Applicable]	Simple Mastectomy	[Not Available]	Negative	[Not Available]	[Not Applicable]	[Not Available]	Sentinel lymph node biopsy plus axillary dissection	[Not Available]	[Not Available]	YES	3	0	[Not Available]	7th
TCGA-A8-A095	BRCA-A095-01A	training	v4.0	Alive	1277	Positive	Positive	Negative	Negative	Negative	Negative	LumB	IDC	29df128d-ace2-40cf-88ee-3f6f2170f159	2011-05-27	NO	YES	-16742	FEMALE	Pre (<6 months since LMP AND no prior bilateral ovariectomy AND not on estrogen replacement)	[Not Available]	[Not Available]	No	No	TUMOR FREE	Alive	1277	[Not Applicable]	[Not Available]	[Not Available]	[Not Applicable]	2007	45	[Not Available]	[Not Applicable]	Other	Surgical Resection	Negative	[Not Available]	[Not Applicable]	[Not Available]	[Not Available]	[Not Available]	[Not Available]	[Not Available]	[Not Available]	[Not Available]	[Not Available]	6th
TCGA-E2-A1LL	BRCA-A1LL-01A	validation	v2.1	Alive	1309	Negative	Negative	Negative	Negative	Negative	Negative	Basal	Other	2a84997d-ccee-4f46-bea2-752534f26416	2011-06-03	NO	YES	-27028	FEMALE	Post (prior bilateral ovariectomy OR >12 mo since LMP with no prior hysterectomy)	BLACK OR AFRICAN AMERICAN	NOT HISPANIC OR LATINO	No	No	TUMOR FREE	Alive	1014	[Not Applicable]	[Not Available]	[Not Available]	[Not Applicable]	2008	73	Tumor resection	[Not Applicable]	Simple Mastectomy	[Not Available]	Negative	[Not Available]	[Not Applicable]	[Not Available]	Axillary lymph node dissection alone	[Not Available]	NO	YES	44	5	[Not Available]	6th
TCGA-AR-A1AO	BRCA-A1AO-01A	validation	v2.1	Alive	1325	Positive	Negative	Negative	Negative	Negative	Negative	Normal	Other	623befd6-0ca4-4a6c-9cf5-d9385c3b718f	2011-06-13	NO	YES	-17332	FEMALE	Pre (<6 months since LMP AND no prior bilateral ovariectomy AND not on estrogen replacement)	WHITE	NOT HISPANIC OR LATINO	No	No	TUMOR FREE	Alive	1325	[Not Applicable]	[Not Available]	[Not Available]	[Not Applicable]	2006	47	Core needle biopsy	[Not Applicable]	Other	Wide local excision	Negative	[Not Available]	[Not Applicable]	[Not Available]	Sentinel lymph node biopsy plus axillary dissection	[Not Available]	YES	YES	39	2	[Not Available]	6th
[truncated: 428 more rows]
[truncated: 95 more columns]
